# Supplementary material for: Engineering of a high-fidelity Cas12a nuclease variant capable of allele-specific editing
Source: PLoS Biol. 2024 Jun 12;22(6):e3002680. doi: 10.1371/journal.pbio.3002680 (PMC11168656; doi:10.1371/journal.pbio.3002680)
Supplement: S1 Table — (XLSX) [file pbio.3002680.s013.xlsx]

## Sheet: Sheet1
Table S1. The human codon-optimized Cas9 sequences
Cas12a ID in Uniprot	Host strain	Nuclease name	Cas12a_Amino Acid	Human codon-optimized Cas12a_Gene	crRNA sequence
WP_046700744.1	Moraxella bovoculi 58069	Mb5Cas12a	MLFQDFTHLYPLSKTVRFELKPIGRTLEHIHAKNFLSQDETMADMYQKVKVILDDYHRDFIADMMGEVKLTKLAEFYDVYLKFRKNPKDDELQKQLKDLQAVLRKESVKPIGNGGKYKAGHDRLFGAKLFKDGKELGDLAKFVIAQEGKSSPKLAHLAHFEKFSTYFTGFHDNRKNMYSDEDKHTAIAYRLIHENLPRFIDNLQILTTIKQKHSALYDQIINELTASGLDVSLASHLDGYHKLLTQEGITAYNRIIGEVNGYTNKHNQICHKSERIAKLRPLHKQILSDGMGVSFLPSKFADDSEMCQAVNEFYRHYADVFAKVQSLFDGFDDHQKDGIYVEHKNLNELSKQAFGDFALLGRVLDGYYVDVVNPEFNERFAKAKTDNAKAKLTKEKDKF…	ATGCTCTTCCAGGATTTCACCCACCTGTATCCTCTGTCCAAGACCGTGCGGTTCGAGCTCAAGCCTATCGGAAGAACACTGGAACACATCCACGCCAAGAATTTCCTGAGCCAGGACGAAACAATGGCCGACATGTACCAGAAGGTCAAGGTGATCCTGGACGACTACCACAGAGACTTCATCGCTGACATGATGGGCGAGGTTAAACTGACCAAGCTGGCTGAGTTCTATGACGTGTACCTGAAGTTCAGAAAGAACCCTAAGGATGATGAACTGCAGAAACAGCTGAAAGACCTGCAGGCCGTGCTGCGGAAGGAGTCTGTGAAACCTATCGGAAACGGCGGAAAATACAAGGCAGGCCACGACAGGCTGTTCGGAGCCAAGCTGTTTAAGGACGGC…	gtctaacgaccttttaaatttctactgtttgtagat
WP_112744621.1	Moraxella ovis NCTC 11019	MoCas12a	MLFQDFTHLYPLSKTVRFELKPIGKTLEHIHAKNFLNQDETMADMYQKVKAILDDYHRDFIADMMGEVKLTKLAEFYDVYLKFRKNPKDDTLQKQLKDLQAVLRKEIVKPIGNGGKYKAGYDRLFGAKLFKDGKELGDLAKFVIAQESESSPKLAHLAHFEKFSTYFTGFHDNRKNMYSDEDKHTAIAYRLIHENLPRFIDNLQILATIKQKHSALYDQIINELTASGLDVSLASHLDGYHNLLTQEGITAYNTLLGGISGEAGSRKIQGINELINSHHNQHCHKSERIAKLRPLHKQILSDGMGVSFLPSKFADDSEMCQAVNEFYRHYADVFAKVQSLFDGFDDHQKDGIYVEHKNLNELSKQAFGDFALLGRVLDGYYVDVVNPEFNDKFAKAKTD…	ATGCTGTTCCAGGATTTCACCCACCTGTACCCTCTGAGCAAGACCGTGAGATTTGAGTTAAAGCCTATCGGAAAGACGCTGGAACACATCCACGCCAAGAATTTCCTGAACCAGGACGAAACCATGGCCGACATGTACCAGAAGGTTAAGGCCATCCTCGACGACTACCATAGAGATTTCATCGCCGATATGATGGGCGAGGTGAAGCTGACCAAGCTGGCTGAATTCTACGACGTGTACCTGAAGTTCAGAAAGAACCCCAAGGACGACACCCTGCAGAAGCAGCTGAAAGATCTGCAGGCCGTGCTGCGGAAAGAGATCGTGAAGCCAATCGGCAACGGCGGCAAGTACAAGGCCGGCTACGACAGACTGTTTGGCGCCAAGCTGTTTAAGGACGGC…	gtctaacgaccttttaaatttctactgtttgtagat
WP_078273923.1	Moraxella bovis CCUG 2133	Mb4Cas12a	MLFQEFTHLYPLSKTVRFELKPIGKTLEHIHAKNFLSQDETMADMYQKVKAMLDDYHRDFIADMMGEVKLTKLAEFYDVYLKFRKNPKDDGLQKQLKDLQAVLRKEIVKPIGNGGKYKAGYDRLFGAKLFKDGKKLGDLAKFVIAQEGDSSPKLAHLAHFEKFSTYFTGFHDNRKNMYSDEDKHTSIAYRLIHENLPRFIDNLQILTTIKQKHSALYDQIINELTASGLDVSLASHLDGYHKLLTQEGITAYNTLLGGISGEAGSRKIKGINELINSHHNQHCHKSERIAKLRPLHKQILSDGMGVSFLPSKFADDSEVCQAVNEFYRHYADVFAKVQSLFDGFDDYQKDGIYVEHKNLNELSKQAFGDFALLGRVLDGYYVDVVSPEFNERFAKAKTD…	ATGCTGTTCCAGGAGTTCACCCACCTGTACCCTCTGTCAAAGACCGTGCGCTTCGAGCTGAAACCAATCGGCAAGACACTGGAGCACATCCATGCCAAAAACTTCCTGAGTCAGGACGAAACAATGGCCGACATGTACCAGAAGGTGAAGGCCATGCTGGACGACTACCACCGGGACTTTATCGCAGATATGATGGGAGAAGTGAAGCTGACGAAGCTTGCTGAATTCTACGACGTGTACCTGAAATTCAGAAAAAACCCTAAAGACGACGGACTTCAGAAACAGCTGAAGGATCTGCAGGCCGTGCTGCGGAAAGAAATAGTTAAGCCCATAGGCAATGGCGGAAAGTACAAGGCCGGCTACGACAGACTGTTTGGCGCTAAGCTGTTTAAGGATGGT…	gtctaacgaccttttaaatttctactgtttgtagat
WP_004339290.1	Francisella tularensis novicida FTG, UT01-4992	Fn3Cas12a	MSIYQEFVNKYSLSKTLRFELIPQGKTLENIKARGLILDDEKRAKDYKKAKQIIDKYHQFFIEEILSSVCISEDLLQNYSDVYFKLKKSDDDNLQKDFKSAKDTIKKQISKYINDSEKFKNLFNQNLIDAKKGQESDLILWLKQSKDNGIELFKANSDITDIDEALEIIKSFKGWTTYFKGFHENRKNVYSSNDIPTSIIYRIVDDNLPKFLENKAKYESLKDKAPEAINYEQIKKDLAEELTFDIDYKTSEVNQRVFSLDEVFEIANFNNYLNQSGITKFNTIIGGKFVNGENTKRKGINEYINLYSQQINDKTLKKYKMSVLFKQILSDTESKSFVIDKLEDDSDVVTTMQSFYEQIAAFKTVEEKSIKETLSLLFDDLKAQKLDLSKIYFKNDKSL…	ATGAGCATCTATCAGGAGTTCGTGAACAAGTACTCCCTGTCTAAGACACTGAGATTCGAACTGATCCCACAGGGCAAAACACTGGAAAACATCAAGGCTAGAGGCCTGATACTGGATGATGAAAAGCGGGCCAAGGACTACAAGAAGGCCAAACAGATCATCGACAAGTACCACCAGTTCTTCATCGAGGAAATCCTGAGCAGCGTGTGCATCAGCGAAGATCTGCTGCAGAACTACTCTGACGTGTACTTCAAGCTGAAGAAAAGTGACGACGATAACCTGCAAAAGGATTTCAAAAGCGCCAAGGACACCATTAAGAAACAAATTAGCAAGTACATAAACGACAGCGAGAAGTTCAAAAACCTGTTCAACCAAAACCTGATCGACGCCAAAAAGGGC…	gtctaagaactttaaataatttctactgttgtagat
OLA11341.1	Bacteroides galacturonicus DSM 3978	BgCas12a	MNKAADNYTGGNYDEFIALSKVQKTLRNELKPTPFTAEHIKQRGIISEDEYRAQQSLELKKIADEYYRNYITHKLNGINNLDFYNLFDAIEEKYKKNDKDNRDKLDLVEKSKRGEIAKLLSADDNFKSMFEAKLITKLLPDYVEQNYIDEDKEKALETIALFKGFTTYFTDYFNIRKNMFKENGGASSICYRIVNVNASIFYDNLKTFMCIKEKAETEIALIEEELTELLDSWRLEHIFSEDYYNELLAQKGIDYYNQICGDVNKHMNLYCQQNKLKANVFKMTKLQKQIMGISEKAFEIPPMYQNDEEVYASFNEFISRLEEVKLTDRLRNILQNINIYNTAKIYINARYYTNVSTYVYGGWGVIESAIERYLCNTIAGKGQSKVKKIENAKKDNKFM…	ATGAACAAGGCCGCCGATAACTACACCGGAGGCAACTACGATGAGTTCATTGCTCTGAGCAAGGTGCAGAAAACACTGAGAAACGAGCTGAAGCCTACCCCTTTCACCGCCGAACACATCAAGCAGCGGGGAATCATCAGCGAGGATGAATACCGGGCCCAGCAGTCTCTTGAACTGAAGAAGATCGCTGATGAGTACTACAGAAACTACATCACCCACAAGCTGAACGGCATCAACAACCTGGACTTCTACAACCTGTTCGACGCGATCGAAGAGAAATACAAGAAAAATGATAAGGACAACAGAGACAAGCTGGACCTGGTGGAGAAATCCAAGAGAGGCGAGATTGCCAAGCTGCTCAGCGCCGACGACAATTTTAAGTCCATGTTCGAGGCCAAG…	gtttaagtaacctaaataatttctactattgtagat
WP_161942329.1	Prevotella ihumii Marseille-P3385	PiCas12a	MENYQEFTNLFQLNKTLRFELKPIGKTCELLEEGKIFASGSFLEKDKVRADNVSYVKKEIDKKHKIFIEETLSSFSISNDLLKQYFDCYNELKAFKKDCKSDEEEVKKTALRNKCTSIQRAMREAISQAFLKSPQKKLLAIKNLIENVFKADENVQHFSKFTSYFSGFETNRENFYSDEEKSTSIAYRLVHDNLPIFIKNIYIFEKLKEQFDAKTLSEIFENYKLYVAGSSLDEVFSLEYFNNTLTQKGIDNYNAVIGKIVKEDKQEIQGLNEHINLYNQKHKDRRLPFFISLKKQILSDREALSWLPDMFKNDSEVIKALKGFYIEDGFENNVLTPLATLLSSLDKYNLNGIFIRNNEALSSLSQNVYRNFSIDEAIDANAELQTFNNYELIANALRA…	ATGGAAAACTACCAGGAGTTCACCAATCTGTTCCAGCTGAACAAGACCCTGAGATTCGAGCTGAAGCCCATCGGCAAAACCTGTGAACTTCTGGAAGAAGGCAAGATCTTTGCCAGCGGCTCCTTCCTGGAAAAGGATAAGGTGCGGGCCGACAACGTCAGCTATGTGAAGAAGGAGATCGACAAGAAACATAAGATCTTCATTGAAGAAACCCTGAGCTCCTTTAGTATCAGCAATGACCTGCTGAAGCAGTACTTCGACTGCTACAACGAGCTGAAGGCCTTTAAAAAAGATTGCAAGTCCGACGAGGAAGAAGTAAAAAAAACCGCCCTGAGAAACAAGTGTACAAGCATCCAGCGGGCCATGCGGGAAGCCATCTCTCAGGCCTTCCTGAAGAGC…	gtctataagacttaattaatttctacttgtgtagat
WP_089081092.1	Flavobacterium branchiophilum DSM 24789	Fb2Cas12a	MTNNFTNQYSLSKTLRFELIPQGKTLEFIQEKGLLSQDKQRAESYQEMKKTIDKFHKYFIDLALSNAKLTHLETYLELYNKSAETKKEPKFKDDLKKVQDNLRKEIVKSFSEGEAKSIFAIIDKKELITVELEKWFENNEQKDIYFDEKFKTFTTYFTGFHQNRKNMYSVEPNSTAIAYRLIHENLPKFLENAKAFEKIKQVESLQVNFRELMGEFGDEGLIFVNELEEMFQINYYNDVLSQNGITIYNSIISGFTKNDIKYKGLNEYINNYNQTKDKKDRLPKLKQLYKQILSDRVSLSFLPDAFTDGKQVLKAIFDFYKINLLSYTIEGQEESQNLLQLIRQTIDNLSSFDIQKIYLKNDTHLTTISQQLFGDFSVFSSSLNYWYETKVNPKFETEY…	ATGACCAACAACTTCACAAACCAGTACAGCCTGAGCAAAACCCTGCGGTTCGAGCTGATCCCTCAGGGAAAGACGCTGGAGTTCATCCAGGAGAAGGGCCTGCTGTCTCAGGACAAGCAGAGGGCCGAGTCCTACCAGGAGATGAAGAAAACCATCGACAAGTTCCACAAGTACTTCATCGACCTGGCCCTGTCGAACGCCAAGCTGACCCACCTGGAAACATACCTGGAGCTGTACAACAAGAGCGCCGAAACGAAAAAAGAACCAAAGTTTAAGGACGACCTGAAGAAGGTCCAGGACAACCTGAGAAAAGAAATCGTGAAGAGCTTTAGCGAAGGCGAGGCCAAGTCTATCTTCGCCATCATCGATAAAAAAGAGCTTATTACAGTGGAACTGGAG…	gtttaaaaccactttaaaatttctactattgtagat
WP_151622887.1	Pseudobutyrivibrio xylanivorans MA3014 v2	Px2Cas12a	MYYQGLTKLYPISKTIRNELIPVGKTLEHIRMNNILEADIQRKSDYERVKKLMDDYHKQLINESLQDVHLSYVEEAADLYLNASKDKDIVDKFSKCQDKLRKEIVNLLKSHENFPKIGNKEIIKLLQSLSDTEKDYNALDSFSKFYTYFTSYNEVRKNLYSDEEKSSTAAYRLINENLPKFLDNIKAYSIAKSAGVRAKELTEEEQDCLFMTETFERTLTQDGIDNYNELIGKLNFAINLYNQQNNKLKGFRKVPKMKELYKQILSEREASFVDEFVDDEALLTNVESFSAHIKEFLESDSLSRFAEVLEESGGEMVYIKNDTSKTTFSNIVFGSWNVIDERLAEEYDSANSKKKKDEKYYDKRHKELKKNKSYSVEKIVSLSTETEDVIGKYIEKLQA…	ATGTACTACCAAGGCCTGACCAAACTGTACCCCATCAGCAAGACAATCAGGAACGAACTGATCCCCGTGGGCAAGACCCTGGAGCACATCCGGATGAACAACATCCTGGAGGCCGACATTCAGCGGAAGAGCGATTACGAGCGGGTGAAGAAACTTATGGATGACTATCACAAACAGCTGATTAACGAGTCGCTGCAAGACGTGCACCTGAGCTACGTGGAAGAGGCCGCTGATCTGTACCTGAATGCCTCCAAGGACAAGGATATCGTGGACAAGTTCAGCAAATGCCAGGACAAGCTGAGGAAGGAGATCGTGAACCTGCTGAAGAGCCACGAGAACTTCCCTAAGATCGGCAATAAGGAAATCATCAAGCTGCTGCAGAGCCTTTCTGACACCGAG…	gcttagaacctttaaataatttctactattgtagat
WP_079324973.1	Moraxella equi CCUG 4950	MeCas12a	MLFQDFTHLYPLSKTVRFELKPIGKTLEHIHAKNFLSQDKTMADMYQKVGAILDDYHRDFIADMMGEVKLTKLAEFYDVYLKFRKNPKDDGLQKQLKDLQAVLRKEIVKPIGSGGKYKAGYERLFGAKLFKDGKELGDLAKFVITQEGESSPKLPQIAHFEKFSTYFTGFHDNRKNMYSDEDKHTAIAYRLIHENLPRFIDNLQILATIKQKHSVLYDRIINELTASGLDVSLASHLDGYHKLLTQEGITAYNRIIGEVNGYTNKHNQHCHKSERIAKLRPLHKQILSDGMGVSFLPSKFADDNEMCQAVNEFCRHYAHVFAKVQSLFDGFDDHQKDGIYVEHKNLNELSKQAFGDFALLGRVLDGYYVDVVNPEFSERFAKAKTDNAKEKLTKEKDKF…	ATGCTGTTCCAGGACTTCACCCACCTGTACCCTCTGAGCAAAACCGTGCGGTTCGAGCTCAAACCCATCGGCAAGACACTGGAGCACATCCACGCCAAGAACTTTCTGAGCCAGGATAAGACAATGGCCGACATGTACCAGAAAGTGGGAGCCATCCTGGACGACTACCATAGGGACTTCATCGCTGATATGATGGGCGAGGTGAAGCTGACAAAGCTGGCCGAGTTCTACGACGTGTACCTGAAGTTCCGGAAGAATCCCAAGGACGATGGCCTGCAGAAACAGCTGAAGGACCTGCAGGCCGTGCTGAGAAAGGAGATCGTGAAGCCTATCGGCAGCGGCGGAAAGTACAAGGCTGGCTATGAGCGCCTGTTCGGCGCCAAGCTGTTTAAGGACGGC…	gtctaacgaccttttaaatttctactgtttgtagat
WP_065256572.1	Moraxella lacunata CCUG 57757A	Ml2Cas12a	MLFQEFTHLYPLSKTVRFELKPIGKTLEHIHAKDFLSQDETMADMYQKVKAILDDYHRDFIADMMSGVVLTKLAEFYEVYLALRKTPKDDSLQKQLTEIQTALRKEIVKPIGSGGKYKAGYDRLFGAKLFKDGKELGDLAKFVITQEGESSPKLAHIAHFEKFSTYFTGFHDNRKNMYSDEDKHTAIAYRLIHENLPRFIDNLQILATIKQKHSALYDQIVNELNANGLDVSLASHLDGYHKLLTQEGITAYNTLLGGISGEAGSRKIQGINELINIHHNQHCQKSERIAKLRPLHKQILSDGMGVSFLPSKFADDSEVCQAVNEFYRHYAHVFAKVQSLFDRFDDYRKDGIYVEHKNLNELSKQAFGDFALLGRVLDGYYVDVVNPEFNERFAKAKTD…	ATGCTGTTTCAGGAGTTCACCCACCTCTATCCTCTGAGCAAGACAGTGCGGTTCGAGCTGAAGCCTATTGGAAAGACCCTGGAGCACATCCACGCCAAGGACTTCCTGTCGCAGGACGAGACAATGGCCGATATGTACCAAAAAGTGAAGGCTATCCTGGACGACTACCACCGGGACTTCATCGCCGACATGATGAGCGGCGTGGTGCTCACCAAACTGGCCGAATTCTACGAGGTGTACCTGGCCCTGAGAAAGACCCCTAAGGACGACAGCCTGCAGAAGCAGCTGACCGAGATCCAGACAGCTCTCAGAAAGGAAATCGTGAAGCCTATCGGCAGCGGCGGAAAGTATAAGGCCGGCTACGATAGACTGTTTGGCGCCAAGCTGTTCAAAGACGGC…	gtctaacgaccttttaaatttctactgtttgtagata
WP_055306762.1	Lachnospira pectinoschiza 2789STDY5834886	Lp2Cas12a	MNKAADNYTGGNYDEFIALSKVQKTLRNELKPTPFTAEHIKQRGIISEDEYRAQQSLELKKIADEYYRNYITHKLNDINNLDFYNLFDAIEEKYKKNDKDNRDKLDLVEKSKRGEIAKMLSADDNFKSMFEAKLITKLLPDYVERNYTGEDKEKALETLALFKGFTTYFKGYFKTRKNMFSGEGGASSICHRIVNVNASIFYDNLKTFMRIQEKAGDEIALIEEELTEKLDGWRLEHIFSRDYYNEVLAQKGIDYYNQICGDINKHMNLYCQQNKFKANIFKMMKLQKQIMGISEKVFEIPPMYQNDEEVYASFNEFISRLEEVKLTDRLRNILQNINIYNTAKIYINARYYTNVSTYVYGGWGVIESAIERYLCNTIAGKGQSKVKKIENAKKDNKFM…	ATGAATAAAGCCGCCGACAACTACACCGGCGGCAATTACGACGAGTTCATCGCCCTGAGCAAGGTGCAGAAAACCCTGAGAAATGAGCTGAAGCCCACCCCTTTCACCGCTGAACACATCAAGCAGCGGGGCATCATTTCTGAGGACGAGTATAGAGCCCAGCAGAGCCTGGAGCTGAAGAAAATTGCCGACGAGTACTACAGAAACTACATCACCCACAAGCTGAACGACATAAACAATCTGGACTTCTACAACCTGTTTGACGCCATAGAGGAAAAGTACAAGAAGAACGATAAGGATAATAGAGATAAGCTGGACCTGGTGGAGAAGAGCAAGAGAGGAGAAATCGCGAAGATGCTGAGCGCCGACGACAATTTCAAGTCTATGTTCGAGGCCAAG…	gttaagtaacctaaataatttctactgtgtgtagata
WP_115006085.1	Moraxella lacunata	Ml3Cas12a	MLFQDFTHLYPLSKTVRFELKPIGKTLEHIHAKNFLSQDKTMADMYQKVKAILDDYHRDFIADMMGEVKLTKLAEFCDVYLKFRKNPKDDGLQKQLKDLQAVLRKEIVKPIGNGGKYKVGYDRLFGAKLFKDGKELGDLAKFVIAQESESSPKLPQIAHFEKFSTYFTGFHDNRKNMYSSDDKHTAIAYRLIHENLPRFIDNLQILATIKQKHSALYDQIASELTASGLDVSLASHLGGYHKLLTQEGITAYNRIIGEVNSYTNKHNQICHKSERIAKLRPLHKQILSDGMGVSFLPSKFADDSEMCQAVNEFYRHYADVFAKVQSLFDRFDDYQKDGIYVEHKNLNELSKRAFGDFGFLKRFLEEYYADVIDPEFNEKFAKTEPDSDEQKKLAGEKDK…	ATGCTGTTTCAGGACTTTACACACCTGTACCCCCTGTCTAAGACCGTGCGGTTTGAACTGAAGCCTATCGGCAAGACCCTGGAACACATCCACGCCAAGAATTTCCTGAGCCAAGACAAAACCATGGCCGACATGTACCAGAAAGTGAAGGCCATCCTGGATGACTATCACCGGGACTTTATTGCCGATATGATGGGCGAGGTGAAGCTTACGAAGCTGGCCGAGTTCTGCGACGTATACCTCAAATTCCGGAAGAACCCCAAGGACGATGGCCTGCAAAAACAGTTAAAGGACCTGCAGGCCGTGCTGAGGAAGGAGATTGTGAAGCCCATCGGCAACGGCGGCAAGTACAAGGTGGGCTATGACAGACTGTTTGGCGCTAAACTGTTCAAAGACGGC…	gtctaacgaccttttaaatttctactgtttgtagatat
TFF64011.1	Helcococcus ovis	HoCas12a	MLNKIIKEKIMSFERLTNIASISKTLRFRLKPVGKTLENLEKLGKLDKDFERNNFYPILKNIADDYYRQYIRNRLTDLNLDWIKLYYAHELLNSTDKESKKNLTTIQSEYRKILLNILSGELDKNGEKFSKDIVKKNKELYGKLFKKEFILEILPKFVETTNIYNKEYFNGINLYNKFTTRLSNFWEARKNIFTDKDIATGIPFRVVNENFVYFYKNIQVFNKNIKYLEDKLDNLEKNLKSEGIMSIDKSIKDFFNPNGFNYVITQKGIDTYQAIRGGFTKENGEKVQGINEILNLTQQKLRRNPYTKNIKLGVLTKLRKQILEYSESTSFLIDQIEDDNDLVDRINKFNVSFFESTEVSPSIFVQLENLYNSLRTANSEDIYIDARNTQKFSQMLFGQ…	ATGCTGAATAAAATCATCAAGGAAAAGATCATGAGCTTCGAGAGACTGACAAACATCGCTTCTATCAGCAAGACTCTGCGTTTCCGGCTGAAACCAGTGGGCAAGACCCTGGAAAACCTGGAGAAACTGGGCAAACTGGACAAGGACTTCGAGCGCAACAATTTCTACCCCATCCTGAAGAACATAGCTGATGATTACTACAGACAGTACATCAGAAACAGACTGACAGACCTGAACCTGGACTGGATCAAGCTGTATTACGCCCACGAGCTGCTGAATAGCACCGACAAGGAAAGCAAGAAAAATCTGACCACAATCCAGAGCGAGTACCGGAAGATCCTGCTGAACATCCTGAGCGGCGAGCTGGATAAGAATGGCGAGAAGTTCAGCAAGGACATC…	ctttaagaatacataataatttctactattgtagat
WP_045971446.1	Flavobacterium sp. 316	FsCas12a	MKNFSNLYQVSKTVRFELKPIGNTLENIKNKSLLKNDSIRAESYQKMKKTIDEFHKYFIDLALNNKKLSYLNEYIALYTQSAEAKKEDKFKADFKKVQDNLRKEIVSSFTEGEAKAIFSVLDKKELITIELEKWKNENNLAVYLDESFKSFTTYFTGFHQNRKNMYSAEANSTAIAYRLIHENLPKFIENSKAFEKSSQIAELQPKIEKLYKEFEAYLNVNSISELFEIDYFNEVLTQKGITVYNNIIGGRTATEGKQKIQGLNEIINLYNQTKPKNERLPKLKQLYKQILSDRISLSFLPDAFTEGKQVLKAVFEFYKINLLSYKQDGVEESQNLLELIQQVVKNLGNQDVNKIYLKNDTSLTTIAQQLFGDFSVFSAALQYRYETVVNPKYTAEYQK…	ATGAAAAACTTTAGCAACCTGTACCAGGTGTCCAAAACCGTCAGATTCGAGTTGAAGCCCATCGGCAACACACTTGAAAATATCAAGAACAAGAGCCTGCTCAAGAACGACAGCATCAGGGCCGAGTCTTACCAGAAAATGAAGAAAACCATCGACGAGTTCCACAAGTACTTTATCGACCTGGCCCTGAACAACAAAAAGCTTAGCTACCTGAACGAGTACATCGCCCTCTATACCCAGAGCGCCGAAGCTAAGAAGGAGGACAAGTTCAAGGCCGACTTCAAAAAGGTGCAGGACAACCTTAGAAAGGAGATTGTGTCTAGCTTCACTGAGGGCGAGGCCAAAGCCATCTTCTCCGTGCTGGACAAGAAAGAATTGATCACAATTGAGCTGGAAAAG…	gtctaacgaccttttaaatttctactgtttgtagat
