# Supplementary material for: Engineering of a high-fidelity Cas12a nuclease variant capable of allele-specific editing
Source: PLoS Biol. 2024 Jun 12;22(6):e3002680. doi: 10.1371/journal.pbio.3002680 (PMC11168656; doi:10.1371/journal.pbio.3002680)
Supplement: S2 Table — (XLSX) [file pbio.3002680.s014.xlsx]

## Sheet: Sheet1
Table S2. Primers used in this study
Name	Sequence	Description
Deep-F1	ACACTCTTTCCCTACACGACGCTCTTCCGATCTNNNN gcgagaaaagccttgttt	Primers to amplify the random PAM for deep sequencing
Deep-R1	ACTGGAGTTCAGACGTGTGCTCTTCCGATCTNNNN ctgaacttgtggccgtttac	Primers to amplify the random PAM for deep sequencing
P5-index1-F	AATGATACGGCGACCACCGAGATCTACAC TGAACCTT ACACTCTTTCCCTACACGAC	Primers to amplify the random PAM for deep sequencing
P5-index2-F	AATGATACGGCGACCACCGAGATCTACAC TGCTAAGT ACACTCTTTCCCTACACGAC	Primers to amplify the random PAM for deep sequencing
P5-index3-F	AATGATACGGCGACCACCGAGATCTACAC TAAGACAC ACACTCTTTCCCTACACGAC	Primers to amplify the random PAM for deep sequencing
P5-index4-F	AATGATACGGCGACCACCGAGATCTACAC TGTTCTCT ACACTCTTTCCCTACACGAC	Primers to amplify the random PAM for deep sequencing
P5-index5-F	AATGATACGGCGACCACCGAGATCTACAC CTAATCGA ACACTCTTTCCCTACACGAC	Primers to amplify the random PAM for deep sequencing
P5-index6-F	AATGATACGGCGACCACCGAGATCTACAC CTAGAACA ACACTCTTTCCCTACACGAC	Primers to amplify the random PAM for deep sequencing
P5-index7-F	AATGATACGGCGACCACCGAGATCTACAC TAAGTTCC ACACTCTTTCCCTACACGAC	Primers to amplify the random PAM for deep sequencing
P7-adapter25-R	CAAGCAGAAGACGGCATACGAGAT CGAGTAAT GTGACTGGAGTTCAGACGTGTG	Primers to amplify the random PAM for deep sequencing
P7-adapter26-R	CAAGCAGAAGACGGCATACGAGAT TCTCCGGA GTGACTGGAGTTCAGACGTGTG	Primers to amplify the random PAM for deep sequencing
P7-adapter27-R	CAAGCAGAAGACGGCATACGAGAT AATGAGCG GTGACTGGAGTTCAGACGTGTG	Primers to amplify the random PAM for deep sequencing
P7-adapter28-R	CAAGCAGAAGACGGCATACGAGAT GGAATCTC GTGACTGGAGTTCAGACGTGTG	Primers to amplify the random PAM for deep sequencing
P7-adapter29-R	CAAGCAGAAGACGGCATACGAGAT TTCTGAAT GTGACTGGAGTTCAGACGTGTG	Primers to amplify the random PAM for deep sequencing
P7-adapter30-R	CAAGCAGAAGACGGCATACGAGAT ACGAATTC GTGACTGGAGTTCAGACGTGTG	Primers to amplify the random PAM for deep sequencing
P7-adapter31-R	CAAGCAGAAGACGGCATACGAGAT AGCTTCAG GTGACTGGAGTTCAGACGTGTG	Primers to amplify the random PAM for deep sequencing
P7-adapter32-R	CAAGCAGAAGACGGCATACGAGAT GCGCATTA GTGACTGGAGTTCAGACGTGTG	Primers to amplify the random PAM for deep sequencing
DNMT1-sg1-F	AGAT ggttcgtttccggggtccccttct	Oligonucleotide pairs for construction of gRNA expression plasmid on psk-BbsI-Cas12a-crRNA1 and psk-BbsI-Cas12a-LbcrRNA vector
DNMT1-sg1-R	AAAA agaaggggaccccggaaacgaacc	Oligonucleotide pairs for construction of gRNA expression plasmid on psk-BbsI-Cas12a-crRNA1 and psk-BbsI-Cas12a-LbcrRNA vector
DNMT1-sg2-F	AGAT ctgtaaatctgtgcctgtgagccg	Oligonucleotide pairs for construction of gRNA expression plasmid on psk-BbsI-Cas12a-crRNA1 and psk-BbsI-Cas12a-LbcrRNA vector
DNMT1-sg2-R	AAAA cggctcacaggcacagatttacag	Oligonucleotide pairs for construction of gRNA expression plasmid on psk-BbsI-Cas12a-crRNA1 and psk-BbsI-Cas12a-LbcrRNA vector
DNMT1-sg3-F	AGAT accatattgcccaggctggtctta	Oligonucleotide pairs for construction of gRNA expression plasmid on psk-BbsI-Cas12a-crRNA1 and psk-BbsI-Cas12a-LbcrRNA vector
DNMT1-sg3-R	AAAA taagaccagcctgggcaatatggt	Oligonucleotide pairs for construction of gRNA expression plasmid on psk-BbsI-Cas12a-crRNA1 and psk-BbsI-Cas12a-LbcrRNA vector
DNMT1-sg4-F	AGAT aggagtgttcagtctccgtgaac	Oligonucleotide pairs for construction of gRNA expression plasmid on psk-BbsI-Cas12a-crRNA1 and psk-BbsI-Cas12a-LbcrRNA vector
DNMT1-sg4-R	AAAA gttcacggagactgaacactcct	Oligonucleotide pairs for construction of gRNA expression plasmid on psk-BbsI-Cas12a-crRNA1 and psk-BbsI-Cas12a-LbcrRNA vector
EMX1-sg1-F	AGAT acgatgtttgtttctgggtagtag	Oligonucleotide pairs for construction of gRNA expression plasmid on psk-BbsI-Cas12a-crRNA1 and psk-BbsI-Cas12a-LbcrRNA vector
EMX1-sg1-R	AAAA ctactacccagaaacaaacatcgt	Oligonucleotide pairs for construction of gRNA expression plasmid on psk-BbsI-Cas12a-crRNA1 and psk-BbsI-Cas12a-LbcrRNA vector
EMX1-sg2-F	AGAT attcgtgtggctctgggtatactt	Oligonucleotide pairs for construction of gRNA expression plasmid on psk-BbsI-Cas12a-crRNA1 and psk-BbsI-Cas12a-LbcrRNA vector
EMX1-sg2-R	AAAA aagtatacccagagccacacgaat	Oligonucleotide pairs for construction of gRNA expression plasmid on psk-BbsI-Cas12a-crRNA1 and psk-BbsI-Cas12a-LbcrRNA vector
EMX1-sg3-F	AGAT gaagttactgccgggaaggctgca	Oligonucleotide pairs for construction of gRNA expression plasmid on psk-BbsI-Cas12a-crRNA1 and psk-BbsI-Cas12a-LbcrRNA vector
EMX1-sg3-R	AAAA tgcagccttcccggcagtaacttc	Oligonucleotide pairs for construction of gRNA expression plasmid on psk-BbsI-Cas12a-crRNA1 and psk-BbsI-Cas12a-LbcrRNA vector
EMX1-sg4-F	AGAT cagtaagcaaactggcttccgccg	Oligonucleotide pairs for construction of gRNA expression plasmid on psk-BbsI-Cas12a-crRNA1 and psk-BbsI-Cas12a-LbcrRNA vector
EMX1-sg4-R	AAAA cggcggaagccagtttgcttactg	Oligonucleotide pairs for construction of gRNA expression plasmid on psk-BbsI-Cas12a-crRNA1 and psk-BbsI-Cas12a-LbcrRNA vector
EMX1-sg5-F	AGAT ctggggctagaggagctaggatg	Oligonucleotide pairs for construction of gRNA expression plasmid on psk-BbsI-Cas12a-crRNA1 and psk-BbsI-Cas12a-LbcrRNA vector
EMX1-sg5-R	AAAA catcctagctcctctagccccag	Oligonucleotide pairs for construction of gRNA expression plasmid on psk-BbsI-Cas12a-crRNA1 and psk-BbsI-Cas12a-LbcrRNA vector
EMX1-sg6-F	AGAT tcatctgtgcccctccctccctg	Oligonucleotide pairs for construction of gRNA expression plasmid on psk-BbsI-Cas12a-crRNA1 and psk-BbsI-Cas12a-LbcrRNA vector
EMX1-sg6-R	AAAA cagggagggaggggcacagatga	Oligonucleotide pairs for construction of gRNA expression plasmid on psk-BbsI-Cas12a-crRNA1 and psk-BbsI-Cas12a-LbcrRNA vector
VEGFA-sg1-F	AGAT tcagttggccatcattacttatca	Oligonucleotide pairs for construction of gRNA expression plasmid on psk-BbsI-Cas12a-crRNA1 and psk-BbsI-Cas12a-LbcrRNA vector
VEGFA-sg1-R	AAAA tgataagtaatgatggccaactga	Oligonucleotide pairs for construction of gRNA expression plasmid on psk-BbsI-Cas12a-crRNA1 and psk-BbsI-Cas12a-LbcrRNA vector
VEGFA-sg2-F	AGAT gtgacaatgtgggcactggctgag	Oligonucleotide pairs for construction of gRNA expression plasmid on psk-BbsI-Cas12a-crRNA1 and psk-BbsI-Cas12a-LbcrRNA vector
VEGFA-sg2-R	AAAA ctcagccagtgcccacattgtcac	Oligonucleotide pairs for construction of gRNA expression plasmid on psk-BbsI-Cas12a-crRNA1 and psk-BbsI-Cas12a-LbcrRNA vector
VEGFA-sg3-F	AGAT ctcataagggccttaggacaccat	Oligonucleotide pairs for construction of gRNA expression plasmid on psk-BbsI-Cas12a-crRNA1 and psk-BbsI-Cas12a-LbcrRNA vector
VEGFA-sg3-R	AAAA atggtgtcctaaggcccttatgag	Oligonucleotide pairs for construction of gRNA expression plasmid on psk-BbsI-Cas12a-crRNA1 and psk-BbsI-Cas12a-LbcrRNA vector
12a-mRNF-sg1-F	AGAT ggacctggcaccggggtgggctcg	Oligonucleotide pairs for construction of gRNA expression plasmid on psk-BbsI-Cas12a-crRNA1 vector
12a-mRNF-sg4-F	AGAT cagcacttgagaggcagaggaagt	Oligonucleotide pairs for construction of gRNA expression plasmid on psk-BbsI-Cas12a-crRNA1 vector
12a-mRNF-sg5-F	AGAT actgggacttaatacattgctaaa	Oligonucleotide pairs for construction of gRNA expression plasmid on psk-BbsI-Cas12a-crRNA1 vector
12a-mTH-sg1-F	AGAT tctagccttgcctgtcatagagtg	Oligonucleotide pairs for construction of gRNA expression plasmid on psk-BbsI-Cas12a-crRNA1 vector
12a-mTH-sg2-F	AGAT atgtcttggtagcatctcccctt	Oligonucleotide pairs for construction of gRNA expression plasmid on psk-BbsI-Cas12a-crRNA1 vector
12a-mTH-sg3-F	AGAT actctcagtccccaaggttcattg	Oligonucleotide pairs for construction of gRNA expression plasmid on psk-BbsI-Cas12a-crRNA1 vector
12a-mTH-sg5-F	AGAT cctgcttccaccatcctcctgaa	Oligonucleotide pairs for construction of gRNA expression plasmid on psk-BbsI-Cas12a-crRNA1 vector
12a-mTH-sg6-F	AGAT gctgacttggcgtgtggtgaagtg	Oligonucleotide pairs for construction of gRNA expression plasmid on psk-BbsI-Cas12a-crRNA1 vector
12a-Rosa-sg1-F	AGAT tagaagatgggcgggagtcttctg	Oligonucleotide pairs for construction of gRNA expression plasmid on psk-BbsI-Cas12a-crRNA1 vector
12a-mRNF-sg1-R	AAAA cgagcccaccccggtgccaggtcc	Oligonucleotide pairs for construction of gRNA expression plasmid on psk-BbsI-Cas12a-crRNA1 vector
12a-mRNF-sg4-R	AAAA acttcctctgcctctcaagtgctg	Oligonucleotide pairs for construction of gRNA expression plasmid on psk-BbsI-Cas12a-crRNA1 vector
12a-mRNF-sg5-R	AAAA tttagcaatgtattaagtcccagt	Oligonucleotide pairs for construction of gRNA expression plasmid on psk-BbsI-Cas12a-crRNA1 vector
12a-mTH-sg1-R	AAAA cactctatgacaggcaaggctaga	Oligonucleotide pairs for construction of gRNA expression plasmid on psk-BbsI-Cas12a-crRNA1 vector
12a-mTH-sg2-R	AAAA aaggggagatgctaccaagacat	Oligonucleotide pairs for construction of gRNA expression plasmid on psk-BbsI-Cas12a-crRNA1 vector
12a-mTH-sg3-R	AAAA caatgaaccttggggactgagagt	Oligonucleotide pairs for construction of gRNA expression plasmid on psk-BbsI-Cas12a-crRNA1 vector
12a-mTH-sg5-R	AAAA ttcaggaggatggtggaagcagg	Oligonucleotide pairs for construction of gRNA expression plasmid on psk-BbsI-Cas12a-crRNA1 vector
12a-mTH-sg6-R	AAAA cacttcaccacacgccaagtcagc	Oligonucleotide pairs for construction of gRNA expression plasmid on psk-BbsI-Cas12a-crRNA1 vector
12a-Rosa-sg1-R	AAAA cagaagactcccgcccatcttcta	Oligonucleotide pairs for construction of gRNA expression plasmid on psk-BbsI-Cas12a-crRNA1 vector
TS1-F1	AGAT ctggggctagaggagctaggatg	Oligonucleotide pairs for construction of gRNA expression plasmid on psk-BbsI-Cas12a-crRNA1 vector
TS1-R1	AAAA catcctagctcctctagccccag	Oligonucleotide pairs for construction of gRNA expression plasmid on psk-BbsI-Cas12a-crRNA1 vector
TS2-F2	AGAT tcatctgtgcccctccctccctg	Oligonucleotide pairs for construction of gRNA expression plasmid on psk-BbsI-Cas12a-crRNA1 vector
TS2-R2	AAAA cagggagggaggggcacagatga	Oligonucleotide pairs for construction of gRNA expression plasmid on psk-BbsI-Cas12a-crRNA1 vector
TS3-F3	AGAT aggagtgttcagtctccgtgaac	Oligonucleotide pairs for construction of gRNA expression plasmid on psk-BbsI-Cas12a-crRNA1 vector
TS3-R3	AAAA gttcacggagactgaacactcct	Oligonucleotide pairs for construction of gRNA expression plasmid on psk-BbsI-Cas12a-crRNA1 vector
TS4-F4	AGAT gtggagtccagcacggcgcgggcg	Oligonucleotide pairs for construction of gRNA expression plasmid on psk-BbsI-Cas12a-crRNA1 vector
TS4-R4	AAAA cgcccgcgccgtgctggactccac	Oligonucleotide pairs for construction of gRNA expression plasmid on psk-BbsI-Cas12a-crRNA1 vector
TS5-F5	AGAT ccattccccttcgacctactctct	Oligonucleotide pairs for construction of gRNA expression plasmid on psk-BbsI-Cas12a-crRNA1 vector
TS5-R5	AAAA agagagtaggtcgaaggggaatgg	Oligonucleotide pairs for construction of gRNA expression plasmid on psk-BbsI-Cas12a-crRNA1 vector
TS6-F6	AGAT gccacctctccatcctcttgcttt	Oligonucleotide pairs for construction of gRNA expression plasmid on psk-BbsI-Cas12a-crRNA1 vector
TS6-R6	AAAA aaagcaagaggatggagaggtggc	Oligonucleotide pairs for construction of gRNA expression plasmid on psk-BbsI-Cas12a-crRNA1 vector
TS7-F7	AGAT ccccagactccccatgtcccctca	Oligonucleotide pairs for construction of gRNA expression plasmid on psk-BbsI-Cas12a-crRNA1 vector
TS7-R7	AAAA tgaggggacatggggagtctgggg	Oligonucleotide pairs for construction of gRNA expression plasmid on psk-BbsI-Cas12a-crRNA1 vector
TS8-F1	AGAT tacggcggacgaattccccgggg	Oligonucleotide pairs for construction of gRNA expression plasmid on psk-BbsI-Cas12a-crRNA1 vector
TS8-R1	AAAA ccccggggaattcgtccgccgta	Oligonucleotide pairs for construction of gRNA expression plasmid on psk-BbsI-Cas12a-crRNA1 vector
TS9-F2	AGAT tgacctaaatctggcgtggctgg	Oligonucleotide pairs for construction of gRNA expression plasmid on psk-BbsI-Cas12a-crRNA1 vector
TS9-R2	AAAA ccagccacgccagatttaggtca	Oligonucleotide pairs for construction of gRNA expression plasmid on psk-BbsI-Cas12a-crRNA1 vector
TS10-F3	AGAT tgcctggaccacaagggcagaac	Oligonucleotide pairs for construction of gRNA expression plasmid on psk-BbsI-Cas12a-crRNA1 vector
TS10-R3	AAAA gttctgcccttgtggtccaggca	Oligonucleotide pairs for construction of gRNA expression plasmid on psk-BbsI-Cas12a-crRNA1 vector
TS11-F1	AGAT aagagataggatcgccctatgtt	Oligonucleotide pairs for construction of gRNA expression plasmid on psk-BbsI-Cas12a-crRNA1 vector
TS11-R1	AAAA aacatagggcgatcctatctctt	Oligonucleotide pairs for construction of gRNA expression plasmid on psk-BbsI-Cas12a-crRNA1 vector
TS12-F1	AGAT gactaggacagttagcaaagtgg	Oligonucleotide pairs for construction of gRNA expression plasmid on psk-BbsI-Cas12a-crRNA1 vector
TS12-R1	AAAA ccactttgctaactgtcctagtc	Oligonucleotide pairs for construction of gRNA expression plasmid on psk-BbsI-Cas12a-crRNA1 vector
TS13-F2	AGAT ttggcctaggacctggcttctca	Oligonucleotide pairs for construction of gRNA expression plasmid on psk-BbsI-Cas12a-crRNA1 vector
TS13-R2	AAAA tgagaagccaggtcctaggccaa	Oligonucleotide pairs for construction of gRNA expression plasmid on psk-BbsI-Cas12a-crRNA1 vector
TS14-F3	AGAT taccccttccaaggccagggagc	Oligonucleotide pairs for construction of gRNA expression plasmid on psk-BbsI-Cas12a-crRNA1 vector
TS14-R3	AAAA gctccctggccttggaaggggta	Oligonucleotide pairs for construction of gRNA expression plasmid on psk-BbsI-Cas12a-crRNA1 vector
TS15-F4	AGAT caggcaaactcctggcagttctac	Oligonucleotide pairs for construction of gRNA expression plasmid on psk-BbsI-Cas12a-crRNA1 vector
TS15-R4	AAAA gtagaactgccaggagtttgcctg	Oligonucleotide pairs for construction of gRNA expression plasmid on psk-BbsI-Cas12a-crRNA1 vector
TS16-F5	AGAT ctgtgttagccaggatggtctcca	Oligonucleotide pairs for construction of gRNA expression plasmid on psk-BbsI-Cas12a-crRNA1 vector
TS16-R5	AAAA tggagaccatcctggctaacacag	Oligonucleotide pairs for construction of gRNA expression plasmid on psk-BbsI-Cas12a-crRNA1 vector
TS17-F6	AGAT aatatcccagaatggacaggagc	Oligonucleotide pairs for construction of gRNA expression plasmid on psk-BbsI-Cas12a-crRNA1 vector
TS17-R6	AAAA gctcctgtccattctgggatatt	Oligonucleotide pairs for construction of gRNA expression plasmid on psk-BbsI-Cas12a-crRNA1 vector
TS18-F7	AGAT cttgagaggggcttcctgtgacc	Oligonucleotide pairs for construction of gRNA expression plasmid on psk-BbsI-Cas12a-crRNA1 vector
TS18-R7	AAAA ggtcacaggaagcccctctcaag	Oligonucleotide pairs for construction of gRNA expression plasmid on psk-BbsI-Cas12a-crRNA1 vector
Deep-D1-F	ACACTCTTTCCCTACACGACGCTCTTCCGATCTNNNNCGTGGATTCCCCCGTAGC	Primers to amplify the Endogenous target site for deep sequencing of step I
Deep-D1-R	ACTGGAGTTCAGACGTGTGCTCTTCCGATCTNNNNCCCCCACCACAGAAGCG	Primers to amplify the Endogenous target site for deep sequencing of step I
Deep-D2-F	ACACTCTTTCCCTACACGACGCTCTTCCGATCTNNNNTGTGGTTCTTGCTCCTTGGG	Primers to amplify the Endogenous target site for deep sequencing of step I
Deep-D2-R	ACTGGAGTTCAGACGTGTGCTCTTCCGATCTNNNNCGGAAGTTGGACAGAGGCAT	Primers to amplify the Endogenous target site for deep sequencing of step I
Deep-D3-F	ACACTCTTTCCCTACACGACGCTCTTCCGATCTNNNNgcttaagggatcctcagcctc	Primers to amplify the Endogenous target site for deep sequencing of step I
Deep-D3-R	ACTGGAGTTCAGACGTGTGCTCTTCCGATCTNNNNgtagttaaggcatgatggctc	Primers to amplify the Endogenous target site for deep sequencing of step I
Deep-D4-F	ACACTCTTTCCCTACACGACGCTCTTCCGATCTNNNNGAATTTGGCTCAGCAGGCAC	Primers to amplify the Endogenous target site for deep sequencing of step I
Deep-D4-R	ACTGGAGTTCAGACGTGTGCTCTTCCGATCTNNNNAAGTCACTCTGGGGAACACG	Primers to amplify the Endogenous target site for deep sequencing of step I
Deep-E1-F	ACACTCTTTCCCTACACGACGCTCTTCCGATCTNNNNgagaggcaaagatgctttgattg	Primers to amplify the Endogenous target site for deep sequencing of step I
Deep-E1-R	ACTGGAGTTCAGACGTGTGCTCTTCCGATCTNNNNgtctcacattatatgtctattgg	Primers to amplify the Endogenous target site for deep sequencing of step I
Deep-E2-F	ACACTCTTTCCCTACACGACGCTCTTCCGATCTNNNNTCAGCATTTGAATGCCTCACAAG	Primers to amplify the Endogenous target site for deep sequencing of step I
Deep-E2-R	ACTGGAGTTCAGACGTGTGCTCTTCCGATCTNNNNTTGCGCTCCTAGCCTGGTAA	Primers to amplify the Endogenous target site for deep sequencing of step I
Deep-E3-F	ACACTCTTTCCCTACACGACGCTCTTCCGATCTNNNNCTTCTTCGGCCACCGCTTC	Primers to amplify the Endogenous target site for deep sequencing of step I
Deep-E3-R	ACTGGAGTTCAGACGTGTGCTCTTCCGATCTNNNNGCTTGCGTCCGAACTGGTA	Primers to amplify the Endogenous target site for deep sequencing of step I
Deep-E4-F	ACACTCTTTCCCTACACGACGCTCTTCCGATCTNNNNGGGGAAAGTCCATTCGCGT	Primers to amplify the Endogenous target site for deep sequencing of step I
Deep-E4-R	ACTGGAGTTCAGACGTGTGCTCTTCCGATCTNNNNCTGTCCTCGGTATTCCAGCAG	Primers to amplify the Endogenous target site for deep sequencing of step I
Deep-E5-F	ACACTCTTTCCCTACACGACGCTCTTCCGATCTNNNNCGTAGAGTCCCATGTCTGCC	Primers to amplify the Endogenous target site for deep sequencing of step I
Deep-E5-R	ACTGGAGTTCAGACGTGTGCTCTTCCGATCTNNNNCTGAGCTGAGAGCCTGATGG	Primers to amplify the Endogenous target site for deep sequencing of step I
Deep-E6-F	ACACTCTTTCCCTACACGACGCTCTTCCGATCTNNNNGGGGCCCCTAACCCTATGTA	Primers to amplify the Endogenous target site for deep sequencing of step I
Deep-E6-R	ACTGGAGTTCAGACGTGTGCTCTTCCGATCTNNNNCACCGGTTGATGTGATGGGA	Primers to amplify the Endogenous target site for deep sequencing of step I
Deep-V1-F	ACACTCTTTCCCTACACGACGCTCTTCCGATCTNNNNTAGGTGAGCTTCCCCAGACA	Primers to amplify the Endogenous target site for deep sequencing of step I
Deep-V1-R	ACTGGAGTTCAGACGTGTGCTCTTCCGATCTNNNNTTGGTCCAGTGCCAATGTCC	Primers to amplify the Endogenous target site for deep sequencing of step I
Deep-V2-F	ACACTCTTTCCCTACACGACGCTCTTCCGATCTNNNNAGCTCAGGTGACTAGGTGACT	Primers to amplify the Endogenous target site for deep sequencing of step I
Deep-V2-R	ACTGGAGTTCAGACGTGTGCTCTTCCGATCTNNNNTACAACCTGGCCTAGGGGTT	Primers to amplify the Endogenous target site for deep sequencing of step I
Deep-V3-F	ACACTCTTTCCCTACACGACGCTCTTCCGATCTNNNNctgccaagtggtggagacag	Primers to amplify the Endogenous target site for deep sequencing of step I
Deep-V3-R	ACTGGAGTTCAGACGTGTGCTCTTCCGATCTNNNNCTGTGGAGGCATGGACTGAG	Primers to amplify the Endogenous target site for deep sequencing of step I
mR1-deep-F	ACACTCTTTCCCTACACGACGCTCTTCCGATCTNNNNgagcgctgggagaacttagc	Primers to amplify the Endogenous target site for deep sequencing of step I
mR4-deep-F	ACACTCTTTCCCTACACGACGCTCTTCCGATCTNNNNttggccacataggttccagg	Primers to amplify the Endogenous target site for deep sequencing of step I
mR5-deep-F	ACACTCTTTCCCTACACGACGCTCTTCCGATCTNNNNctctgaagagaggagtcagat	Primers to amplify the Endogenous target site for deep sequencing of step I
mTh1-deep-F	ACACTCTTTCCCTACACGACGCTCTTCCGATCTNNNNatgcttctgttgggtcctgc	Primers to amplify the Endogenous target site for deep sequencing of step I
mTh2-deep-F	ACACTCTTTCCCTACACGACGCTCTTCCGATCTNNNNggcccaggttctaccatacc	Primers to amplify the Endogenous target site for deep sequencing of step I
mTh3-deep-F	ACACTCTTTCCCTACACGACGCTCTTCCGATCTNNNNtcctccactcctacatggca	Primers to amplify the Endogenous target site for deep sequencing of step I
mTh5-deep-F	ACACTCTTTCCCTACACGACGCTCTTCCGATCTNNNNatgtcgctatcggccctttc	Primers to amplify the Endogenous target site for deep sequencing of step I
mTh6-deep-F	ACACTCTTTCCCTACACGACGCTCTTCCGATCTNNNNttttgtggggtttgatgccac	Primers to amplify the Endogenous target site for deep sequencing of step I
mRO1-deep-F	ACACTCTTTCCCTACACGACGCTCTTCCGATCTNNNNaggggagtgttgcaataccttt	Primers to amplify the Endogenous target site for deep sequencing of step I
mR1-deep-R	ACTGGAGTTCAGACGTGTGCTCTTCCGATCTNNNNtcaaaacgcgaagcagctc	Primers to amplify the Endogenous target site for deep sequencing of step I
mR4-deep-R	ACTGGAGTTCAGACGTGTGCTCTTCCGATCTNNNNccacacacccacagaggaaa	Primers to amplify the Endogenous target site for deep sequencing of step I
mR5-deep-R	ACTGGAGTTCAGACGTGTGCTCTTCCGATCTNNNNgaaccaccacgtagtcgatg	Primers to amplify the Endogenous target site for deep sequencing of step I
mTh1-deep-R	ACTGGAGTTCAGACGTGTGCTCTTCCGATCTNNNNatcaggcagaccagccattt	Primers to amplify the Endogenous target site for deep sequencing of step I
mTh2-deep-R	ACTGGAGTTCAGACGTGTGCTCTTCCGATCTNNNNatgagctgattctccccctg	Primers to amplify the Endogenous target site for deep sequencing of step I
mTh3-deep-R	ACTGGAGTTCAGACGTGTGCTCTTCCGATCTNNNNtccaatgggttcccaggttc	Primers to amplify the Endogenous target site for deep sequencing of step I
mTh5-deep-R	ACTGGAGTTCAGACGTGTGCTCTTCCGATCTNNNNcttcagcgtggcgtatacct	Primers to amplify the Endogenous target site for deep sequencing of step I
mTh6-deep-R	ACTGGAGTTCAGACGTGTGCTCTTCCGATCTNNNNtgaaaagacgctgctctgaca	Primers to amplify the Endogenous target site for deep sequencing of step I
mRO1-deep-R	ACTGGAGTTCAGACGTGTGCTCTTCCGATCTNNNNgtgggaagtcttgtccctcca	Primers to amplify the Endogenous target site for deep sequencing of step I
TS1-deep-F1	ACACTCTTTCCCTACACGACGCTCTTCCGATCTNNNNCGTAGAGTCCCATGTCTGCC	Primers to amplify the Endogenous target site for deep sequencing of step I
TS1-deep-R1	ACTGGAGTTCAGACGTGTGCTCTTCCGATCTNNNNCTGAGCTGAGAGCCTGATGG	Primers to amplify the Endogenous target site for deep sequencing of step I
TS2-deep-F2	ACACTCTTTCCCTACACGACGCTCTTCCGATCTNNNNGGGGCCCCTAACCCTATGTA	Primers to amplify the Endogenous target site for deep sequencing of step I
TS2-deep-R2	ACTGGAGTTCAGACGTGTGCTCTTCCGATCTNNNNCACCGGTTGATGTGATGGGA	Primers to amplify the Endogenous target site for deep sequencing of step I
TS3-deep-F3	ACACTCTTTCCCTACACGACGCTCTTCCGATCTNNNNGAATTTGGCTCAGCAGGCAC	Primers to amplify the Endogenous target site for deep sequencing of step I
TS3-deep-R3	ACTGGAGTTCAGACGTGTGCTCTTCCGATCTNNNNAAGTCACTCTGGGGAACACG	Primers to amplify the Endogenous target site for deep sequencing of step I
TS4-deep-F4	ACACTCTTTCCCTACACGACGCTCTTCCGATCTNNNNgcaccgtccgcttcgagc	Primers to amplify the Endogenous target site for deep sequencing of step I
TS4-deep-R4	ACTGGAGTTCAGACGTGTGCTCTTCCGATCTNNNNgaaggaggatgccccaggtg	Primers to amplify the Endogenous target site for deep sequencing of step I
TS5-deep-F5	ACACTCTTTCCCTACACGACGCTCTTCCGATCTNNNNgaccaccccacttccgaatt	Primers to amplify the Endogenous target site for deep sequencing of step I
TS5-deep-R5	ACTGGAGTTCAGACGTGTGCTCTTCCGATCTNNNNcatcggaagaggggaagtcg	Primers to amplify the Endogenous target site for deep sequencing of step I
TS6-deep-F6	ACACTCTTTCCCTACACGACGCTCTTCCGATCTNNNNTTAGGATGGCCTTCTCCGAC	Primers to amplify the Endogenous target site for deep sequencing of step I
TS6-deep-R6	ACTGGAGTTCAGACGTGTGCTCTTCCGATCTNNNNgagtgagaggtgacccgaatc	Primers to amplify the Endogenous target site for deep sequencing of step I
TS7-deep-F7	ACACTCTTTCCCTACACGACGCTCTTCCGATCTNNNNACCTGGCCGATGAGGAAGTA	Primers to amplify the Endogenous target site for deep sequencing of step I
TS7-deep-R7	ACTGGAGTTCAGACGTGTGCTCTTCCGATCTNNNNGAGGGAAATAGCAGGTCGCT	Primers to amplify the Endogenous target site for deep sequencing of step I
TS8-deep-F1	ACACTCTTTCCCTACACGACGCTCTTCCGATCTNNNNctcaggccgctagaatgga	Primers to amplify the Endogenous target site for deep sequencing of step I
TS8-deep-R1	ACTGGAGTTCAGACGTGTGCTCTTCCGATCTNNNNgaaccgcggacgactctg	Primers to amplify the Endogenous target site for deep sequencing of step I
TS9-deep-F2	ACACTCTTTCCCTACACGACGCTCTTCCGATCTNNNNtcctcccatttctctgggga	Primers to amplify the Endogenous target site for deep sequencing of step I
TS9-deep-R2	ACTGGAGTTCAGACGTGTGCTCTTCCGATCTNNNNGGGAAGCTGGAAGGGGTAAG	Primers to amplify the Endogenous target site for deep sequencing of step I
TS10-deep-F3	ACACTCTTTCCCTACACGACGCTCTTCCGATCTNNNNttgccttgaaggggccctaa	Primers to amplify the Endogenous target site for deep sequencing of step I
TS10-deep-R3	ACTGGAGTTCAGACGTGTGCTCTTCCGATCTNNNNcccctaccaggggttcagttt	Primers to amplify the Endogenous target site for deep sequencing of step I
TS11-deep-F1	ACACTCTTTCCCTACACGACGCTCTTCCGATCTNNNNaccccgcagtctgtagttag	Primers to amplify the Endogenous target site for deep sequencing of step I
TS11-deep-R1	ACTGGAGTTCAGACGTGTGCTCTTCCGATCTNNNNGTAGCTTGACTCTTTCAGGGAC	Primers to amplify the Endogenous target site for deep sequencing of step I
TS12-deep-F1	ACACTCTTTCCCTACACGACGCTCTTCCGATCTNNNNcttgtgctagttcccagcca	Primers to amplify the Endogenous target site for deep sequencing of step I
TS12-deep-R1	ACTGGAGTTCAGACGTGTGCTCTTCCGATCTNNNNTCAGTTTCCCTTGCCTGGAC	Primers to amplify the Endogenous target site for deep sequencing of step I
TS13-deep-F2	ACACTCTTTCCCTACACGACGCTCTTCCGATCTNNNNcctgacctaaatctggcgtg	Primers to amplify the Endogenous target site for deep sequencing of step I
TS13-deep-R2	ACTGGAGTTCAGACGTGTGCTCTTCCGATCTNNNNCAACCAGGCTTTCGTGGTTTT	Primers to amplify the Endogenous target site for deep sequencing of step I
TS14-deep-F3	ACACTCTTTCCCTACACGACGCTCTTCCGATCTNNNNGCTGCTAACACCGCAAGTTC	Primers to amplify the Endogenous target site for deep sequencing of step I
TS14-deep-R3	ACTGGAGTTCAGACGTGTGCTCTTCCGATCTNNNNtattctcccgggaccctcca	Primers to amplify the Endogenous target site for deep sequencing of step I
TS15-deep-F4	ACACTCTTTCCCTACACGACGCTCTTCCGATCTNNNNTTGTCAGTAATCAAATCAGACCACG	Primers to amplify the Endogenous target site for deep sequencing of step I
TS15-deep-R4	ACTGGAGTTCAGACGTGTGCTCTTCCGATCTNNNNAAGCAAGGGGTACCCACACA	Primers to amplify the Endogenous target site for deep sequencing of step I
TS16-deep-F5	ACACTCTTTCCCTACACGACGCTCTTCCGATCTNNNNcgggttcacgccattcttct	Primers to amplify the Endogenous target site for deep sequencing of step I
TS16-deep-R5	ACTGGAGTTCAGACGTGTGCTCTTCCGATCTNNNNgtaggtgtcactaggcaggga	Primers to amplify the Endogenous target site for deep sequencing of step I
TS17-deep-F6	ACACTCTTTCCCTACACGACGCTCTTCCGATCTNNNNggcattgattgggcttgacc	Primers to amplify the Endogenous target site for deep sequencing of step I
TS17-deep-R6	ACTGGAGTTCAGACGTGTGCTCTTCCGATCTNNNNacgaggtctggatcccttct	Primers to amplify the Endogenous target site for deep sequencing of step I
TS18-deep-F7	ACACTCTTTCCCTACACGACGCTCTTCCGATCTNNNNTTCCGTCCCCTTTCCTCCTT	Primers to amplify the Endogenous target site for deep sequencing of step I
TS18-deep-R7	ACTGGAGTTCAGACGTGTGCTCTTCCGATCTNNNNTTCCCTCTCCTTCCCACACA	Primers to amplify the Endogenous target site for deep sequencing of step I
P5-index1-F	AATGATACGGCGACCACCGAGATCTACAC TGAACCTT ACACTCTTTCCCTACACGAC	Primers to amplify the Endogenous target site for deep sequencing of step II
P5-index2-F	AATGATACGGCGACCACCGAGATCTACAC TGCTAAGT ACACTCTTTCCCTACACGAC	Primers to amplify the Endogenous target site for deep sequencing of step II
P5-index3-F	AATGATACGGCGACCACCGAGATCTACAC TAAGACAC ACACTCTTTCCCTACACGAC	Primers to amplify the Endogenous target site for deep sequencing of step II
P5-index4-F	AATGATACGGCGACCACCGAGATCTACAC TGTTCTCT ACACTCTTTCCCTACACGAC	Primers to amplify the Endogenous target site for deep sequencing of step II
P5-index5-F	AATGATACGGCGACCACCGAGATCTACAC CTAATCGA ACACTCTTTCCCTACACGAC	Primers to amplify the Endogenous target site for deep sequencing of step II
P5-index6-F	AATGATACGGCGACCACCGAGATCTACAC CTAGAACA ACACTCTTTCCCTACACGAC	Primers to amplify the Endogenous target site for deep sequencing of step II
P5-index7-F	AATGATACGGCGACCACCGAGATCTACAC TAAGTTCC ACACTCTTTCCCTACACGAC	Primers to amplify the Endogenous target site for deep sequencing of step II
P5-index8-F	AATGATACGGCGACCACCGAGATCTACAC TAGACCTA ACACTCTTTCCCTACACGAC	Primers to amplify the Endogenous target site for deep sequencing of step II
P5-index37-F	AATGATACGGCGACCACCGAGATCTACAC TATAGCCT ACACTCTTTCCCTACACGAC	Primers to amplify the Endogenous target site for deep sequencing of step II
P5-index38-F	AATGATACGGCGACCACCGAGATCTACAC ATAGAGGC ACACTCTTTCCCTACACGAC	Primers to amplify the Endogenous target site for deep sequencing of step II
P5-index39-F	AATGATACGGCGACCACCGAGATCTACAC CCTATCCT ACACTCTTTCCCTACACGAC	Primers to amplify the Endogenous target site for deep sequencing of step II
P5-index40-F	AATGATACGGCGACCACCGAGATCTACAC GGCTCTGA ACACTCTTTCCCTACACGAC	Primers to amplify the Endogenous target site for deep sequencing of step II
P5-index41-F	AATGATACGGCGACCACCGAGATCTACAC AGGCGAAG ACACTCTTTCCCTACACGAC	Primers to amplify the Endogenous target site for deep sequencing of step II
P5-index42-F	AATGATACGGCGACCACCGAGATCTACAC TAATCTTA ACACTCTTTCCCTACACGAC	Primers to amplify the Endogenous target site for deep sequencing of step II
P5-index43-F	AATGATACGGCGACCACCGAGATCTACAC CAGGACGT ACACTCTTTCCCTACACGAC	Primers to amplify the Endogenous target site for deep sequencing of step II
P5-index44-F	AATGATACGGCGACCACCGAGATCTACAC GTACTGAC ACACTCTTTCCCTACACGAC	Primers to amplify the Endogenous target site for deep sequencing of step II
P7-adapter25-R	CAAGCAGAAGACGGCATACGAGAT CGAGTAAT GTGACTGGAGTTCAGACGTGTG	Primers to amplify the Endogenous target site for deep sequencing of step II
P7-adapter26-R	CAAGCAGAAGACGGCATACGAGAT TCTCCGGA GTGACTGGAGTTCAGACGTGTG	Primers to amplify the Endogenous target site for deep sequencing of step II
P7-adapter27-R	CAAGCAGAAGACGGCATACGAGAT AATGAGCG GTGACTGGAGTTCAGACGTGTG	Primers to amplify the Endogenous target site for deep sequencing of step II
P7-adapter28-R	CAAGCAGAAGACGGCATACGAGAT GGAATCTC GTGACTGGAGTTCAGACGTGTG	Primers to amplify the Endogenous target site for deep sequencing of step II
P7-adapter29-R	CAAGCAGAAGACGGCATACGAGAT TTCTGAAT GTGACTGGAGTTCAGACGTGTG	Primers to amplify the Endogenous target site for deep sequencing of step II
P7-adapter30-R	CAAGCAGAAGACGGCATACGAGAT ACGAATTC GTGACTGGAGTTCAGACGTGTG	Primers to amplify the Endogenous target site for deep sequencing of step II
P7-adapter31-R	CAAGCAGAAGACGGCATACGAGAT AGCTTCAG GTGACTGGAGTTCAGACGTGTG	Primers to amplify the Endogenous target site for deep sequencing of step II
P7-adapter32-R	CAAGCAGAAGACGGCATACGAGAT GCGCATTA GTGACTGGAGTTCAGACGTGTG	Primers to amplify the Endogenous target site for deep sequencing of step II
P7-adapter33-R	CAAGCAGAAGACGGCATACGAGAT CATAGCCG GTGACTGGAGTTCAGACGTGTG	Primers to amplify the Endogenous target site for deep sequencing of step II
P7-adapter34-R	CAAGCAGAAGACGGCATACGAGAT TTCGCGGA GTGACTGGAGTTCAGACGTGTG	Primers to amplify the Endogenous target site for deep sequencing of step II
P7-adapter35-R	CAAGCAGAAGACGGCATACGAGAT GCGCGAGA GTGACTGGAGTTCAGACGTGTG	Primers to amplify the Endogenous target site for deep sequencing of step II
P7-adapter36-R	CAAGCAGAAGACGGCATACGAGAT CTATCGCT GTGACTGGAGTTCAGACGTGTG	Primers to amplify the Endogenous target site for deep sequencing of step II
P7-adapter37-R	CAAGCAGAAGACGGCATACGAGAT GTCGTGAT GTGACTGGAGTTCAGACGTGTG	Primers to amplify the Endogenous target site for deep sequencing of step II
P7-adapter38-R	CAAGCAGAAGACGGCATACGAGAT ACCACTGT GTGACTGGAGTTCAGACGTGTG	Primers to amplify the Endogenous target site for deep sequencing of step II
P7-adapter39-R	CAAGCAGAAGACGGCATACGAGAT TGGATCTG GTGACTGGAGTTCAGACGTGTG	Primers to amplify the Endogenous target site for deep sequencing of step II
P7-adapter40-R	CAAGCAGAAGACGGCATACGAGAT CCGTTTGT GTGACTGGAGTTCAGACGTGTG	Primers to amplify the Endogenous target site for deep sequencing of step II
P7-adapter41-R	CAAGCAGAAGACGGCATACGAGAT TGCTGGGT GTGACTGGAGTTCAGACGTGTG	Primers to amplify the Endogenous target site for deep sequencing of step II
P7-adapter42-R	CAAGCAGAAGACGGCATACGAGAT GAGGGGTT GTGACTGGAGTTCAGACGTGTG	Primers to amplify the Endogenous target site for deep sequencing of step II
P7-adapter43-R	CAAGCAGAAGACGGCATACGAGAT AGGTTGGG GTGACTGGAGTTCAGACGTGTG	Primers to amplify the Endogenous target site for deep sequencing of step II
P7-adapter44-R	CAAGCAGAAGACGGCATACGAGAT GTGTGGTG GTGACTGGAGTTCAGACGTGTG	Primers to amplify the Endogenous target site for deep sequencing of step II
P7-adapter45-R	CAAGCAGAAGACGGCATACGAGAT TGGGTTTC GTGACTGGAGTTCAGACGTGTG	Primers to amplify the Endogenous target site for deep sequencing of step II
P7-adapter46-R	CAAGCAGAAGACGGCATACGAGAT TGGTCACA GTGACTGGAGTTCAGACGTGTG	Primers to amplify the Endogenous target site for deep sequencing of step II
P7-adapter47-R	CAAGCAGAAGACGGCATACGAGAT TTGACCCT GTGACTGGAGTTCAGACGTGTG	Primers to amplify the Endogenous target site for deep sequencing of step II
P7-adapter48-R	CAAGCAGAAGACGGCATACGAGAT CCACTCCT GTGACTGGAGTTCAGACGTGTG	Primers to amplify the Endogenous target site for deep sequencing of step II
P5-index1-F	AATGATACGGCGACCACCGAGATCTACAC TGAACCTT ACACTCTTTCCCTACACGAC	Primers to amplify the GUIDE-seq site for deep sequencing of step I
P5-index2-F	AATGATACGGCGACCACCGAGATCTACAC TGCTAAGT ACACTCTTTCCCTACACGAC	Primers to amplify the GUIDE-seq site for deep sequencing of step I
P5-index3-F	AATGATACGGCGACCACCGAGATCTACAC TAAGACAC ACACTCTTTCCCTACACGAC	Primers to amplify the GUIDE-seq site for deep sequencing of step I
P5-index4-F	AATGATACGGCGACCACCGAGATCTACAC TGTTCTCT ACACTCTTTCCCTACACGAC	Primers to amplify the GUIDE-seq site for deep sequencing of step I
P5-index5-F	AATGATACGGCGACCACCGAGATCTACAC CTAATCGA ACACTCTTTCCCTACACGAC	Primers to amplify the GUIDE-seq site for deep sequencing of step I
P5-index6-F	AATGATACGGCGACCACCGAGATCTACAC CTAGAACA ACACTCTTTCCCTACACGAC	Primers to amplify the GUIDE-seq site for deep sequencing of step I
P5-index7-F	AATGATACGGCGACCACCGAGATCTACAC TAAGTTCC ACACTCTTTCCCTACACGAC	Primers to amplify the GUIDE-seq site for deep sequencing of step I
P5-index8-F	AATGATACGGCGACCACCGAGATCTACAC TAGACCTA ACACTCTTTCCCTACACGAC	Primers to amplify the GUIDE-seq site for deep sequencing of step I
P5-index37-F	AATGATACGGCGACCACCGAGATCTACAC TATAGCCT ACACTCTTTCCCTACACGAC	Primers to amplify the GUIDE-seq site for deep sequencing of step I
P5-index38-F	AATGATACGGCGACCACCGAGATCTACAC ATAGAGGC ACACTCTTTCCCTACACGAC	Primers to amplify the GUIDE-seq site for deep sequencing of step I
P5-index39-F	AATGATACGGCGACCACCGAGATCTACAC CCTATCCT ACACTCTTTCCCTACACGAC	Primers to amplify the GUIDE-seq site for deep sequencing of step I
P5-index40-F	AATGATACGGCGACCACCGAGATCTACAC GGCTCTGA ACACTCTTTCCCTACACGAC	Primers to amplify the GUIDE-seq site for deep sequencing of step I
P5-index41-F	AATGATACGGCGACCACCGAGATCTACAC AGGCGAAG ACACTCTTTCCCTACACGAC	Primers to amplify the GUIDE-seq site for deep sequencing of step I
P5-index42-F	AATGATACGGCGACCACCGAGATCTACAC TAATCTTA ACACTCTTTCCCTACACGAC	Primers to amplify the GUIDE-seq site for deep sequencing of step I
P5-index43-F	AATGATACGGCGACCACCGAGATCTACAC CAGGACGT ACACTCTTTCCCTACACGAC	Primers to amplify the GUIDE-seq site for deep sequencing of step I
P5-index44-F	AATGATACGGCGACCACCGAGATCTACAC GTACTGAC ACACTCTTTCCCTACACGAC	Primers to amplify the GUIDE-seq site for deep sequencing of step I
dsODN-F	P-G*T*TTAATTGAGTTGTCATATGTTAATAACGGT*A*T
dsODN-R	P-A*T*ACCGTTATTAACATATGACAACTCAATTAA*A*C	where P represents a 5' phosphorylation and * indicates a phosphorothioate linkage.
Nuclease_off_+_GSP1	GGATCTCGACGCTCTCCCTATACCGTTATTAACATATGACA	Primers to amplify the GUIDE-seq site for deep sequencing of step I
Nuclease_off_-_GSP1	GGATCTCGACGCTCTCCCTGTTTAATTGAGTTGTCATATGTTAATAAC	Primers to amplify the GUIDE-seq site for deep sequencing of step I
P5_2	AATGATACGGCGACCACCGAGATCTACAC	Primers to amplify the GUIDE-seq site for deep sequencing of step II
Nuclease_off_+_GSP2	CAAGCAGAAGACGGCATACGAGATTCGCCTTAGTGACTGGAGTTCAGACGTGTGCTCTTCCGATCTACATATGACAACTCAATTAAAC	Primers to amplify the GUIDE-seq site for deep sequencing of step II
Nuclease_off_-_GSP2	CAAGCAGAAGACGGCATACGAGATCTAGTACGGTGACTGGAGTTCAGACGTGTGCTCTTCCGATCTGAGTTGTCATATGTTAATAACGG	Primers to amplify the GUIDE-seq site for deep sequencing of step II
Cas12a-PAM1-M0-F	agat GGATATGTTGAAGAACACCATGAC	Oligonucleotide pairs for construction of gRNA expression plasmid on psk-BbsI-Cas12a-crRNA1 and psk-BbsI-Cas12a-LbRNA vector
Cas12a-PAM1-M2-F	agat ccATATGTTGAAGAACACCATGAC	Oligonucleotide pairs for construction of gRNA expression plasmid on psk-BbsI-Cas12a-crRNA1 and psk-BbsI-Cas12a-LbRNA vector
Cas12a-PAM1-M4-F	agat GGtaATGTTGAAGAACACCATGAC	Oligonucleotide pairs for construction of gRNA expression plasmid on psk-BbsI-Cas12a-crRNA1 and psk-BbsI-Cas12a-LbRNA vector
Cas12a-PAM1-M6-F	agat GGATtaGTTGAAGAACACCATGAC	Oligonucleotide pairs for construction of gRNA expression plasmid on psk-BbsI-Cas12a-crRNA1 and psk-BbsI-Cas12a-LbRNA vector
Cas12a-PAM1-M8-F	agat GGATATcaTGAAGAACACCATGAC	Oligonucleotide pairs for construction of gRNA expression plasmid on psk-BbsI-Cas12a-crRNA1 and psk-BbsI-Cas12a-LbRNA vector
Cas12a-PAM1-M10-F	agat GGATATGTacAAGAACACCATGAC	Oligonucleotide pairs for construction of gRNA expression plasmid on psk-BbsI-Cas12a-crRNA1 and psk-BbsI-Cas12a-LbRNA vector
Cas12a-PAM1-M12-F	agat GGATATGTTGttGAACACCATGAC	Oligonucleotide pairs for construction of gRNA expression plasmid on psk-BbsI-Cas12a-crRNA1 and psk-BbsI-Cas12a-LbRNA vector
Cas12a-PAM1-M14-F	agat GGATATGTTGAActACACCATGAC	Oligonucleotide pairs for construction of gRNA expression plasmid on psk-BbsI-Cas12a-crRNA1 and psk-BbsI-Cas12a-LbRNA vector
Cas12a-PAM1-M16-F	agat GGATATGTTGAAGAtgACCATGAC	Oligonucleotide pairs for construction of gRNA expression plasmid on psk-BbsI-Cas12a-crRNA1 and psk-BbsI-Cas12a-LbRNA vector
Cas12a-PAM1-M18-F	agat GGATATGTTGAAGAACtgCATGAC	Oligonucleotide pairs for construction of gRNA expression plasmid on psk-BbsI-Cas12a-crRNA1 and psk-BbsI-Cas12a-LbRNA vector
Cas12a-PAM1-M20-F	agat GGATATGTTGAAGAACACgtTGAC	Oligonucleotide pairs for construction of gRNA expression plasmid on psk-BbsI-Cas12a-crRNA1 and psk-BbsI-Cas12a-LbRNA vector
Cas12a-PAM1-M22-F	agat GGATATGTTGAAGAACACCAacAC	Oligonucleotide pairs for construction of gRNA expression plasmid on psk-BbsI-Cas12a-crRNA1 and psk-BbsI-Cas12a-LbRNA vector
Cas12a-PAM1-M24-F	agat GGATATGTTGAAGAACACCATGtg	Oligonucleotide pairs for construction of gRNA expression plasmid on psk-BbsI-Cas12a-crRNA1 and psk-BbsI-Cas12a-LbRNA vector
Cas12a-PAM1-M0-R	aaaa GTCATGGTGTTCTTCAACATATCC	Oligonucleotide pairs for construction of gRNA expression plasmid on psk-BbsI-Cas12a-crRNA1 and psk-BbsI-Cas12a-LbRNA vector
Cas12a-PAM1-M2-R	aaaa GTCATGGTGTTCTTCAACATATgg	Oligonucleotide pairs for construction of gRNA expression plasmid on psk-BbsI-Cas12a-crRNA1 and psk-BbsI-Cas12a-LbRNA vector
Cas12a-PAM1-M4-R	aaaa GTCATGGTGTTCTTCAACATtaCC	Oligonucleotide pairs for construction of gRNA expression plasmid on psk-BbsI-Cas12a-crRNA1 and psk-BbsI-Cas12a-LbRNA vector
Cas12a-PAM1-M6-R	aaaa GTCATGGTGTTCTTCAACtaATCC	Oligonucleotide pairs for construction of gRNA expression plasmid on psk-BbsI-Cas12a-crRNA1 and psk-BbsI-Cas12a-LbRNA vector
Cas12a-PAM1-M8-R	aaaa GTCATGGTGTTCTTCAtgATATCC	Oligonucleotide pairs for construction of gRNA expression plasmid on psk-BbsI-Cas12a-crRNA1 and psk-BbsI-Cas12a-LbRNA vector
Cas12a-PAM1-M10-R	aaaa GTCATGGTGTTCTTgtACATATCC	Oligonucleotide pairs for construction of gRNA expression plasmid on psk-BbsI-Cas12a-crRNA1 and psk-BbsI-Cas12a-LbRNA vector
Cas12a-PAM1-M12-R	aaaa GTCATGGTGTTCaaCAACATATCC	Oligonucleotide pairs for construction of gRNA expression plasmid on psk-BbsI-Cas12a-crRNA1 and psk-BbsI-Cas12a-LbRNA vector
Cas12a-PAM1-M14-R	aaaa GTCATGGTGTagTTCAACATATCC	Oligonucleotide pairs for construction of gRNA expression plasmid on psk-BbsI-Cas12a-crRNA1 and psk-BbsI-Cas12a-LbRNA vector
Cas12a-PAM1-M16-R	aaaa GTCATGGTcaTCTTCAACATATCC	Oligonucleotide pairs for construction of gRNA expression plasmid on psk-BbsI-Cas12a-crRNA1 and psk-BbsI-Cas12a-LbRNA vector
Cas12a-PAM1-M18-R	aaaa GTCATGcaGTTCTTCAACATATCC	Oligonucleotide pairs for construction of gRNA expression plasmid on psk-BbsI-Cas12a-crRNA1 and psk-BbsI-Cas12a-LbRNA vector
Cas12a-PAM1-M20-R	aaaa GTCAacGTGTTCTTCAACATATCC	Oligonucleotide pairs for construction of gRNA expression plasmid on psk-BbsI-Cas12a-crRNA1 and psk-BbsI-Cas12a-LbRNA vector
Cas12a-PAM1-M22-R	aaaa GTgtTGGTGTTCTTCAACATATCC	Oligonucleotide pairs for construction of gRNA expression plasmid on psk-BbsI-Cas12a-crRNA1 and psk-BbsI-Cas12a-LbRNA vector
Cas12a-PAM1-M24-R	aaaa caCATGGTGTTCTTCAACATATCC	Oligonucleotide pairs for construction of gRNA expression plasmid on psk-BbsI-Cas12a-crRNA1 and psk-BbsI-Cas12a-LbRNA vector
Cas12a-PAM1-M0-F	agat GGATATGTTGAAGAACACCATGAC	Oligonucleotide pairs for construction of gRNA expression plasmid on psk-BbsI-Cas12a-crRNA1 and psk-BbsI-Cas12a-LbRNA vector
Cas12a-PAM1-M1-F	agat cGATATGTTGAAGAACACCATGAC	Oligonucleotide pairs for construction of gRNA expression plasmid on psk-BbsI-Cas12a-crRNA1 and psk-BbsI-Cas12a-LbRNA vector
Cas12a-PAM1-M2-F	agat GcATATGTTGAAGAACACCATGAC	Oligonucleotide pairs for construction of gRNA expression plasmid on psk-BbsI-Cas12a-crRNA1 and psk-BbsI-Cas12a-LbRNA vector
Cas12a-PAM1-M3-F	agat GGtTATGTTGAAGAACACCATGAC	Oligonucleotide pairs for construction of gRNA expression plasmid on psk-BbsI-Cas12a-crRNA1 and psk-BbsI-Cas12a-LbRNA vector
Cas12a-PAM1-M4-F	agat GGAaATGTTGAAGAACACCATGAC	Oligonucleotide pairs for construction of gRNA expression plasmid on psk-BbsI-Cas12a-crRNA1 and psk-BbsI-Cas12a-LbRNA vector
Cas12a-PAM1-M5-F	agat GGATtTGTTGAAGAACACCATGAC	Oligonucleotide pairs for construction of gRNA expression plasmid on psk-BbsI-Cas12a-crRNA1 and psk-BbsI-Cas12a-LbRNA vector
Cas12a-PAM1-M6-F	agat GGATAaGTTGAAGAACACCATGAC	Oligonucleotide pairs for construction of gRNA expression plasmid on psk-BbsI-Cas12a-crRNA1 and psk-BbsI-Cas12a-LbRNA vector
Cas12a-PAM1-M7-F	agat GGATATcTTGAAGAACACCATGAC	Oligonucleotide pairs for construction of gRNA expression plasmid on psk-BbsI-Cas12a-crRNA1 and psk-BbsI-Cas12a-LbRNA vector
Cas12a-PAM1-M8-F	agat GGATATGaTGAAGAACACCATGAC	Oligonucleotide pairs for construction of gRNA expression plasmid on psk-BbsI-Cas12a-crRNA1 and psk-BbsI-Cas12a-LbRNA vector
Cas12a-PAM1-M9-F	agat GGATATGTaGAAGAACACCATGAC	Oligonucleotide pairs for construction of gRNA expression plasmid on psk-BbsI-Cas12a-crRNA1 and psk-BbsI-Cas12a-LbRNA vector
Cas12a-PAM1-M10-F	agat GGATATGTTcAAGAACACCATGAC	Oligonucleotide pairs for construction of gRNA expression plasmid on psk-BbsI-Cas12a-crRNA1 and psk-BbsI-Cas12a-LbRNA vector
Cas12a-PAM1-M11-F	agat GGATATGTTGtAGAACACCATGAC	Oligonucleotide pairs for construction of gRNA expression plasmid on psk-BbsI-Cas12a-crRNA1 and psk-BbsI-Cas12a-LbRNA vector
Cas12a-PAM1-M12-F	agat GGATATGTTGAtGAACACCATGAC	Oligonucleotide pairs for construction of gRNA expression plasmid on psk-BbsI-Cas12a-crRNA1 and psk-BbsI-Cas12a-LbRNA vector
Cas12a-PAM1-M13-F	agat GGATATGTTGAAcAACACCATGAC	Oligonucleotide pairs for construction of gRNA expression plasmid on psk-BbsI-Cas12a-crRNA1 and psk-BbsI-Cas12a-LbRNA vector
Cas12a-PAM1-M14-F	agat GGATATGTTGAAGtACACCATGAC	Oligonucleotide pairs for construction of gRNA expression plasmid on psk-BbsI-Cas12a-crRNA1 and psk-BbsI-Cas12a-LbRNA vector
Cas12a-PAM1-M15-F	agat GGATATGTTGAAGAtCACCATGAC	Oligonucleotide pairs for construction of gRNA expression plasmid on psk-BbsI-Cas12a-crRNA1 and psk-BbsI-Cas12a-LbRNA vector
Cas12a-PAM1-M16-F	agat GGATATGTTGAAGAAgACCATGAC	Oligonucleotide pairs for construction of gRNA expression plasmid on psk-BbsI-Cas12a-crRNA1 and psk-BbsI-Cas12a-LbRNA vector
Cas12a-PAM1-M17-F	agat GGATATGTTGAAGAACtCCATGAC	Oligonucleotide pairs for construction of gRNA expression plasmid on psk-BbsI-Cas12a-crRNA1 and psk-BbsI-Cas12a-LbRNA vector
Cas12a-PAM1-M18-F	agat GGATATGTTGAAGAACAgCATGAC	Oligonucleotide pairs for construction of gRNA expression plasmid on psk-BbsI-Cas12a-crRNA1 and psk-BbsI-Cas12a-LbRNA vector
Cas12a-PAM1-M19-F	agat GGATATGTTGAAGAACACgATGAC	Oligonucleotide pairs for construction of gRNA expression plasmid on psk-BbsI-Cas12a-crRNA1 and psk-BbsI-Cas12a-LbRNA vector
Cas12a-PAM1-M20-F	agat GGATATGTTGAAGAACACCtTGAC	Oligonucleotide pairs for construction of gRNA expression plasmid on psk-BbsI-Cas12a-crRNA1 and psk-BbsI-Cas12a-LbRNA vector
Cas12a-PAM1-M0-R	aaaa GTCATGGTGTTCTTCAACATATCC	Oligonucleotide pairs for construction of gRNA expression plasmid on psk-BbsI-Cas12a-crRNA1 and psk-BbsI-Cas12a-LbRNA vector
Cas12a-PAM1-M1-R	aaaa GTCATGGTGTTCTTCAACATATCg	Oligonucleotide pairs for construction of gRNA expression plasmid on psk-BbsI-Cas12a-crRNA1 and psk-BbsI-Cas12a-LbRNA vector
Cas12a-PAM1-M2-R	aaaa GTCATGGTGTTCTTCAACATATgC	Oligonucleotide pairs for construction of gRNA expression plasmid on psk-BbsI-Cas12a-crRNA1 and psk-BbsI-Cas12a-LbRNA vector
Cas12a-PAM1-M3-R	aaaa GTCATGGTGTTCTTCAACATAaCC	Oligonucleotide pairs for construction of gRNA expression plasmid on psk-BbsI-Cas12a-crRNA1 and psk-BbsI-Cas12a-LbRNA vector
Cas12a-PAM1-M4-R	aaaa GTCATGGTGTTCTTCAACATtTCC	Oligonucleotide pairs for construction of gRNA expression plasmid on psk-BbsI-Cas12a-crRNA1 and psk-BbsI-Cas12a-LbRNA vector
Cas12a-PAM1-M5-R	aaaa GTCATGGTGTTCTTCAACAaATCC	Oligonucleotide pairs for construction of gRNA expression plasmid on psk-BbsI-Cas12a-crRNA1 and psk-BbsI-Cas12a-LbRNA vector
Cas12a-PAM1-M6-R	aaaa GTCATGGTGTTCTTCAACtTATCC	Oligonucleotide pairs for construction of gRNA expression plasmid on psk-BbsI-Cas12a-crRNA1 and psk-BbsI-Cas12a-LbRNA vector
Cas12a-PAM1-M7-R	aaaa GTCATGGTGTTCTTCAAgATATCC	Oligonucleotide pairs for construction of gRNA expression plasmid on psk-BbsI-Cas12a-crRNA1 and psk-BbsI-Cas12a-LbRNA vector
Cas12a-PAM1-M8-R	aaaa GTCATGGTGTTCTTCAtCATATCC	Oligonucleotide pairs for construction of gRNA expression plasmid on psk-BbsI-Cas12a-crRNA1 and psk-BbsI-Cas12a-LbRNA vector
Cas12a-PAM1-M9-R	aaaa GTCATGGTGTTCTTCtACATATCC	Oligonucleotide pairs for construction of gRNA expression plasmid on psk-BbsI-Cas12a-crRNA1 and psk-BbsI-Cas12a-LbRNA vector
Cas12a-PAM1-M10-R	aaaa GTCATGGTGTTCTTgAACATATCC	Oligonucleotide pairs for construction of gRNA expression plasmid on psk-BbsI-Cas12a-crRNA1 and psk-BbsI-Cas12a-LbRNA vector
Cas12a-PAM1-M11-R	aaaa GTCATGGTGTTCTaCAACATATCC	Oligonucleotide pairs for construction of gRNA expression plasmid on psk-BbsI-Cas12a-crRNA1 and psk-BbsI-Cas12a-LbRNA vector
Cas12a-PAM1-M12-R	aaaa GTCATGGTGTTCaTCAACATATCC	Oligonucleotide pairs for construction of gRNA expression plasmid on psk-BbsI-Cas12a-crRNA1 and psk-BbsI-Cas12a-LbRNA vector
Cas12a-PAM1-M13-R	aaaa GTCATGGTGTTgTTCAACATATCC	Oligonucleotide pairs for construction of gRNA expression plasmid on psk-BbsI-Cas12a-crRNA1 and psk-BbsI-Cas12a-LbRNA vector
Cas12a-PAM1-M14-R	aaaa GTCATGGTGTaCTTCAACATATCC	Oligonucleotide pairs for construction of gRNA expression plasmid on psk-BbsI-Cas12a-crRNA1 and psk-BbsI-Cas12a-LbRNA vector
Cas12a-PAM1-M15-R	aaaa GTCATGGTGaTCTTCAACATATCC	Oligonucleotide pairs for construction of gRNA expression plasmid on psk-BbsI-Cas12a-crRNA1 and psk-BbsI-Cas12a-LbRNA vector
Cas12a-PAM1-M16-R	aaaa GTCATGGTcTTCTTCAACATATCC	Oligonucleotide pairs for construction of gRNA expression plasmid on psk-BbsI-Cas12a-crRNA1 and psk-BbsI-Cas12a-LbRNA vector
Cas12a-PAM1-M17-R	aaaa GTCATGGaGTTCTTCAACATATCC	Oligonucleotide pairs for construction of gRNA expression plasmid on psk-BbsI-Cas12a-crRNA1 and psk-BbsI-Cas12a-LbRNA vector
Cas12a-PAM1-M18-R	aaaa GTCATGcTGTTCTTCAACATATCC	Oligonucleotide pairs for construction of gRNA expression plasmid on psk-BbsI-Cas12a-crRNA1 and psk-BbsI-Cas12a-LbRNA vector
Cas12a-PAM1-M19-R	aaaa GTCATcGTGTTCTTCAACATATCC	Oligonucleotide pairs for construction of gRNA expression plasmid on psk-BbsI-Cas12a-crRNA1 and psk-BbsI-Cas12a-LbRNA vector
Cas12a-PAM1-M20-R	aaaa GTCAaGGTGTTCTTCAACATATCC	Oligonucleotide pairs for construction of gRNA expression plasmid on psk-BbsI-Cas12a-crRNA1 and psk-BbsI-Cas12a-LbRNA vector
T7-12a-cr1-F	TAATACGACTCACTATAGGgAATTTCTACTGTTTGTAGAT	Oligonucleotide pairs for in vitro sgRNA transcription
T7-RNF2-R	GTCATGGTGTTCTTCAACATATCC	Oligonucleotide pairs for in vitro sgRNA transcription
T7-PAM1-F	ctgccccggttaatttgcatat	Oligonucleotide pairs for template in vitro nuclease activity assays
T7-PAM1-R	tgtggctgttgtagttgtactc	Oligonucleotide pairs for template in vitro nuclease activity assays
G188MbCas12a-pskb(F1)	gggccccatatgggcggatccCTGTTCCAGGAGTTCACCCACC	Primers for bacterial expression plasmid construction
G189MbCas12a-pskb(R1260)	gtggtggtggtggtgctcgagTTATCTATTCTGGGCGAAGTTCAG	Primers for bacterial expression plasmid construction
T7-12a-PAM1-M0-R	GTCATGGTGTTCTTCAACATATCCATCTACAAACAGTAGAAATT	Oligonucleotide pairs for in vitro sgRNA transcription
T7-12a-PAM1-M1-R	GTCATGGTGTTCTTCAACATATgg ATCTACAAACAGTAGAAATT	Oligonucleotide pairs for in vitro sgRNA transcription
T7-12a-PAM1-M3-R	GTCATGGTGTTCTTCAACATtaCC ATCTACAAACAGTAGAAATT	Oligonucleotide pairs for in vitro sgRNA transcription
T7-12a-PAM1-M5-R	GTCATGGTGTTCTTCAACtaATCC ATCTACAAACAGTAGAAATT	Oligonucleotide pairs for in vitro sgRNA transcription
T7-12a-PAM1-M7-R	GTCATGGTGTTCTTCAtgATATCC ATCTACAAACAGTAGAAATT	Oligonucleotide pairs for in vitro sgRNA transcription
T7-12a-PAM1-M9-R	GTCATGGTGTTCTTgtACATATCC ATCTACAAACAGTAGAAATT	Oligonucleotide pairs for in vitro sgRNA transcription
T7-12a-PAM1-M11-R	GTCATGGTGTTCaaCAACATATCC ATCTACAAACAGTAGAAATT	Oligonucleotide pairs for in vitro sgRNA transcription
T7-12a-PAM1-M13-R	GTCATGGTGTagTTCAACATATCC ATCTACAAACAGTAGAAATT	Oligonucleotide pairs for in vitro sgRNA transcription
T7-12a-PAM1-M15-R	GTCATGGTcaTCTTCAACATATCC ATCTACAAACAGTAGAAATT	Oligonucleotide pairs for in vitro sgRNA transcription
T7-12a-PAM1-M17-R	GTCATGcaGTTCTTCAACATATCC ATCTACAAACAGTAGAAATT	Oligonucleotide pairs for in vitro sgRNA transcription
T7-12a-PAM1-M19-R	GTCAacGTGTTCTTCAACATATCC ATCTACAAACAGTAGAAATT	Oligonucleotide pairs for in vitro sgRNA transcription
T7-12a-PAM1-M21-R	GTgtTGGTGTTCTTCAACATATCC ATCTACAAACAGTAGAAATT	Oligonucleotide pairs for in vitro sgRNA transcription
T7-12a-PAM1-M23-R	caCATGGTGTTCTTCAACATATCC ATCTACAAACAGTAGAAATT	Oligonucleotide pairs for in vitro sgRNA transcription
Mb4-Lys291-F	CGGCCTCTGCACAAGCAGATC	Primers for Mb4Cas12a variants plasmid construction
Mb4-Lys291-R	CAGCgcGGCGATTCTTTCGC	Primers for Mb4Cas12a variants plasmid construction
Mb4-Asn272-F2	GCTGATCAACAGCCACCACAAC	Primers for Mb4Cas12a variants plasmid construction
Mb4-Asn272-R2	TCGgcGATGCCCTTGATCTTTC	Primers for Mb4Cas12a variants plasmid construction
Mb4-Lys555-F2	TCACAGgcGCCCTTCTCTAC	Primers for Mb4Cas12a variants plasmid construction
Mb4-Lys555-R2	CAGGTAATCCCGGACCTTATTG	Primers for Mb4Cas12a variants plasmid construction
Mb4-Asn276-F	CCACCACAACCAGCACTGCC	Primers for Mb4Cas12a variants plasmid construction
Mb4-Asn276-R	CTGgcGATCAGCTCGTTGATG	Primers for Mb4Cas12a variants plasmid construction
Mb4-Gly257-F	CATCAGCGGCGAGGCCGGATC	Primers for Mb4Cas12a variants plasmid construction
Mb4-Gly257-R	CCGgcCAGCAGTGTGTTGTAG	Primers for Mb4Cas12a variants plasmid construction
Mb4-Gly305-F2	CATGGcCGTCTCCTTCCTGC	Primers for Mb4Cas12a variants plasmid construction
Mb4-Gly305-R2	CCGTCGCTAAGGATCTGCTTGTG	Primers for Mb4Cas12a variants plasmid construction
Mb4-Ser307-F	CCTAGCAAGTTCGCCGACGAC	Primers for Mb4Cas12a variants plasmid construction
Mb4-Ser307-F	CAGGAAGGcGACGCCCATGC	Primers for Mb4Cas12a variants plasmid construction
Mb4-Phe370-F	CTGGGCAGAGTGCTGGACGG	Primers for Mb4Cas12a variants plasmid construction
Mb4-Phe370-R	CAAAGCGgcGTCGCCAAAAGC	Primers for Mb4Cas12a variants plasmid construction
rs28385702-F	ACACTCTTTCCCTACACGACGCTCTTCCGATCTNNNNcgtgcgcaggaggacgag	Primers to amplify the SNP target site for deep sequencing of step I
rs28385702-R	ACTGGAGTTCAGACGTGTGCTCTTCCGATCTNNNNcaagatcgtgccaagcgaag	Primers to amplify the SNP target site for deep sequencing of step I
rs4927193-F	ACTGGAGTTCAGACGTGTGCTCTTCCGATCTNNNNgaacatcccagggccttgtc	Primers to amplify the SNP target site for deep sequencing of step I
rs4927193-R	ACTGGAGTTCAGACGTGTGCTCTTCCGATCTNNNNgactcaggctccactgaacat	Primers to amplify the SNP target site for deep sequencing of step I
rs74700387-F	ACACTCTTTCCCTACACGACGCTCTTCCGATCTNNNNaaatcagaaggggacagcaagt	Primers to amplify the SNP target site for deep sequencing of step I
rs74700387-R	ACTGGAGTTCAGACGTGTGCTCTTCCGATCTNNNNgactcaggctccactgaacat	Primers to amplify the SNP target site for deep sequencing of step I
rs45545732-F	ACACTCTTTCCCTACACGACGCTCTTCCGATCTNNNNgggccggtggacagagaag	Primers to amplify the SNP target site for deep sequencing of step I
rs45545732-R	ACTGGAGTTCAGACGTGTGCTCTTCCGATCTNNNNgaaacaggctagtgggctgc	Primers to amplify the SNP target site for deep sequencing of step I
