# Supplementary material for: Engineering of a high-fidelity Cas12a nuclease variant capable of allele-specific editing
Source: PLoS Biol. 2024 Jun 12;22(6):e3002680. doi: 10.1371/journal.pbio.3002680 (PMC11168656; doi:10.1371/journal.pbio.3002680)
Supplement: S3 Table — (XLSX) [file pbio.3002680.s015.xlsx]

## Sheet: Sheet1
Table S3. Target sites used in this study
	Gene	Name	Targets	PAM	Description
Figure 4	DNMT1	D1	ggttcgtttccggggtccccttct	tttg	Endogenous target site of human
	DNMT1	D2	ctgtaaatctgtgcctgtgagccg	tttc	Endogenous target site of human
	DNMT1	D3	accatattgcccaggctggtctta	tttc	Endogenous target site of human
	VEGFA	V1	tcagttggccatcattacttatca	ttta	Endogenous target site of human
	VEGFA	V2	gtgacaatgtgggcactggctgag	tttg	Endogenous target site of human
	VEGFA	V3	ctcataagggccttaggacaccat	tttc	Endogenous target site of human
	EMX1	E1	acgatgtttgtttctgggtagtag	tttc	Endogenous target site of human
	EMX1	E2	attcgtgtggctctgggtatactt	tttc	Endogenous target site of human
	EMX1	E3	gaagttactgccgggaaggctgca	ttta	Endogenous target site of human
	EMX1	E4	cagtaagcaaactggcttccgccg	tttg	Endogenous target site of human
	EMX1	E5	ctggggctagaggagctaggatg	tttg	Endogenous target site of human
	EMX1	E6	tcatctgtgcccctccctccctg	tttc	Endogenous target site of human
	DNMT1	D4	aggagtgttcagtctccgtgaac	tttg	Endogenous target site of human
Figure S5/S6	TS1	TTG	ctggggctagaggagctaggatg	TTG	Endogenous target site of human
	TS2	TTG	tcatctgtgcccctccctccctg	TTG	Endogenous target site of human
	TS3	TTG	aggagtgttcagtctccgtgaac	TTG	Endogenous target site of human
	TS4	TTG	gtggagtccagcacggcgcgggcg	TTG	Endogenous target site of human
	TS5	TTA	ccattccccttcgacctactctct	TTA	Endogenous target site of human
	TS6	TTA	gccacctctccatcctcttgcttt	TTA	Endogenous target site of human
	TS7	TTA	ccccagactccccatgtcccctca	TTA	Endogenous target site of human
	TS8	CCG	tacggcggacgaattccccgggg	CCG	Endogenous target site of human
	TS9	CCC	tgacctaaatctggcgtggctgg	CCC	Endogenous target site of human
	TS10	CCT	tgcctggaccacaagggcagaac	CCT	Endogenous target site of human
	TS11	CTG	aagagataggatcgccctatgtt	CTG	Endogenous target site of human
	TS12	TCG	gactaggacagttagcaaagtgg	TCG	Endogenous target site of human
	TS13	TCC	ttggcctaggacctggcttctca	TCC	Endogenous target site of human
	TS14	TCA	taccccttccaaggccagggagc	TCA	Endogenous target site of human
	TS15	TCC	caggcaaactcctggcagttctac	TCC	Endogenous target site of human
	TS16	TCA	ctgtgttagccaggatggtctcca	TCA	Endogenous target site of human
	TS17	TCA	aatatcccagaatggacaggagc	TCA	Endogenous target site of human
	TS18	TCT	cttgagaggggcttcctgtgacc	TCT	Endogenous target site of human
Figure S6E	mRNF	mR1	ggacctggcaccggggtgggctcg	ttg	Endogenous target site of mouse
	mRNF	mR4	cagcacttgagaggcagaggaagt	ttc	Endogenous target site of mouse
	mRNF	mR5	actgggacttaatacattgctaaa	ttt	Endogenous target site of mouse
	mTh	mTh1	tctagccttgcctgtcatagagtg	ttc	Endogenous target site of mouse
	mTh	mTh2	atgtcttggtagcatctcccctt	ttg	Endogenous target site of mouse
	mTh	mTh3	actctcagtccccaaggttcattg	ttg	Endogenous target site of mouse
	mTh	mTh5	cctgcttccaccatcctcctgaa	ttg	Endogenous target site of mouse
	mTh	mTh6	gctgacttggcgtgtggtgaagtg	ttg	Endogenous target site of mouse
	mRosa	mRO1	tagaagatgggcgggagtcttctg	ttc	Endogenous target site of human
Figure 6/S10	DNMT1-sg1	DNMT1	gctcagcaggcacctgcctcagct	TTTG	Endogenous target site of human for GUIDE-seq
	HEK293 site1	HEK293 site1	tgatggtccatacctgttacacta	TTTN	Endogenous target site of human for GUIDE-seq
	IL-12A	IL-12a	ggatgccactaaaagggaaagggg	TTTA	Endogenous target site of human for GUIDE-seq
	POLQ	POLQ	aacagaaacatgcataaaacaagg	TTTA	Endogenous target site of human for GUIDE-seq
	HEXA locus 19	HEXA	agtatacgcttccacagaaaggag	TTTG	Endogenous target site of human for GUIDE-seq
	TP53 locus 8	TP53	aggcatcactgccccctgatggca	TTTG	Endogenous target site of human for GUIDE-seq
	DNMT1-sg2	DNMT1-sg2	ctgatggtccatgtctgttactcg	TTTC	Endogenous target site of human for GUIDE-seq
	DNMT1-sg3	DNMT1-sg3	accatattgcccaggctggtctta	TTTC	Endogenous target site of human for GUIDE-seq
	VEGFA	VEGFA	tcagttggccatcattacttatca	TTTA	Endogenous target site of human for GUIDE-seq
	EMX1	EMX1	gaagttactgccgggaaggctgca	TTTA	Endogenous target site of human for GUIDE-seq
Figure 7/S12/S13	PCSK9	rs28385702	cccccatgtaagagaggaagtgga	TTA	Endogenous SNP target site of human
	PCSK9	rs4927193	tgtatagaattccctttaagcctg	TTA	Endogenous SNP target site of human
	PCSK9	rs74700387	gcacaagaatggctggcaggcaga	TTG	Endogenous SNP target site of human
	PCSK9	rs45545732	caatggaagtcaagctgctgccca	TTA	Endogenous SNP target site of human
