# Supplementary material for: Engineering of a high-fidelity Cas12a nuclease variant capable of allele-specific editing
Source: PLoS Biol. 2024 Jun 12;22(6):e3002680. doi: 10.1371/journal.pbio.3002680 (PMC11168656; doi:10.1371/journal.pbio.3002680)
Supplement: S4 Table — (XLSX) [file pbio.3002680.s016.xlsx]

## Sheet: ClinVar
Site	Position	Flanking_sequnecne(+/-30nt)	Mb4Cas12a-F370A(YYN,24,1-2_4-5_7_10_13-18)	LbCas12a(TTTN,24,1)
NM_000527.4(LDLR):c.1706-1G>A	chr19:11116858	GTGACCTCTCCTTATCCACTTGTGTGTCTAGATCTCCTCAGTGGCCGCCTCTACTGGGTTG	CTAYATCTCCTCAGTGGCCGCCTCTAC,TCTAYATCTCCTCAGTGGCCGCCTCTA,CTTGTGTGTCTAYATCTCCTCAGTGGC,CCACTTGTGTGTCTAYATCTCCTCAGT,TCCACTTGTGTGTCTAYATCTCCTCAG,TTATCCACTTGTGTGTCTAYATCTCCT,CTTATCCACTTGTGTGTCTAYATCTCC	none
NM_130849.3(SLC39A4):c.989G>A(p.Gly330Asp)	chr8:144414422	CAGAGGCAGATGAGCAGCGTGGCCAGGGAGCCGTACAGATACCCTGGGGGCGGGTGAGGCG	GAGCAGCGTGGCCAGGGAGRCGTACAG,GGCCAGGGAGRCGTACAGATACCCTGG,GCCAGGGAGRCGTACAGATACCCTGGG,CCAGGGAGRCGTACAGATACCCTGGGG,CAGGGAGRCGTACAGATACCCTGGGGG	none
NM_000059.3(BRCA2):c.516+1G>A	chr13:32326283	AGTTTGTTTCATACACCAAAGTTTGTGAAGGTAAATATTCTACCTGGTTTATTTTTATGAC	TTCATACACCAAAGTTTGTGAAGRTAA,TCATACACCAAAGTTTGTGAAGRTAAA,TTTGTGAAGYTAAATATTCTACCTGGT,CCAAAGTTTGTGAAGYTAAATATTCTA,GTTTGTGAAGRTAAATATTCTACCTGG	TTCATACACCAAAGTTTGTGAAGRTAAA
NM_000268.3(NF2):c.169C>T(p.Arg57Ter)	chr22:29636805	TTTGATTTGGTGTGCCGGACTCTGGGGCTCCGAGAAACCTGGTTCTTTGGACTGCAGTACA	CTCYGAGAAACCTGGTTCTTTGGACTG,TGGTGTGCCGGACTCTGGGGCTCRGAG,GGTGTGCCGGACTCTGGGGCTCRGAGA,TGTGCCGGACTCTGGGGCTCRGAGAAA,CTGGGGCTCYGAGAAACCTGGTTCTTT,CCGGACTCTGGGGCTCYGAGAAACCTG,GGGGCTCRGAGAAACCTGGTTCTTTGG,GGGCTCRGAGAAACCTGGTTCTTTGGA	none
NM_000547.5(TPO):c.1978C>G(p.Gln660Glu)	chr2:1494011	GGGCCCCTGTTTGCCTGTCTCATTGGGAAGCAGATGAAGGCTCTGCGGGACGGTGACTGGT	TGTTTGCCTGTCTCATTGGGAAGRAGA,TTGCCTGTCTCATTGGGAAGRAGATGA,TGCCTGTCTCATTGGGAAGRAGATGAA,CCTGTCTCATTGGGAAGRAGATGAAGG,CTCATTGGGAAGYAGATGAAGGCTCTG,CTGTCTCATTGGGAAGYAGATGAAGGC,CCTGTCTCATTGGGAAGYAGATGAAGG,TTGCCTGTCTCATTGGGAAGYAGATGA,ATTGGGAAGRAGATGAAGGCTCTGCGG,TTGGGAAGRAGATGAAGGCTCTGCGGG,TGGGAAGRAGATGAAGGCTCTGCGGGA	none
NM_172349.2(NSD1):c.3964C>T(p.His1322Tyr)	chr5:177256956	AATTTATCTTCTTTTGGCTTCTCAGGAATCCATACCTGTTTTGTATGTAAGCAGAGTGGGG	TCAGGAATCYATACCTGTTTTGTATGT,TTCTCAGGAATCYATACCTGTTTTGTA,TTGGCTTCTCAGGAATCYATACCTGTT,TTTGGCTTCTCAGGAATCYATACCTGT,TTTTGGCTTCTCAGGAATCYATACCTG,CTTTTGGCTTCTCAGGAATCYATACCT,AGGAATCRATACCTGTTTTGTATGTAA,GGAATCRATACCTGTTTTGTATGTAAG	none
NM_000155.3(GALT):c.692G>A(p.Arg231His)	chr9:34648766	ACTTCCTATCCATTCTGTCTTCCTAGGAACGTCTGGTCCTAACCAGTGAGCACTGGTTAGT	CCTAGGAACYTCTGGTCCTAACCAGTG,CTTCCTAGGAACYTCTGGTCCTAACCA,CTGTCTTCCTAGGAACYTCTGGTCCTA,TCTGTCTTCCTAGGAACYTCTGGTCCT,TTCTGTCTTCCTAGGAACYTCTGGTCC,TTCCTAGGAACRTCTGGTCCTAACCAG,CTAGGAACRTCTGGTCCTAACCAGTGA,TAGGAACRTCTGGTCCTAACCAGTGAG	none
NM_006920.4(SCN1A):c.4724G>A(p.Gly1575Glu)	chr2:165994241	CGTAGAGAGATGAGTTTCAGTACACACTCTCCAGTAAATAGCACAATGAACACCAGATTGA	TCTYCAGTAAATAGCACAATGAACACC,CTCTYCAGTAAATAGCACAATGAACAC,AGATGAGTTTCAGTACACACTCTRCAG,TGAGTTTCAGTACACACTCTRCAGTAA,GAGTTTCAGTACACACTCTRCAGTAAA,TTCAGTACACACTCTYCAGTAAATAGC,TTTCAGTACACACTCTYCAGTAAATAG,GTACACACTCTRCAGTAAATAGCACAA,CACACTCTRCAGTAAATAGCACAATGA,ACACTCTRCAGTAAATAGCACAATGAA	none
NM_004959.4(NR5A1):c.764G>T(p.Arg255Leu)	chr9:124500196	AGGAGGCCGAAGGCCGCCGGCTGGTCGGGGCGGCTTTTGGTGGGCTCCTGCAGGCAGCCCA	TCGGGGYGGCTTTTGGTGGGCTCCTGC,CCGCCGGCTGGTCGGGGRGGCTTTTGG,CCGGCTGGTCGGGGRGGCTTTTGGTGG,CCGCCGGCTGGTCGGGGYGGCTTTTGG	none
NM_015559.2(SETBP1):c.2609G>A(p.Gly870Asp)	chr18:44951949	ACAGTGAGGAGACGATCCCCAGCGACAGCGGCATTGGGACAGACAACAACAGCACTTCTGA	GACGATCCCCAGCGACAGCGRCATTGG,ACGATCCCCAGCGACAGCGRCATTGGG,CCAGCGACAGCGYCATTGGGACAGACA,CCCCAGCGACAGCGRCATTGGGACAGA,TCCCCAGCGACAGCGYCATTGGGACAG,CAGCGACAGCGRCATTGGGACAGACAA,CGACAGCGRCATTGGGACAGACAACAA	none
NM_002471.3(MYH6):c.2459T>A(p.Ile820Asn)	chr14:23394294	GGCCAATTCTTGACCCCCATGAAGGCCCGAATGTTCCACTGGATTACCAGCAGGGCATCCC	CCGAYTGTTCCACTGGATTACCAGCAG,CCATGAAGGCCCGARTGTTCCACTGGA,CCCATGAAGGCCCGAYTGTTCCACTGG,CCCCATGAAGGCCCGAYTGTTCCACTG,CCCCCATGAAGGCCCGAYTGTTCCACT,GGCCCGARTGTTCCACTGGATTACCAG	none
NM_000051.3(ATM):c.8473C>T(p.Gln2825Ter)	chr11:108345797	GAGAAATATGAAGTCTTCATGGATGTTTGCCAAAATTTTCAACCAGTTTTCCGTTACTTCT	TTGCYAAAATTTTCAACCAGTTTTCCG,ATGAAGTCTTCATGGATGTTTGCRAAA,TGAAGTCTTCATGGATGTTTGCRAAAA,TTCATGGATGTTTGCYAAAATTTTCAA,CTTCATGGATGTTTGCYAAAATTTTCA,TCTTCATGGATGTTTGCYAAAATTTTC,TGGATGTTTGCRAAAATTTTCAACCAG	ATGAAGTCTTCATGGATGTTTGCRAAAA
NM_153717.2(EVC):c.2894+3A>G	chr4:5810453	CCGGGGACCAGACCTCAGGCTCACTCAGGTATGACTGGGCCCCGGACCTGTTGCCTGTGGC	CCAGACCTCAGGCTCACTCAGGTRTGA,TCAGGTYTGACTGGGCCCCGGACCTGT,CTCAGGTYTGACTGGGCCCCGGACCTG,ACCTCAGGCTCACTCAGGTRTGACTGG,TCAGGCTCACTCAGGTYTGACTGGGCC,CTCAGGCTCACTCAGGTYTGACTGGGC,CCTCAGGCTCACTCAGGTYTGACTGGG,CTCACTCAGGTRTGACTGGGCCCCGGA	none
NM_006158.4(NEFL):c.293A>G(p.Asn98Ser)	chr8:24956223	ACGCGCTCGATGAAGCTGGCGAAGCGGTCATTGAGGTCCTGGAGCTGCGCCTTCTCCTGCG	TCAYTGAGGTCCTGGAGCTGCGCCTTC,CGATGAAGCTGGCGAAGCGGTCARTGA,GATGAAGCTGGCGAAGCGGTCARTGAG,TGGCGAAGCGGTCARTGAGGTCCTGGA,CTGGCGAAGCGGTCAYTGAGGTCCTGG	none
NM_002609.3(PDGFRB):c.1978C>A(p.Pro660Thr)	chr5:150124295	CCCCCAACAGGTTGACCACGTTCAGGTGGGGCCCAAGGTGACTCATGATCTTCAGCTCCGA	GTTGACCACGTTCAGGTGGGRCCCAAG,TTGACCACGTTCAGGTGGGRCCCAAGG,TCAGGTGGGYCCCAAGGTGACTCATGA,CCACGTTCAGGTGGGYCCCAAGGTGAC,TTGACCACGTTCAGGTGGGYCCCAAGG,TCAGGTGGGRCCCAAGGTGACTCATGA	none
NM_004004.5(GJB2):c.229T>C(p.Trp77Arg)	chr13:20189353	GCGTGGACACGAAGATCAGCTGCAGGGCCCATAGCCGGATGTGGGAGATGGGGAAGTAGTG	CCCYTAGCCGGATGTGGGAGATGGGGA,CACGAAGATCAGCTGCAGGGCCCRTAG,AAGATCAGCTGCAGGGCCCRTAGCCGG,TCAGCTGCAGGGCCCYTAGCCGGATGT,CTGCAGGGCCCRTAGCCGGATGTGGGA,TGCAGGGCCCRTAGCCGGATGTGGGAG,GCAGGGCCCRTAGCCGGATGTGGGAGA,GGGCCCRTAGCCGGATGTGGGAGATGG	none
NM_000169.2(GLA):c.548-2A>G	chrX:101400759	ATTCAGGGCCAAGGACATGTGCTTATAACCTGTATGAGAAAACAATGGGTAAAATAAGGGA	AAGGACATGTGCTTATAACCRGTATGA,AGGACATGTGCTTATAACCRGTATGAG,CTTATAACCYGTATGAGAAAACAATGG,GACATGTGCTTATAACCRGTATGAGAA,CTTATAACCRGTATGAGAAAACAATGG,TTATAACCRGTATGAGAAAACAATGGG	none
NM_012096.2(APPL1):c.1655T>A(p.Leu552Ter)	chr3:57260016	AATCGCATTTATTAGTCACTTGTGACTGTTTAAAGTAAGTAAAACCCTCCCTTAAAAAACT	TTTATTAGTCACTTGTGACTGTTRAAA,TTATTAGTCACTTGTGACTGTTRAAAG,TTAGTCACTTGTGACTGTTRAAAGTAA,CTTGTGACTGTTYAAAGTAAGTAAAAC,CACTTGTGACTGTTRAAAGTAAGTAAA,TCACTTGTGACTGTTYAAAGTAAGTAA,TTAGTCACTTGTGACTGTTYAAAGTAA	none
NM_007327.3(GRIN1):c.2443G>A(p.Gly815Arg)	chr9:137163668	CCTGCGACCCTTACTTTTGAGAACATGGCCGGTGCGTTCTCCTTCATCCATTCTCGGGTGG	TTTGAGAACATGGCCYGTGCGTTCTCC,TTTTGAGAACATGGCCYGTGCGTTCTC,CTTTTGAGAACATGGCCYGTGCGTTCT,TTACTTTTGAGAACATGGCCYGTGCGT	none
NM_001100.3(ACTA1):c.809G>A(p.Gly270Asp)	chr1:229431902	GTGGTCTCGTGAATGCCCGCCGACTCCATACCTGGGGACCGCGGCGGGGAGCGTGAGCAGA	GTGAATGCCCGCCGACTCCATARCTGG,TCCATAYCTGGGGACCGCGGCGGGGAG,CTCCATAYCTGGGGACCGCGGCGGGGA,GAATGCCCGCCGACTCCATARCTGGGG,AATGCCCGCCGACTCCATARCTGGGGA,CCCGCCGACTCCATAYCTGGGGACCGC,CGACTCCATARCTGGGGACCGCGGCGG,GACTCCATARCTGGGGACCGCGGCGGG,ACTCCATARCTGGGGACCGCGGCGGGG,CTCCATARCTGGGGACCGCGGCGGGGA,TCCATARCTGGGGACCGCGGCGGGGAG	none
NM_000531.5(OTC):c.485G>A(p.Gly162Glu)	chrX:38401373	CTAAAGAAGCATCCATCCCAATTATCAATGGGCTGTCAGATTTGTACCATCCTATCCAGAT	TCAATGYGCTGTCAGATTTGTACCATC,TTATCAATGYGCTGTCAGATTTGTACC,CATCCCAATTATCAATGRGCTGTCAGA,TCCCAATTATCAATGYGCTGTCAGATT,CCATCCCAATTATCAATGYGCTGTCAG,TCCATCCCAATTATCAATGYGCTGTCA	none
NM_022132.4(MCCC2):c.929C>G(p.Pro310Arg)	chr5:71635176	TGCAGGTCACCATTGAACCTTCTGAAGAGCCTTTATTTCCTGCTGATGAATTGTATGGAAT	CTGAAGAGCYTTTATTTCCTGCTGATG,CTTCTGAAGAGCYTTTATTTCCTGCTG,TTGAACCTTCTGAAGAGCYTTTATTTC,TTCTGAAGAGCRTTTATTTCCTGCTGA,TGAAGAGCRTTTATTTCCTGCTGATGA,GAAGAGCRTTTATTTCCTGCTGATGAA	none
NM_017780.3(CHD7):c.2815G>T(p.Glu939Ter)	chr8:60821907	ATCGAGGAGTTTGAGAAACTAATGTCCAGGGAGCCGGAAACAGAGCGTGTGGTAAGAATTG	TCCAGGYAGCCGGAAACAGAGCGTGTG,TTGAGAAACTAATGTCCAGGRAGCCGG,TGAGAAACTAATGTCCAGGRAGCCGGA,AGAAACTAATGTCCAGGRAGCCGGAAA,CTAATGTCCAGGYAGCCGGAAACAGAG,AACTAATGTCCAGGRAGCCGGAAACAG,TTGAGAAACTAATGTCCAGGYAGCCGG	none
NM_000251.2(MSH2):c.2228C>G(p.Ser743Ter)	chr2:47478289	TTATGTGCTTCAGGTCTGCAACCAAAGATTCATTAATAATCATAGATGAATTGGGAAGAGG	CCAAAGATTYATTAATAATCATAGATG,CTGCAACCAAAGATTYATTAATAATCA,TCTGCAACCAAAGATTYATTAATAATC,AACCAAAGATTRATTAATAATCATAGA,CAAAGATTRATTAATAATCATAGATGA,AAAGATTRATTAATAATCATAGATGAA	none
NM_000548.4(TSC2):c.3397+5G>A	chr16:2079674	CCGGGATCGGGTCCGTTCCATGTCGGGTGAGCCTTGGCCCCAGCCACCTCCACACAGGCAC	GTCCGTTCCATGTCGGGTGARCCTTGG,TCCATGTCGGGTGARCCTTGGCCCCAG,TTCCATGTCGGGTGAYCCTTGGCCCCA,CCGTTCCATGTCGGGTGAYCCTTGGCC,TCCGTTCCATGTCGGGTGAYCCTTGGC	none
NM_177438.2(DICER1):c.3675C>G(p.Tyr1225Ter)	chr14:95103721	ACATTCATCGCTGGGCTGGGGCTGGTTCTCGTAACTGTATAAATTCTGAATGGAATATGAG	CTCYTAACTGTATAAATTCTGAATGGA,TCTCYTAACTGTATAAATTCTGAATGG,TCGCTGGGCTGGGGCTGGTTCTCRTAA,CTGGTTCTCYTAACTGTATAAATTCTG,TGGGGCTGGTTCTCRTAACTGTATAAA,CTGGGGCTGGTTCTCYTAACTGTATAA,CTGGGCTGGGGCTGGTTCTCYTAACTG,TGGTTCTCRTAACTGTATAAATTCTGA,GGTTCTCRTAACTGTATAAATTCTGAA	none
NM_000059.3(BRCA2):c.9294C>A(p.Tyr3098Ter)	chr13:32394726	CCCTTTCGTCTATTTGTCAGACGAATGTTACAATTTACTGGCAATAAAGTTTTGGATAGAC	TTAYAATTTACTGGCAATAAAGTTTTG,TTGTCAGACGAATGTTAYAATTTACTG,TTTGTCAGACGAATGTTAYAATTTACT,ACGAATGTTARAATTTACTGGCAATAA,CGAATGTTARAATTTACTGGCAATAAA,GAATGTTARAATTTACTGGCAATAAAG	none
NM_000135.3(FANCA):c.1340C>G(p.Ser447Ter)	chr16:89791422	AGGTCACTTACCTTGAACCAGTCTGCATATGACAGGAACGCAGAGGGGCCCTCCAGTGCTG	TACCTTGAACCAGTCTGCATATRACAG,CCTTGAACCAGTCTGCATATRACAGGA,CTTGAACCAGTCTGCATATRACAGGAA,TCTGCATATYACAGGAACGCAGAGGGG,ACCAGTCTGCATATRACAGGAACGCAG,TTGAACCAGTCTGCATATYACAGGAAC,CTTGAACCAGTCTGCATATYACAGGAA,CCTTGAACCAGTCTGCATATYACAGGA,AGTCTGCATATRACAGGAACGCAGAGG,GTCTGCATATRACAGGAACGCAGAGGG,TCTGCATATRACAGGAACGCAGAGGGG	none
NM_174936.3(PCSK9):c.103G>T(p.Asp35Tyr)	chr1:55039940	CCCGCGGGCGCCCGTGCGCAGGAGGACGAGGACGGCGACTACGAGGAGCTGGTGCTAGCCT	CGCCCGTGCGCAGGAGGACGAGRACGG,CCGTGCGCAGGAGGACGAGRACGGCGA,CCGTGCGCAGGAGGACGAGYACGGCGA,CCCGTGCGCAGGAGGACGAGYACGGCG,AGGAGGACGAGRACGGCGACTACGAGG,GGAGGACGAGRACGGCGACTACGAGGA,GAGGACGAGRACGGCGACTACGAGGAG	none
NM_000090.3(COL3A1):c.1925G>T(p.Gly642Val)	chr2:188998267	TTACCTAATACAAATATGATTCTTTCTAGGGCTTGCCTGGTACAGGTGGTCCTCCAGGAGA	TCTAGGYCTTGCCTGGTACAGGTGGTC,TTCTAGGYCTTGCCTGGTACAGGTGGT,CTTTCTAGGYCTTGCCTGGTACAGGTG,ATATGATTCTTTCTAGGRCTTGCCTGG,TTCTTTCTAGGRCTTGCCTGGTACAGG,TTTCTAGGRCTTGCCTGGTACAGGTGG	none
NM_007294.3(BRCA1):c.898G>T(p.Glu300Ter)	chr17:43094633	GTTTGCTTTTATTACAGAATTCAGCCTTTTCTACATTCATTCTGTCTTTAGTGAGTAATAA	TTTYTACATTCATTCTGTCTTTAGTGA,TTTTYTACATTCATTCTGTCTTTAGTG,CCTTTTYTACATTCATTCTGTCTTTAG,TTACAGAATTCAGCCTTTTYTACATTC,CCTTTTRTACATTCATTCTGTCTTTAG	TTTTYTACATTCATTCTGTCTTTAGTGA
NM_003165.3(STXBP1):c.1006C>T(p.Gln336Ter)	chr9:127672093	GACCTGTCCCAGATGCTGAAGAAGATGCCTCAGTACCAGAAAGAGCTCAGCAAGGTATGGC	CCTYAGTACCAGAAAGAGCTCAGCAAG,TGCTGAAGAAGATGCCTRAGTACCAGA,TGAAGAAGATGCCTRAGTACCAGAAAG,CTGAAGAAGATGCCTYAGTACCAGAAA,GATGCCTRAGTACCAGAAAGAGCTCAG	none
NM_003001.3(SDHC):c.405+1G>T	chr1:161356841	TATCATACCTGGAATGGGATCCGACACTTGGTAAGTTAATTCGGGATTTGCACATTTTCTC	TTGYTAAGTTAATTCGGGATTTGCACA,CTTGYTAAGTTAATTCGGGATTTGCAC,CCTGGAATGGGATCCGACACTTGRTAA,CTGGAATGGGATCCGACACTTGRTAAG,TCCGACACTTGRTAAGTTAATTCGGGA	none
NM_000217.2(KCNA1):c.1202C>T(p.Ala401Val)	chr12:4912580	TGTGTGCCATCGCTGGTGTGCTAACAATTGCCCTGCCCGTACCTGTCATTGTGTCCAATTT	TTGYCCTGCCCGTACCTGTCATTGTGT,CTGGTGTGCTAACAATTGYCCTGCCCG	none
NM_004465.1(FGF10):c.577C>T(p.Arg193Ter)	chr5:44305045	GAAGAAAGTGAGCAGAGGTGTTTTTCCTTCGTGTTTTCTGTCCTCTCCTTGGAGCTCCTTT	TTCYTGTTTTCTGTCCTCTCCTTGGAG,CTTCYTGTTTTCTGTCCTCTCCTTGGA,TCCTTCYTGTTTTCTGTCCTCTCCTTG,TTCCTTCYTGTTTTCTGTCCTCTCCTT,TTTTCCTTCYTGTTTTCTGTCCTCTCC	none
NM_000238.3(KCNH2):c.2062C>T(p.Gln688Ter)	chr7:150951004	CGAGGCGCTGGCGCAGGGGATTGGGGATCTGGTGGAAGCGGATGAACTCCCGCACCCGCAG	TCTYGTGGAAGCGGATGAACTCCCGCA,TGGCGCAGGGGATTGGGGATCTRGTGG,GCGCAGGGGATTGGGGATCTRGTGGAA,CGCAGGGGATTGGGGATCTRGTGGAAG,ATTGGGGATCTRGTGGAAGCGGATGAA	none
NM_007294.3(BRCA1):c.5074+1G>T	chr17:43067607	GCAAGGTATTCTGTAAAGGTTCTTGGTATACCTGTTTTCATAACAACATGAGTAGTCTCTT	CTTGGTATAYCTGTTTTCATAACAACA,AGGTTCTTGGTATARCTGTTTTCATAA,CTGTAAAGGTTCTTGGTATAYCTGTTT,TTCTTGGTATARCTGTTTTCATAACAA,GGTATARCTGTTTTCATAACAACATGA	none
NM_001440.3(EXTL3):c.1970A>G(p.Asn657Ser)	chr8:28718029	GCAAGGAATTTCAGGCAGCGCTTGGAGGCAATGTTCCCCGAGAGCAGTTCACGGTGGTGAT	TTGGAGGCAYTGTTCCCCGAGAGCAGT,AGCGCTTGGAGGCARTGTTCCCCGAGA,TCAGGCAGCGCTTGGAGGCAYTGTTCC,CTTGGAGGCARTGTTCCCCGAGAGCAG	none
NM_000334.4(SCN4A):c.2015G>A(p.Arg672His)	chr17:63959269	CCCCTGGCCCTGGGGCTTTTGTGTACCAGACGGAAGGAGCGTAGCACAGACAGTCCCTGTA	CCCTGGGGCTTTTGTGTACCAGARGGA,CCTGGGGCTTTTGTGTACCAGARGGAA,TGGGGCTTTTGTGTACCAGARGGAAGG,GGGGCTTTTGTGTACCAGARGGAAGGA,TTGTGTACCAGAYGGAAGGAGCGTAGC,CTTTTGTGTACCAGAYGGAAGGAGCGT,GTACCAGARGGAAGGAGCGTAGCACAG,TACCAGARGGAAGGAGCGTAGCACAGA	none
NM_021252.4(RAB18):c.284C>G(p.Thr95Arg)	chr10:27533759	TTTCAGTTTATGATGTCACAAGAAGAGATACATTTGTTAAACTGGATAATTGGTTAAATGA	TGTCACAAGAAGAGATARATTTGTTAA,TCACAAGAAGAGATAYATTTGTTAAAC,AAGAAGAGATARATTTGTTAAACTGGA,AAGAGATARATTTGTTAAACTGGATAA	none
NM_199330.2(HOMER2):c.587G>C(p.Arg196Pro)	chr15:82854741	GCTGCCGACTCCTGCAGTGCTGTGGTCAGCCGTGCATTGCTCTCCCGAAGGGTCTGCAGCT	CTGCAGTGCTGTGGTCAGCYGTGCATT,CCTGCAGTGCTGTGGTCAGCYGTGCAT,GTGGTCAGCRGTGCATTGCTCTCCCGA,TGGTCAGCRGTGCATTGCTCTCCCGAA,GGTCAGCRGTGCATTGCTCTCCCGAAG,GTCAGCRGTGCATTGCTCTCCCGAAGG	none
NM_001134831.1(AHI1):c.1917T>A(p.Tyr639Ter)	chr6:135438494	TTCTCTCATGAAACGTCCAGAAGGAATTTCATATACTAATGAAAATATTTAGAAATTAGGT	TTCYTATACTAATGAAAATATTTAGAA,TTTCYTATACTAATGAAAATATTTAGA,CCAGAAGGAATTTCRTATACTAATGAA,TCCAGAAGGAATTTCYTATACTAATGA	TTTCYTATACTAATGAAAATATTTAGAA
NM_000495.4(COL4A5):c.866G>T(p.Gly289Val)	chrX:108580713	GTCCCCCAGGTGGTGAGAAAGGTGAGAAGGGTGAGCAAGGAGAGCCAGGCAAAAGAGTAAG	AGGTGGTGAGAAAGGTGAGAAGGRTGA,GGTGGTGAGAAAGGTGAGAAGGRTGAG,GGTGAGAAAGGTGAGAAGGRTGAGCAA,TGAGAAAGGTGAGAAGGRTGAGCAAGG,GAAAGGTGAGAAGGRTGAGCAAGGAGA,GTGAGAAGGRTGAGCAAGGAGAGCCAG,TGAGAAGGRTGAGCAAGGAGAGCCAGG	none
NM_003073.4(SMARCB1):c.152G>A(p.Trp51Ter)	chr22:23791814	GTTCTCTGTACAAGAGATACCCCTCACTCTGGAGGCGACTAGCCACTGTGGAAGAGAGGAA	TCTYGAGGCGACTAGCCACTGTGGAAG,CTCTYGAGGCGACTAGCCACTGTGGAA,GTACAAGAGATACCCCTCACTCTRGAG,TACAAGAGATACCCCTCACTCTRGAGG,TCACTCTYGAGGCGACTAGCCACTGTG,AAGAGATACCCCTCACTCTRGAGGCGA,CCTCACTCTYGAGGCGACTAGCCACTG,CACTCTRGAGGCGACTAGCCACTGTGG	none
NM_000495.4(COL4A5):c.546+1G>A	chrX:108573655	CCAGGATATCCAGGTCCTCCTGGAATACAAGTAAGTATCCAGTGATTTTCTTTTTTTGCTA	ATCCAGGTCCTCCTGGAATACAARTAA,TCCAGGTCCTCCTGGAATACAARTAAG,CCTGGAATACAAYTAAGTATCCAGTGA,CCTCCTGGAATACAAYTAAGTATCCAG,TCCTCCTGGAATACAAYTAAGTATCCA	none
NM_005378.5(MYCN):c.1014C>A(p.Tyr338Ter)	chr2:15945716	GCAGCACAACTATGCCGCCCCCTCTCCCTACGTGGAGAGTGAGGATGCACCCCCACAGAAG	CTAYGTGGAGAGTGAGGATGCACCCCC,CCTAYGTGGAGAGTGAGGATGCACCCC,ACTATGCCGCCCCCTCTCCCTARGTGG,TCCCTAYGTGGAGAGTGAGGATGCACC,CTCCCTAYGTGGAGAGTGAGGATGCAC,TATGCCGCCCCCTCTCCCTARGTGGAG,ATGCCGCCCCCTCTCCCTARGTGGAGA,CTCTCCCTAYGTGGAGAGTGAGGATGC,CCCCTCTCCCTAYGTGGAGAGTGAGGA,GCCCCCTCTCCCTARGTGGAGAGTGAG,CCGCCCCCTCTCCCTAYGTGGAGAGTG	none
NM_000531.5(OTC):c.595A>G(p.Asn199Asp)	chrX:38403672	CTTACCCTCAGCTGGATCGGGGATGGGAACAATATCCTGCACTCCATCATGATGAGCGCAG	CTGGATCGGGGATGGGAACYATATCCT	none
NM_000059.3(BRCA2):c.6938-2A>G	chr13:32346825	CTAATATGTAATATAAAATAATTGTTTCCTAGGCACAATAAAAGATCGAAGATTGTTTATG	CCTYGGCACAATAAAAGATCGAAGATT,TCCTYGGCACAATAAAAGATCGAAGAT,TTTCCTYGGCACAATAAAAGATCGAAG,TATAAAATAATTGTTTCCTRGGCACAA,TTGTTTCCTYGGCACAATAAAAGATCG,AATAATTGTTTCCTRGGCACAATAAAA,TGTTTCCTRGGCACAATAAAAGATCGA,GTTTCCTRGGCACAATAAAAGATCGAA,TTTCCTRGGCACAATAAAAGATCGAAG	none
NM_022445.3(TPK1):c.501+4A>T	chr7:144591419	GAAAGGGCTCACATTATATTCACTTTTGACTCACTGGTTGGAGCAGGTAGATCAGCGATTC	TTTGACYCACTGGTTGGAGCAGGTAGA,TTTTGACYCACTGGTTGGAGCAGGTAG,ACATTATATTCACTTTTGACRCACTGG,TTCACTTTTGACYCACTGGTTGGAGCA,TATTCACTTTTGACRCACTGGTTGGAG,TTATATTCACTTTTGACYCACTGGTTG,TCACTTTTGACRCACTGGTTGGAGCAG,CACTTTTGACRCACTGGTTGGAGCAGG,TTTTGACRCACTGGTTGGAGCAGGTAG,TTTGACRCACTGGTTGGAGCAGGTAGA	none
NM_007294.3(BRCA1):c.5406+3A>T	chr17:43049118	TCCTCCCTCTCTGACAGGGCACCCAATACTTACTGTGCCAAGGGTGAATGATGAAAGCTCC	CCCAATACTYACTGTGCCAAGGGTGAA,GGGCACCCAATACTRACTGTGCCAAGG,CTGACAGGGCACCCAATACTYACTGTG,ACCCAATACTRACTGTGCCAAGGGTGA,CCCAATACTRACTGTGCCAAGGGTGAA,AATACTRACTGTGCCAAGGGTGAATGA	none
NM_001009944.2(PKD1):c.11457C>A(p.Tyr3819Ter)	chr16:2091861	CTCCTCCAGGCTCAGGCCCAGCTCCTGCACGTAGCCCCCGCTGTCATACACGGCACAGGAG	AGGCTCAGGCCCAGCTCCTGCACRTAG,CTGCACYTAGCCCCCGCTGTCATACAC,CCTGCACYTAGCCCCCGCTGTCATACA,CTCCTGCACYTAGCCCCCGCTGTCATA,TCAGGCCCAGCTCCTGCACYTAGCCCC,CTCAGGCCCAGCTCCTGCACYTAGCCC	none
NM_080629.2(COL11A1):c.1910G>T(p.Gly637Val)	chr1:103004633	CATACCCTCATTCCATCATCACCAGGAGGACCTGGAGGACCTTGAGGACCTCGTTCACCCT	CATTCCATCATCACCAGGAGGARCTGG,TTCCATCATCACCAGGAGGARCTGGAG,TCCATCATCACCAGGAGGARCTGGAGG,CCAGGAGGAYCTGGAGGACCTTGAGGA,TCACCAGGAGGAYCTGGAGGACCTTGA,TCATCACCAGGAGGAYCTGGAGGACCT,CCATCATCACCAGGAGGAYCTGGAGGA,TCCATCATCACCAGGAGGAYCTGGAGG,TTCCATCATCACCAGGAGGAYCTGGAG,CACCAGGAGGARCTGGAGGACCTTGAG,ACCAGGAGGARCTGGAGGACCTTGAGG,CCAGGAGGARCTGGAGGACCTTGAGGA	none
NM_002878.3(RAD51D):c.178C>T(p.Gln60Ter)	chr17:35118586	CAGCGCCATTCACGGGGAAAGCCGAGAACTGAGCCAGCAGCACCCGCCTCAGGGCAACCAG	CACGGGGAAAGCCGAGAACTRAGCCAG,CCGAGAACTYAGCCAGCAGCACCCGCC,GGGGAAAGCCGAGAACTRAGCCAGCAG	none
NM_004484.3(GPC3):c.1292+1G>T	chrX:133692368	ATTGCTATATGTAACTTTCAAAAAAGATCACCTCTCCACGAGTTCTTGTCCATTCCAGCAA	TCAYCTCTCCACGAGTTCTTGTCCATT,TTTCAAAAAAGATCAYCTCTCCACGAG,CTTTCAAAAAAGATCAYCTCTCCACGA	none
NM_133433.3(NIPBL):c.5808+1G>A	chr5:37026328	ACAAGGAAAATTTTAAACATTACCGATGTGGTAAGAAGGACTGGAACAAGGGTGTGGTCAC	AAATTTTAAACATTACCGATGTGRTAA,AATTTTAAACATTACCGATGTGRTAAG,TTTTAAACATTACCGATGTGRTAAGAA,TTTAAACATTACCGATGTGRTAAGAAG,TAAACATTACCGATGTGRTAAGAAGGA,TTAAACATTACCGATGTGYTAAGAAGG,TTTAAACATTACCGATGTGYTAAGAAG,TTTTAAACATTACCGATGTGYTAAGAA,TTACCGATGTGRTAAGAAGGACTGGAA,CCGATGTGRTAAGAAGGACTGGAACAA,CGATGTGRTAAGAAGGACTGGAACAAG,GATGTGRTAAGAAGGACTGGAACAAGG	none
NM_001876.3(CPT1A):c.298C>T(p.Gln100Ter)	chr11:68807622	ACAGCACGCCGCTGACCACGTTCTTCGTCTGGCTGGACATGCAGTTGCTGTGGAGACAGAC	TCTYGCTGGACATGCAGTTGCTGTGGA,TCGTCTYGCTGGACATGCAGTTGCTGT,TTCGTCTYGCTGGACATGCAGTTGCTG,GCTGACCACGTTCTTCGTCTRGCTGGA,TCTTCGTCTYGCTGGACATGCAGTTGC,CCACGTTCTTCGTCTYGCTGGACATGC,CTGACCACGTTCTTCGTCTYGCTGGAC	none
NM_000264.4(PTCH1):c.2833C>T(p.Arg945Ter)	chr9:95459654	AGTCGGCTTTGTCGTGGACCCATTCTGGTCGGTGTGGCCGGATGTTGGCCTGGGAGGCAGC	CTGGTCYGTGTGGCCGGATGTTGGCCT,TCTGGTCYGTGTGGCCGGATGTTGGCC,GTCGTGGACCCATTCTGGTCRGTGTGG,CCCATTCTGGTCYGTGTGGCCGGATGT,TCGTGGACCCATTCTGGTCYGTGTGGC,ATTCTGGTCRGTGTGGCCGGATGTTGG	none
NM_006218.3(PIK3CA):c.1066G>A(p.Val356Ile)	chr3:179204509	TATATACCTACTTTTTTCTTTTAGATCTATGTTCGAACAGGTATCTACCATGGAGGAGAAC	CTATYTTCGAACAGGTATCTACCATGG,CTTTTTTCTTTTAGATCTATRTTCGAA,TTTTCTTTTAGATCTATRTTCGAACAG,TTTTAGATCTATYTTCGAACAGGTATC,TTCTTTTAGATCTATYTTCGAACAGGT,TTTCTTTTAGATCTATYTTCGAACAGG,TTTTCTTTTAGATCTATYTTCGAACAG,TTTTTCTTTTAGATCTATYTTCGAACA,TTTTTTCTTTTAGATCTATYTTCGAAC,CTTTTTTCTTTTAGATCTATYTTCGAA	none
NM_004820.4(CYP7B1):c.647T>C(p.Phe216Ser)	chr8:64615894	AAATATGCAAACTTGTCATCAAATTTTAAAAAATCATCTCTTAGCTCACTAATAAATTTGT	TTTAAAYAATCATCTCTTAGCTCACTA,TTTTAAAYAATCATCTCTTAGCTCACT,TCAAATTTTAAAYAATCATCTCTTAGC,TCATCAAATTTTAAAYAATCATCTCTT,TTGTCATCAAATTTTAAAYAATCATCT,CTTGTCATCAAATTTTAAAYAATCATC	none
NM_000274.3(OAT):c.734A>G(p.Tyr245Cys)	chr10:124403835	CTGGTGCAGAGCTCTCGCACTCCCATTAGGTAACCTGGATCCGGAACAACAACGCCTGCTT	CTCTCGCACTCCCATTAGGRAACCTGG,CCCATTAGGYAACCTGGATCCGGAACA,TCGCACTCCCATTAGGYAACCTGGATC,CTCGCACTCCCATTAGGYAACCTGGAT,TCTCGCACTCCCATTAGGYAACCTGGA,CTCTCGCACTCCCATTAGGYAACCTGG,CTCCCATTAGGRAACCTGGATCCGGAA,CCATTAGGRAACCTGGATCCGGAACAA	none
NM_000303.2(PMM2):c.26G>A(p.Cys9Tyr)	chr16:8797908	GGGACATGGCAGCGCCTGGCCCAGCGCTCTGCCTCTTCGACGTGGATGGGACCCTCACCGC	TCTYCCTCTTCGACGTGGATGGGACCC,CTCTYCCTCTTCGACGTGGATGGGACC,GCCTGGCCCAGCGCTCTRCCTCTTCGA,CTGGCCCAGCGCTCTYCCTCTTCGACG,CCTGGCCCAGCGCTCTYCCTCTTCGAC,CCCAGCGCTCTRCCTCTTCGACGTGGA,AGCGCTCTRCCTCTTCGACGTGGATGG,GCGCTCTRCCTCTTCGACGTGGATGGG,CGCTCTRCCTCTTCGACGTGGATGGGA	none
NM_022458.3(LMBR1):c.423+4847T>G	chr7:156791542	ATAAACCAGGACAATTTCAAACTGTGACACAGGATAGAAACATATTAAAAAAATCTTTGTT	AGGACAATTTCAAACTGTGACACRGGA,ACAATTTCAAACTGTGACACRGGATAG,CAATTTCAAACTGTGACACRGGATAGA,CTGTGACACYGGATAGAAACATATTAA,ATTTCAAACTGTGACACRGGATAGAAA,TTCAAACTGTGACACYGGATAGAAACA,TTTCAAACTGTGACACYGGATAGAAAC,CTGTGACACRGGATAGAAACATATTAA,TGTGACACRGGATAGAAACATATTAAA,GTGACACRGGATAGAAACATATTAAAA,TGACACRGGATAGAAACATATTAAAAA	none
NM_198903.2(GABRG2):c.529C>G(p.Arg177Gly)	chr5:162097839	AACAGGATGCTGAGAATTTGGAATGATGGTCGAGTGCTCTACACCCTAAGGTATTCTTTTG	TGCTGAGAATTTGGAATGATGGTRGAG,ATGATGGTRGAGTGCTCTACACCCTAA,TGATGGTRGAGTGCTCTACACCCTAAG,GATGGTRGAGTGCTCTACACCCTAAGG	none
NM_000093.4(COL5A1):c.1663-1G>C	chr9:134752588	CTGTCTCAGCGTGTCTCACTTTCCTTTGCAGTTGGCACTGAGGGGACCAGCTGGCCCGATG	GCGTGTCTCACTTTCCTTTGCARTTGG,TTTGCAYTTGGCACTGAGGGGACCAGC,CTTTGCAYTTGGCACTGAGGGGACCAG,TCCTTTGCAYTTGGCACTGAGGGGACC,CTTTCCTTTGCAYTTGGCACTGAGGGG,CACTTTCCTTTGCARTTGGCACTGAGG,TCACTTTCCTTTGCAYTTGGCACTGAG,CTCACTTTCCTTTGCAYTTGGCACTGA,TCTCACTTTCCTTTGCAYTTGGCACTG,TTTCCTTTGCARTTGGCACTGAGGGGA,CTTTGCARTTGGCACTGAGGGGACCAG	none
NM_000153.3(GALC):c.195G>C(p.Gly65=)	chr14:87992970	CCCCGCGTATCCCCGCAGCTTGCCGCTCACCCCGCCGCCGCTGACCGCGCCGATGCCGTCG	TCACYCCGCCGCCGCTGACCGCGCCGA,CTTGCCGCTCACYCCGCCGCCGCTGAC,CCGCAGCTTGCCGCTCACYCCGCCGCC,CCCGCAGCTTGCCGCTCACYCCGCCGC,CCCCGCAGCTTGCCGCTCACYCCGCCG	none
NM_000090.3(COL3A1):c.2131G>A(p.Gly711Ser)	chr2:188999479	TTATTTCTCACTTATTTTCAGGGTGCTGCTGGTCCTCCTGGGCCACCTGGTGCTGCTGGTA	TTTCAGGGTGCTGCTYGTCCTCCTGGG,TTTTCAGGGTGCTGCTYGTCCTCCTGG,TTATTTTCAGGGTGCTGCTYGTCCTCC,CTTATTTTCAGGGTGCTGCTYGTCCTC,TGCTGCTRGTCCTCCTGGGCCACCTGG	none
NM_004006.2(DMD):c.2419C>T(p.Gln807Ter)	chrX:32491480	GGCAGAATTCGATCCACCGGCTGTTCAGTTGTTCTGAGGCTTGTTTGATGCTATCTGCATT	TCAGTTYTTCTGAGGCTTGTTTGATGC,TTCAGTTYTTCTGAGGCTTGTTTGATG,GATCCACCGGCTGTTCAGTTRTTCTGA,ATCCACCGGCTGTTCAGTTRTTCTGAG,CCACCGGCTGTTCAGTTYTTCTGAGGC,TCCACCGGCTGTTCAGTTYTTCTGAGG,TGTTCAGTTRTTCTGAGGCTTGTTTGA	none
NM_003126.3(SPTA1):c.83G>T(p.Arg28Leu)	chr1:158685289	AAACTTTGATACCGAGTCAACACTTCCTGACGCCTCTCCTGGATCTCTTCTGCTGTTTCCA	CTGAYGCCTCTCCTGGATCTCTTCTGC,TCCTGAYGCCTCTCCTGGATCTCTTCT,TTCCTGAYGCCTCTCCTGGATCTCTTC,TCAACACTTCCTGARGCCTCTCCTGGA,CCGAGTCAACACTTCCTGAYGCCTCTC	none
NM_001256850.1(TTN):c.92569+1G>C	chr2:178542263	GGGAGAGTGGTGGAAGGGCCTGTGGACTTACGGATGCTGCTGCGACACTCTATGACCTCAG	TTAYGGATGCTGCTGCGACACTCTATG,CTTAYGGATGCTGCTGCGACACTCTAT,TGGTGGAAGGGCCTGTGGACTTARGGA,CCTGTGGACTTAYGGATGCTGCTGCGA	none
NM_002968.2(SALL1):c.967C>T(p.Gln323Ter)	chr16:51141255	ATGGAATGATGGTGTTGCCAGAACTGCTCTGAGGTAGCTGGATTGGGGGTAGCTGTTTCAC	TCTYAGGTAGCTGGATTGGGGGTAGCT,CTCTYAGGTAGCTGGATTGGGGGTAGC,GATGGTGTTGCCAGAACTGCTCTRAGG,CTGCTCTYAGGTAGCTGGATTGGGGGT,GGTGTTGCCAGAACTGCTCTRAGGTAG,TTGCCAGAACTGCTCTYAGGTAGCTGG,AGAACTGCTCTRAGGTAGCTGGATTGG,GAACTGCTCTRAGGTAGCTGGATTGGG,AACTGCTCTRAGGTAGCTGGATTGGGG,ACTGCTCTRAGGTAGCTGGATTGGGGG	none
NM_000528.3(MAN2B1):c.1915C>T(p.Gln639Ter)	chr19:12652376	TGGTGATCTTCCCTTACCAGAAGAAGGTCTGGCGAACAGGCAGCAGGAGTTGCTGATTCAT	TCTYGCGAACAGGCAGCAGGAGTTGCT,TTCCCTTACCAGAAGAAGGTCTRGCGA,TTACCAGAAGAAGGTCTRGCGAACAGG,CCAGAAGAAGGTCTRGCGAACAGGCAG,TTACCAGAAGAAGGTCTYGCGAACAGG,CTTACCAGAAGAAGGTCTYGCGAACAG,CCTTACCAGAAGAAGGTCTYGCGAACA,CCCTTACCAGAAGAAGGTCTYGCGAAC,GAAGAAGGTCTRGCGAACAGGCAGCAG,AAGAAGGTCTRGCGAACAGGCAGCAGG,AGAAGGTCTRGCGAACAGGCAGCAGGA,GAAGGTCTRGCGAACAGGCAGCAGGAG	none
NM_000444.5(PHEX):c.933+1G>T	chrX:22097039	ATTTCTGAACTGAGTGCTATGATTCCCCAGGTTGGTGAAAACTATCCAGAAAACTTTCTCT	CCAGYTTGGTGAAAACTATCCAGAAAA,ACTGAGTGCTATGATTCCCCAGRTTGG,CCCCAGYTTGGTGAAAACTATCCAGAA,TCCCCAGYTTGGTGAAAACTATCCAGA,GAGTGCTATGATTCCCCAGRTTGGTGA,GTGCTATGATTCCCCAGRTTGGTGAAA,TTCCCCAGRTTGGTGAAAACTATCCAG,TCCCCAGRTTGGTGAAAACTATCCAGA,CCCCAGRTTGGTGAAAACTATCCAGAA	none
NM_000179.2(MSH6):c.2714T>A(p.Leu905Ter)	chr2:47800697	CAAAAAATCCTGAAGGTCGTTTTCCTGATTTGACTGTAGAATTGAACCGATGGGATACAGC	CTGATTYGACTGTAGAATTGAACCGAT,CCTGATTYGACTGTAGAATTGAACCGA,TTCCTGATTYGACTGTAGAATTGAACC,AGGTCGTTTTCCTGATTRGACTGTAGA,TTTTCCTGATTRGACTGTAGAATTGAA,CCTGATTRGACTGTAGAATTGAACCGA	none
NM_000324.2(RHAG):c.3G>T(p.Met1Ile)	chr6:49636810	GACTATAGCCATGAGAGGGAATGTGAACCTCATGTTTGTGGCAAAGGACAGAGGCACACTG	CCTYATGTTTGTGGCAAAGGACAGAGG,AATGTGAACCTRATGTTTGTGGCAAAG,ATGTGAACCTRATGTTTGTGGCAAAGG,TGTGAACCTRATGTTTGTGGCAAAGGA,GAACCTRATGTTTGTGGCAAAGGACAG	none
NM_000060.4(BTD):c.445T>C(p.Phe149Leu)	chr3:15642043	AGGTGGAACCCATGCCTGGAGCCTCACCGCTTCAATGACACAGAGGTGATTCCTGCCTTTT	CCGCYTCAATGACACAGAGGTGATTCC,CCCATGCCTGGAGCCTCACCGCRTCAA,TCACCGCYTCAATGACACAGAGGTGAT,ATGCCTGGAGCCTCACCGCRTCAATGA,CCTCACCGCYTCAATGACACAGAGGTG,TGGAGCCTCACCGCRTCAATGACACAG,CTGGAGCCTCACCGCYTCAATGACACA,CCTGGAGCCTCACCGCYTCAATGACAC,AGCCTCACCGCRTCAATGACACAGAGG,CTCACCGCRTCAATGACACAGAGGTGA	none
NM_000812.3(GABRB1):c.737T>C(p.Phe246Ser)	chr4:47403613	GTTTTCGTCTAAAGAGAAACATTGGTTACTTCATTTTGCAAACCTACATGCCTTCTACACT	TTGGTTACTYCATTTTGCAAACCTACA	none
NM_013328.3(PYCR2):c.773T>C(p.Val258Ala)	chr1:225921232	ACTCACCGTGTTCGGATACAGGAGGCCTCAACTGCATTGATGAGCAGAGAGCGGAAGCCCC	TCAYCTGCATTGATGAGCAGAGAGCGG,CTCAYCTGCATTGATGAGCAGAGAGCG,GGATACAGGAGGCCTCARCTGCATTGA,TACAGGAGGCCTCARCTGCATTGATGA,TCGGATACAGGAGGCCTCAYCTGCATT,TTCGGATACAGGAGGCCTCAYCTGCAT,GGAGGCCTCARCTGCATTGATGAGCAG,GAGGCCTCARCTGCATTGATGAGCAGA,AGGCCTCARCTGCATTGATGAGCAGAG,GGCCTCARCTGCATTGATGAGCAGAGA,GCCTCARCTGCATTGATGAGCAGAGAG	none
NM_000527.4(LDLR):c.1102T>G(p.Cys368Gly)	chr19:11111555	TGTCAGGATCCCGACACCTGCAGCCAGCTCTGCGTGAACCTGGAGGGTGGCTACAAGTGCC	CTCYGCGTGAACCTGGAGGGTGGCTAC,CCAGCTCYGCGTGAACCTGGAGGGTGG,CCGACACCTGCAGCCAGCTCRGCGTGA,CGACACCTGCAGCCAGCTCRGCGTGAA,CCTGCAGCCAGCTCRGCGTGAACCTGG,CCGACACCTGCAGCCAGCTCYGCGTGA,GCAGCCAGCTCRGCGTGAACCTGGAGG,CAGCCAGCTCRGCGTGAACCTGGAGGG,CCAGCTCRGCGTGAACCTGGAGGGTGG	none
NM_002538.3(OCLN):c.1037+1G>A	chr5:69534840	TTATCCAGAGTCTTCCTATAAATCCACGCCGTAAGTAGCATCTCTCTTAGTTTGATAGACT	GAGTCTTCCTATAAATCCACGCCRTAA,AGTCTTCCTATAAATCCACGCCRTAAG,CCACGCCYTAAGTAGCATCTCTCTTAG,CTTCCTATAAATCCACGCCRTAAGTAG,CTATAAATCCACGCCYTAAGTAGCATC,CCTATAAATCCACGCCYTAAGTAGCAT,TCCTATAAATCCACGCCYTAAGTAGCA,TTCCTATAAATCCACGCCYTAAGTAGC,CTTCCTATAAATCCACGCCYTAAGTAG,TCTTCCTATAAATCCACGCCYTAAGTA,CCACGCCRTAAGTAGCATCTCTCTTAG	none
NM_000519.3(HBD):c.*199G>A	chr11:5232765	TGTACTCTTTGTAAAATAAACAAGTGCTCCCTATCTGTAGAGCCTCAGGAACCTTCTTACA	TCCYTATCTGTAGAGCCTCAGGAACCT,CTCCYTATCTGTAGAGCCTCAGGAACC,AAATAAACAAGTGCTCCRTATCTGTAG,AAGTGCTCCRTATCTGTAGAGCCTCAG,AGTGCTCCRTATCTGTAGAGCCTCAGG,GTGCTCCRTATCTGTAGAGCCTCAGGA,TGCTCCRTATCTGTAGAGCCTCAGGAA	none
NM_000117.2(EMD):c.130C>T(p.Gln44Ter)	chrX:154379737	TACGAGAAGAAGATCTTCGAGTACGAGACCCAGAGGCGGCGGCTCTCGCCCCCCAGCTCGT	AGAAGATCTTCGAGTACGAGACCRAGA,GAAGATCTTCGAGTACGAGACCRAGAG,TTCGAGTACGAGACCYAGAGGCGGCGG,CTTCGAGTACGAGACCYAGAGGCGGCG,TCTTCGAGTACGAGACCYAGAGGCGGC	none
NM_001128425.1(MUTYH):c.1267G>T(p.Glu423Ter)	chr1:45331476	CTGGGAGGGGCCCAGCCCAACGCTGTAGTTCCTGCAGCAGGGCCTTGCGCTGAAGCTGCTC	CCCAGCCCAACGCTGTAGTTRCTGCAG,AGCCCAACGCTGTAGTTRCTGCAGCAG,CCCAACGCTGTAGTTYCTGCAGCAGGG,CCAGCCCAACGCTGTAGTTYCTGCAGC,CCCAGCCCAACGCTGTAGTTYCTGCAG	none
NM_000441.1(SLC26A4):c.1264-1G>C	chr7:107694402	ATCCTTTTCATAGGAGGTGTGTGTCTTCCAGGTTGCTGGCATCATCTCTGCTGCGATTGTG	CCAYGTTGCTGGCATCATCTCTGCTGC,TCCAYGTTGCTGGCATCATCTCTGCTG,CTTCCAYGTTGCTGGCATCATCTCTGC,TCTTCCAYGTTGCTGGCATCATCTCTG	none
NM_001110556.1(FLNA):c.544C>T(p.Gln182Ter)	chrX:154367920	AGTCCCGGCTGAAGTTGGTGATGGGCAGCTGCGGCAGCTTGTTCTGGATCCAGCCCAGGAG	GCTGAAGTTGGTGATGGGCAGCTRCGG,GAAGTTGGTGATGGGCAGCTRCGGCAG,TTGGTGATGGGCAGCTYCGGCAGCTTG,ATGGGCAGCTRCGGCAGCTTGTTCTGG,TGGGCAGCTRCGGCAGCTTGTTCTGGA	none
NM_001199835.1(SNX10):c.46C>T(p.Arg16Ter)	chr7:26360996	CCATTACAGGAATTTGTAAGTGTCTGGGTTCGAGATCCTAGGATTCAGAAGGAGGACTTCT	AGGAATTTGTAAGTGTCTGGGTTRGAG,GGAATTTGTAAGTGTCTGGGTTRGAGA,CTGGGTTYGAGATCCTAGGATTCAGAA,TAAGTGTCTGGGTTRGAGATCCTAGGA,TTGTAAGTGTCTGGGTTYGAGATCCTA,TTTGTAAGTGTCTGGGTTYGAGATCCT,GTCTGGGTTRGAGATCCTAGGATTCAG,TCTGGGTTRGAGATCCTAGGATTCAGA,CTGGGTTRGAGATCCTAGGATTCAGAA,TGGGTTRGAGATCCTAGGATTCAGAAG	none
NM_000527.4(LDLR):c.911A>T(p.Asp304Val)	chr19:11107485	AAGTCTGCAACATGGCTAGAGACTGCCGGGACTGGTCAGATGAACCCATCAAAGAGTGCGG	AACATGGCTAGAGACTGCCGGGRCTGG,GGCTAGAGACTGCCGGGRCTGGTCAGA,TAGAGACTGCCGGGRCTGGTCAGATGA,CTAGAGACTGCCGGGYCTGGTCAGATG	none
NM_001363.4(DKC1):c.949C>G(p.Leu317Val)	chrX:154770792	AATGCCATCTGCTATGGGGCCAAGATTATGCTTCCAGGTGTTCTTCGATATGAGGACGGCA	GCTATGGGGCCAAGATTATGRTTCCAG,CTATGGGGCCAAGATTATGRTTCCAGG,CTATGGGGCCAAGATTATGYTTCCAGG,AAGATTATGRTTCCAGGTGTTCTTCGA	none
NM_022162.2(NOD2):c.241C>G	chr16:50699655	TACGAGGGCTTCCACCTCCTGGGCCAGCCTCTCTCCCACTTGGCCAGGCGCCTTCTGGACA	CCTYTCTCCCACTTGGCCAGGCGCCTT,CCAGCCTYTCTCCCACTTGGCCAGGCG,CTGGGCCAGCCTYTCTCCCACTTGGCC,TCCTGGGCCAGCCTRTCTCCCACTTGG,CTCCTGGGCCAGCCTYTCTCCCACTTG,CCTCCTGGGCCAGCCTYTCTCCCACTT,CCACCTCCTGGGCCAGCCTYTCTCCCA,TCCACCTCCTGGGCCAGCCTYTCTCCC,GGGCCAGCCTRTCTCCCACTTGGCCAG,GGCCAGCCTRTCTCCCACTTGGCCAGG	none
NM_000492.3(CFTR):c.1585-8G>A	chr7:117587731	CTAAAAGTGACTCTCTAATTTTCTATTTTTGGTAATAGGACATCTCCAAGTTTGCAGAGAA	TTTYGTAATAGGACATCTCCAAGTTTG,TTTTYGTAATAGGACATCTCCAAGTTT,GACTCTCTAATTTTCTATTTTTRGTAA,TCTCTAATTTTCTATTTTTRGTAATAG,TCTATTTTTYGTAATAGGACATCTCCA,TCTAATTTTCTATTTTTRGTAATAGGA,TTTTCTATTTTTYGTAATAGGACATCT,CTAATTTTCTATTTTTYGTAATAGGAC,TCTAATTTTCTATTTTTYGTAATAGGA,CTCTAATTTTCTATTTTTYGTAATAGG,TCTCTAATTTTCTATTTTTYGTAATAG,CTCTCTAATTTTCTATTTTTYGTAATA,CTATTTTTRGTAATAGGACATCTCCAA,TATTTTTRGTAATAGGACATCTCCAAG	TTTTYGTAATAGGACATCTCCAAGTTTG
NM_000444.5(PHEX):c.1158G>A(p.Trp386Ter)	chrX:22111545	AAACCTTAGCAGGCGCTTTCAGTATAGATGGCTGGAATTCTCAAGGGTAAGTTTAAGAAGA	GCAGGCGCTTTCAGTATAGATGRCTGG,AGGCGCTTTCAGTATAGATGRCTGGAA,TCAGTATAGATGYCTGGAATTCTCAAG,CTTTCAGTATAGATGYCTGGAATTCTC,CAGTATAGATGRCTGGAATTCTCAAGG,AGTATAGATGRCTGGAATTCTCAAGGG,ATAGATGRCTGGAATTCTCAAGGGTAA,TAGATGRCTGGAATTCTCAAGGGTAAG	none
NM_018946.3(NANS):c.448+1G>A	chr9:98077018	TTCCTTATCTGGAAAAGACAGCCAAAAAAGGTAAGTGTCTAATTTTTGACTTAAAATCGAA	TCTGGAAAAGACAGCCAAAAAAGRTAA,CTGGAAAAGACAGCCAAAAAAGRTAAG,CCAAAAAAGYTAAGTGTCTAATTTTTG,CAAAAAAGRTAAGTGTCTAATTTTTGA	none
NM_024757.4(EHMT1):c.3259-1G>A	chr9:137815946	TGCTGGGCCCTTGCTGCTCATCTGTCCACAGGATGGCCGGCTCCTGCCAGAGTTCAACATG	TCCACAYGATGGCCGGCTCCTGCCAGA,CTGTCCACAYGATGGCCGGCTCCTGCC,CTGCTCATCTGTCCACARGATGGCCGG,CTGCTCATCTGTCCACAYGATGGCCGG,TTGCTGCTCATCTGTCCACAYGATGGC,GTCCACARGATGGCCGGCTCCTGCCAG,TCCACARGATGGCCGGCTCCTGCCAGA	none
NM_007075.3(WDR45):c.519G>C(p.Val173=)	chrX:49075866	CTACCCACCCTTGTCCACTGGACGGCTCACCACAAGTTGCAGACTCCCACACTTGTGTCCC	TCACYACAAGTTGCAGACTCCCACACT,CCTTGTCCACTGGACGGCTCACRACAA,ACTGGACGGCTCACRACAAGTTGCAGA,CCACTGGACGGCTCACYACAAGTTGCA,TCCACTGGACGGCTCACYACAAGTTGC,TTGTCCACTGGACGGCTCACYACAAGT	none
NM_016929.4(CLIC5):c.96T>A(p.Cys32Ter)	chr6:45955212	GAGGATCATGAAGAGGCGCTGAGAGAAAGGACAGTTGCCGATGCTTTCTCCATCGATTCCA	ATGAAGAGGCGCTGAGAGAAAGGRCAG,CTGAGAGAAAGGYCAGTTGCCGATGCT	none
NM_006397.2(RNASEH2A):c.872G>A(p.Arg291His)	chr19:12813438	CCCGTTCTTCCCACCGATATTTCCTGGAACGCGGCCTGGAGTCAGCAACCAGCCTCTAGCA	TTCCCACCGATATTTCCTGGAACRCGG,CTGGAACYCGGCCTGGAGTCAGCAACC,TCCTGGAACYCGGCCTGGAGTCAGCAA,CCGATATTTCCTGGAACRCGGCCTGGA,CCGATATTTCCTGGAACYCGGCCTGGA,CCACCGATATTTCCTGGAACYCGGCCT,TCCTGGAACRCGGCCTGGAGTCAGCAA	none
NM_000090.3(COL3A1):c.898G>C(p.Gly300Arg)	chr2:188991669	GTAAAACCATATTTCAATTTTACTCTGTAGGGTCCAAGAGGGGCTCCTGGTGAGCGAGGAC	CTGTAGYGTCCAAGAGGGGCTCCTGGT,TCTGTAGYGTCCAAGAGGGGCTCCTGG,ATTTCAATTTTACTCTGTAGRGTCCAA,TTTCAATTTTACTCTGTAGRGTCCAAG,TCAATTTTACTCTGTAGRGTCCAAGAG,TTTACTCTGTAGYGTCCAAGAGGGGCT,ATTTTACTCTGTAGRGTCCAAGAGGGG,TCAATTTTACTCTGTAGYGTCCAAGAG,TTCAATTTTACTCTGTAGYGTCCAAGA,TTTCAATTTTACTCTGTAGYGTCCAAG,TCTGTAGRGTCCAAGAGGGGCTCCTGG	none
NM_001035.2(RYR2):c.689G>A(p.Gly230Asp)	chr1:237388099	GATTTTTTATCCTTACAGGGTATCTCATTGGTGGTGATGTCCTCAGGTTGCTGCATGGACA	TTGYTGGTGATGTCCTCAGGTTGCTGC,TATCCTTACAGGGTATCTCATTGRTGG,TCATTGYTGGTGATGTCCTCAGGTTGC,CTCATTGYTGGTGATGTCCTCAGGTTG,CCTTACAGGGTATCTCATTGRTGGTGA,TTACAGGGTATCTCATTGYTGGTGATG,CTTACAGGGTATCTCATTGYTGGTGAT,CCTTACAGGGTATCTCATTGYTGGTGA,GTATCTCATTGRTGGTGATGTCCTCAG,TATCTCATTGRTGGTGATGTCCTCAGG	none
NM_007294.3(BRCA1):c.1222A>T(p.Lys408Ter)	chr17:43094309	CATTTAGAACGTCCAATACATCAGCTACTTTGGCATTTGATTCAGACTCCCCATCATGTGA	CTTYGGCATTTGATTCAGACTCCCCAT,CTACTTYGGCATTTGATTCAGACTCCC,CAATACATCAGCTACTTRGGCATTTGA,CCAATACATCAGCTACTTYGGCATTTG,TCCAATACATCAGCTACTTYGGCATTT,ATCAGCTACTTRGGCATTTGATTCAGA	none
NM_000527.4(LDLR):c.1265T>C(p.Leu422Pro)	chr19:11113356	TGACGCTGGACCGGAGCGAGTACACCAGCCTCATCCCCAACCTGAGGAACGTGGTCGCTCT	CCAGCCYCATCCCCAACCTGAGGAACG,GAGCGAGTACACCAGCCRCATCCCCAA,CCGGAGCGAGTACACCAGCCYCATCCC,GTACACCAGCCRCATCCCCAACCTGAG,TACACCAGCCRCATCCCCAACCTGAGG,ACACCAGCCRCATCCCCAACCTGAGGA,CACCAGCCRCATCCCCAACCTGAGGAA	none
NM_014967.4(FAN1):c.2245C>T(p.Arg749Ter)	chr15:30925199	AGAACGGGACACCGCCTTTCACTGTATCAGCGAGCCGTGCGCCTGCGAGAGTCTCCGAGCT	TCAGYGAGCCGTGCGCCTGCGAGAGTC,GACACCGCCTTTCACTGTATCAGRGAG,CTGTATCAGYGAGCCGTGCGCCTGCGA,TCACTGTATCAGYGAGCCGTGCGCCTG,CTTTCACTGTATCAGYGAGCCGTGCGC,CCTTTCACTGTATCAGYGAGCCGTGCG,CCGCCTTTCACTGTATCAGYGAGCCGT,CTGTATCAGRGAGCCGTGCGCCTGCGA,TGTATCAGRGAGCCGTGCGCCTGCGAG,GTATCAGRGAGCCGTGCGCCTGCGAGA,TATCAGRGAGCCGTGCGCCTGCGAGAG	none
NM_004415.3(DSP):c.4999C>T(p.Gln1667Ter)	chr6:7581189	CTCTCTTCTGAGGTCGAGGCCCTGAGGCGGCAGTTACTCCAGGAACAGGAAAGTGTCAAAC	CTGAGGCGGYAGTTACTCCAGGAACAG,AGGCCCTGAGGCGGRAGTTACTCCAGG,TCGAGGCCCTGAGGCGGYAGTTACTCC,CTGAGGCGGRAGTTACTCCAGGAACAG,TGAGGCGGRAGTTACTCCAGGAACAGG,GAGGCGGRAGTTACTCCAGGAACAGGA,AGGCGGRAGTTACTCCAGGAACAGGAA	none
NM_001006657.1(WDR35):c.1877A>G(p.Glu626Gly)	chr2:19945787	GACTGTTAACACTCATTTCTTGTTTTTACCTCAGGATCCAAGTTTCTGAAAACATACATTC	AACACTCATTTCTTGTTTTTACCRCAG,ACACTCATTTCTTGTTTTTACCRCAGG,TTTACCYCAGGATCCAAGTTTCTGAAA,TTTTACCYCAGGATCCAAGTTTCTGAA,CTTGTTTTTACCYCAGGATCCAAGTTT,TTTCTTGTTTTTACCYCAGGATCCAAG,TCATTTCTTGTTTTTACCYCAGGATCC,CTCATTTCTTGTTTTTACCYCAGGATC,TTTTTACCRCAGGATCCAAGTTTCTGA,TTTTACCRCAGGATCCAAGTTTCTGAA,TTTACCRCAGGATCCAAGTTTCTGAAA	none
NM_015973.4(GAL):c.116C>A(p.Ala39Glu)	chr11:68685628	AGGAAAAACGAGGCTGGACCCTGAACAGCGCGGGCTACCTGCTGGGCCCACGTAAGTGACT	ACGAGGCTGGACCCTGAACAGCGRGGG,CCCTGAACAGCGYGGGCTACCTGCTGG,CTGGACCCTGAACAGCGYGGGCTACCT,CCTGAACAGCGRGGGCTACCTGCTGGG	none
NM_000531.5(OTC):c.674C>T(p.Pro225Leu)	chrX:38408752	TTAAATTCTTCCTCCTTTAGGGTTATGAGCCGGATGCTAGTGTAACCAAGTTGGCAGAGCA	CTTCCTCCTTTAGGGTTATGAGCRGGA,CCTTTAGGGTTATGAGCRGGATGCTAG,TTTAGGGTTATGAGCYGGATGCTAGTG,CTTTAGGGTTATGAGCYGGATGCTAGT,CCTTTAGGGTTATGAGCYGGATGCTAG,TCCTTTAGGGTTATGAGCYGGATGCTA,CTCCTTTAGGGTTATGAGCYGGATGCT,CCTCCTTTAGGGTTATGAGCYGGATGC,TTATGAGCRGGATGCTAGTGTAACCAA,TATGAGCRGGATGCTAGTGTAACCAAG	none
NM_015072.4(TTLL5):c.1627G>T(p.Glu543Ter)	chr14:75764691	TCAAAGGCCAAGCTGCATGCTGCACTTTACGAGAGGAAGCTCCTGTCTCTGGAGGTGCGAA	TTACYAGAGGAAGCTCCTGTCTCTGGA,CCAAGCTGCATGCTGCACTTTACRAGA,CAAGCTGCATGCTGCACTTTACRAGAG,CTTTACYAGAGGAAGCTCCTGTCTCTG,AGCTGCATGCTGCACTTTACRAGAGGA,GCTGCATGCTGCACTTTACRAGAGGAA,CTGCATGCTGCACTTTACYAGAGGAAG	none
NM_000406.2(GNRHR):c.959C>T(p.Pro320Leu)	chr4:67740508	AATCACAGAGAAAAATATCCATAGATAAGTGGATCAAAGCATGGGTTTAAAAAGGCAAAGA	AAAAATATCCATAGATAAGTRGATCAA,AAAATATCCATAGATAAGTRGATCAAA,CCATAGATAAGTYGATCAAAGCATGGG,GATAAGTRGATCAAAGCATGGGTTTAA,ATAAGTRGATCAAAGCATGGGTTTAAA	none
NM_004006.2(DMD):c.4729C>T(p.Arg1577Ter)	chrX:32380626	GCCATTCTGTCAAGACATTCATTTCCTTTCGCATCTTACGGGACAATTTCAAGCATTTCTC	TTCYCATCTTACGGGACAATTTCAAGC,TTTCYCATCTTACGGGACAATTTCAAG,CCTTTCYCATCTTACGGGACAATTTCA,TCCTTTCYCATCTTACGGGACAATTTC,TTTCCTTTCYCATCTTACGGGACAATT,TCATTTCCTTTCYCATCTTACGGGACA,ATTCATTTCCTTTCRCATCTTACGGGA,CATTTCCTTTCRCATCTTACGGGACAA	TTTCYCATCTTACGGGACAATTTCAAGC
NM_020435.3(GJC2):c.857T>C(p.Met286Thr)	chr1:228158615	GCCTGTGCCTGCTGCTCAACCTCTGTGAGATGGCCCACCTGGGCTTGGGCAGCGCGCAGGA	TCTGTGAGAYGGCCCACCTGGGCTTGG,CAACCTCTGTGAGARGGCCCACCTGGG,TCAACCTCTGTGAGAYGGCCCACCTGG,CTCAACCTCTGTGAGAYGGCCCACCTG,CTGCTCAACCTCTGTGAGAYGGCCCAC,TCTGTGAGARGGCCCACCTGGGCTTGG,CTGTGAGARGGCCCACCTGGGCTTGGG	none
NM_020630.4(RET):c.1859G>A(p.Cys620Tyr)	chr10:43113655	ACTGCTTCCCTGAGGAGGAGAAGTGCTTCTGCGAGCCCGAAGACATCCAGGGTGAGTGGGT	TCTYCGAGCCCGAAGACATCCAGGGTG,TTCTYCGAGCCCGAAGACATCCAGGGT,CCCTGAGGAGGAGAAGTGCTTCTRCGA,CCTGAGGAGGAGAAGTGCTTCTRCGAG,GGAGGAGAAGTGCTTCTRCGAGCCCGA,GGAGAAGTGCTTCTRCGAGCCCGAAGA,TGCTTCTRCGAGCCCGAAGACATCCAG,GCTTCTRCGAGCCCGAAGACATCCAGG	none
NM_000051.3(ATM):c.3663G>A(p.Trp1221Ter)	chr11:108282796	ATCTCATTTAGATTATCTGGTTTTGGAATGGCTAAATCTTCAAGATACTGAATACAACTTA	TAGATTATCTGGTTTTGGAATGRCTAA,TTTGGAATGYCTAAATCTTCAAGATAC,CTGGTTTTGGAATGRCTAAATCTTCAA,TCTGGTTTTGGAATGYCTAAATCTTCA,TTATCTGGTTTTGGAATGYCTAAATCT,GGAATGRCTAAATCTTCAAGATACTGA	none
NM_001194998.1(CEP152):c.2959C>T(p.Arg987Ter)	chr15:48756289	CTGCCGCAAGCACCTCATTAATTTTATTTCGGTGATCATCTAAAAATTGCCGGTAATCTTG	TTCYGTGATCATCTAAAAATTGCCGGT,TTTCYGTGATCATCTAAAAATTGCCGG,AGCACCTCATTAATTTTATTTCRGTGA,TTATTTCYGTGATCATCTAAAAATTGC,TTTTATTTCYGTGATCATCTAAAAATT,ATTAATTTTATTTCRGTGATCATCTAA,TCATTAATTTTATTTCYGTGATCATCT,CTCATTAATTTTATTTCYGTGATCATC,CCTCATTAATTTTATTTCYGTGATCAT,AATTTTATTTCRGTGATCATCTAAAAA	TTTCYGTGATCATCTAAAAATTGCCGGT
NM_152281.2(GORAB):c.733G>C(p.Ala245Pro)	chr1:170544841	ATTGATCAGGCCAGCTTAGACTATTCATACGCTCGGTGAGTTGGGGAAATTGAATCTGAAC	TCATACYCTCGGTGAGTTGGGGAAATT,TTCATACYCTCGGTGAGTTGGGGAAAT,GCTTAGACTATTCATACRCTCGGTGAG,TTAGACTATTCATACYCTCGGTGAGTT,CTTAGACTATTCATACYCTCGGTGAGT,CCAGCTTAGACTATTCATACYCTCGGT,ACTATTCATACRCTCGGTGAGTTGGGG,CTATTCATACRCTCGGTGAGTTGGGGA,TATTCATACRCTCGGTGAGTTGGGGAA,ATTCATACRCTCGGTGAGTTGGGGAAA	none
NM_021133.3(RNASEL):c.793G>T(p.Glu265Ter)	chr1:182586014	TTTTGCCATCACTGTCTGTGTCATTAATCTCTATGTGCTCTTGCTCCAGAAGCCTCTGCAC	TCTYTATGTGCTCTTGCTCCAGAAGCC,TTAATCTYTATGTGCTCTTGCTCCAGA,CTGTGTCATTAATCTYTATGTGCTCTT,TCTGTGTCATTAATCTYTATGTGCTCT,CTGTCTGTGTCATTAATCTYTATGTGC,ATTAATCTRTATGTGCTCTTGCTCCAG,TTAATCTRTATGTGCTCTTGCTCCAGA,TAATCTRTATGTGCTCTTGCTCCAGAA	none
NM_000179.2(MSH6):c.457+2T>A	chr2:47791125	TAGCAAAAGGCTTTTAAAGCCATATACAGGTAAGAGTCACTACTGCCATGTGTGTGTGTTT	AGGCTTTTAAAGCCATATACAGGRAAG,GGCTTTTAAAGCCATATACAGGRAAGA,TTAAAGCCATATACAGGYAAGAGTCAC,TTTAAAGCCATATACAGGYAAGAGTCA,TTTTAAAGCCATATACAGGYAAGAGTC,CTTTTAAAGCCATATACAGGYAAGAGT	none
NM_000059.3(BRCA2):c.7435+1G>C	chr13:32355289	CTTTCACAAAGTGTGAAGAAGAACCTTTAGGTATTGTATGACAATTTGTGTGATGAATTTT	TTAGYTATTGTATGACAATTTGTGTGA,CTTTAGYTATTGTATGACAATTTGTGT,CCTTTAGYTATTGTATGACAATTTGTG	none
NM_007194.3(CHEK2):c.529A>T(p.Lys177Ter)	chr22:28725040	AATTGTTATTCAAAGGACGGCGTTTTCCTTTCCCTACAAGCTCTGTATTTACAAAGGTTCC	CTTYCCCTACAAGCTCTGTATTTACAA,CCTTYCCCTACAAGCTCTGTATTTACA,TTCCTTYCCCTACAAGCTCTGTATTTA,TTTCCTTYCCCTACAAGCTCTGTATTT,AGGACGGCGTTTTCCTTRCCCTACAAG	none
NM_000431.3(MVK):c.1039+2T>C	chr12:109595183	TGGCTGTGGCATCACACTCCTCAAGCCAGGTATCCCGGGGGTAGGTGGGCCAGGCTGCCAG	TCACACTCCTCAAGCCAGGRATCCCGG,ACACTCCTCAAGCCAGGRATCCCGGGG,CCTCAAGCCAGGYATCCCGGGGGTAGG,TCACACTCCTCAAGCCAGGYATCCCGG,CAAGCCAGGRATCCCGGGGGTAGGTGG,AAGCCAGGRATCCCGGGGGTAGGTGGG	none
NM_000530.7(MPZ):c.233C>T(p.Ser78Leu)	chr1:161307259	CCAACCCCAGGATTCCCCCAGGCACTCACCGAAATGGCATCTCTGCCCCCTTCGGGCTGGT	CAGGATTCCCCCAGGCACTCACCRAAA,CTCACCYAAATGGCATCTCTGCCCCCT,GATTCCCCCAGGCACTCACCRAAATGG,CCCCAGGCACTCACCYAAATGGCATCT,CCCCCAGGCACTCACCYAAATGGCATC,TCCCCCAGGCACTCACCYAAATGGCAT,TTCCCCCAGGCACTCACCYAAATGGCA	none
NM_003000.2(SDHB):c.423+1G>C	chr1:17028599	AAAACAAAACCAGAGAGATGCAGAAACTCACGGGAACAAGATCCTTTATCACATACATGTG	TCAYGGGAACAAGATCCTTTATCACAT,CTCAYGGGAACAAGATCCTTTATCACA,AACCAGAGAGATGCAGAAACTCARGGG,ACCAGAGAGATGCAGAAACTCARGGGA,AGAGATGCAGAAACTCARGGGAACAAG	none
NM_033056.3(PCDH15):c.3358C>T(p.Arg1120Ter)	chr10:53938830	AGTAGTATAACTTACTTTTTGAAGGAACTCGGAGATTGGCAAGGACCACTTCCAGGGAATC	CTCYGAGATTGGCAAGGACCACTTCCA,TAACTTACTTTTTGAAGGAACTCRGAG,AACTTACTTTTTGAAGGAACTCRGAGA,TTGAAGGAACTCYGAGATTGGCAAGGA,TTTTGAAGGAACTCRGAGATTGGCAAG,TTTTTGAAGGAACTCYGAGATTGGCAA,CTTTTTGAAGGAACTCYGAGATTGGCA,TTACTTTTTGAAGGAACTCYGAGATTG,CTTACTTTTTGAAGGAACTCYGAGATT	none
NM_000267.3(NF1):c.334C>T(p.Gln112Ter)	chr17:31163231	ATGAGATTAGATGAAACGATGCTGGTCAAACAGTTGCTGCCAGAAATCTGCCATTTTCTTC	CTGGTCAAAYAGTTGCTGCCAGAAATC,CGATGCTGGTCAAARAGTTGCTGCCAG,TGCTGGTCAAARAGTTGCTGCCAGAAA	none
NM_004006.2(DMD):c.4213C>T(p.Gln1405Ter)	chrX:32411772	ATGTACTTGCCTGGGCTTCCTGAGGCATTTGAGCTGCGTCCACCTTGTCTGCAATATAAGC	TTTYAGCTGCGTCCACCTTGTCTGCAA,CCTGAGGCATTTYAGCTGCGTCCACCT,CTTCCTGAGGCATTTYAGCTGCGTCCA,CTGGGCTTCCTGAGGCATTTYAGCTGC	none
NM_000346.3(SOX9):c.442G>T(p.Glu148Ter)	chr17:72122729	CCCCGCCCCGCCCCGAGCAGACTTCTGAACGAGAGCGAGAAGCGGCCCTTCGTGGAGGAGG	CCGCCCCGAGCAGACTTCTGAACRAGA,CGCCCCGAGCAGACTTCTGAACRAGAG,CTGAACYAGAGCGAGAAGCGGCCCTTC,TCTGAACYAGAGCGAGAAGCGGCCCTT,CCCGAGCAGACTTCTGAACRAGAGCGA,CTTCTGAACYAGAGCGAGAAGCGGCCC,CGAGCAGACTTCTGAACRAGAGCGAGA,CCGAGCAGACTTCTGAACYAGAGCGAG,CCCGAGCAGACTTCTGAACYAGAGCGA,CCCCGAGCAGACTTCTGAACYAGAGCG	none
NM_018444.3(PDP1):c.277G>T(p.Glu93Ter)	chr8:93922336	CCACAAGTCAATAGCATCCTTAAAGCTAATGAATACAGTTTCAAAGTGCCAGAATTTGACG	TAGCATCCTTAAAGCTAATRAATACAG,CTTAAAGCTAATYAATACAGTTTCAAA,TTAAAGCTAATRAATACAGTTTCAAAG	none
NM_000059.3(BRCA2):c.1261C>T(p.Gln421Ter)	chr13:32332739	ATACCCCTATTGCATATTTCTTCATGTGACCAAAATATTTCAGAAAAAGACCTATTAGACA	TATTGCATATTTCTTCATGTGACRAAA,ATTGCATATTTCTTCATGTGACRAAAA,TCATGTGACYAAAATATTTCAGAAAAA,TCTTCATGTGACYAAAATATTTCAGAA,TTTCTTCATGTGACRAAAATATTTCAG,CTTCATGTGACRAAAATATTTCAGAAA,TTCATGTGACRAAAATATTTCAGAAAA,TCATGTGACRAAAATATTTCAGAAAAA,CATGTGACRAAAATATTTCAGAAAAAG,ATGTGACRAAAATATTTCAGAAAAAGA	TATTGCATATTTCTTCATGTGACRAAAA
NM_178151.2(DCX):c.301G>A(p.Val101Met)	chrX:111410098	TGGATCCATCAATGGTGTAAATGTAACGCACTCCCTGAGGCAGGTTGATGTTGTCAGACAG	ATGGTGTAAATGTAACGCARTCCCTGA,GGTGTAAATGTAACGCARTCCCTGAGG,GTAAATGTAACGCARTCCCTGAGGCAG,TGTAACGCARTCCCTGAGGCAGGTTGA	none
NM_001256442.1(PRRT2):c.959C>T(p.Ala320Val)	chr16:29814412	GCCGGGTAGCCAAGCTCTTAAGCATCGTGGCGCTGGTGGGGGGAGTCCTCATCATCATCGC	TCGTGGYGCTGGTGGGGGGAGTCCTCA,GCTCTTAAGCATCGTGGRGCTGGTGGG,CTTAAGCATCGTGGRGCTGGTGGGGGG,TCTTAAGCATCGTGGYGCTGGTGGGGG,CTCTTAAGCATCGTGGYGCTGGTGGGG	none
NM_000404.3(GLB1):c.203G>A(p.Arg68Gln)	chr3:33072586	TTCAGCCCAGCCATCTTCATCTTCAGCAGCCGGTCCTTCCAGTAGAAGCGGGGCACACGGG	TTCAGCAGCYGGTCCTTCCAGTAGAAG,TTCATCTTCAGCAGCYGGTCCTTCCAG,CTTCATCTTCAGCAGCYGGTCCTTCCA,TCTTCATCTTCAGCAGCYGGTCCTTCC,CCATCTTCATCTTCAGCAGCYGGTCCT,TCTTCAGCAGCRGGTCCTTCCAGTAGA,CTTCAGCAGCRGGTCCTTCCAGTAGAA,TTCAGCAGCRGGTCCTTCCAGTAGAAG,AGCAGCRGGTCCTTCCAGTAGAAGCGG	none
NM_022369.3(STRA6):c.1913G>C(p.Arg638Pro)	chr15:74180171	TTGTGCAGCAGCGTGTAGGCCAGACCCCAGCGAGCCCTGCCGCGGCTGGCCCCGGGCCTAG	CCAGYGAGCCCTGCCGCGGCTGGCCCC,GCAGCGTGTAGGCCAGACCCCAGRGAG,CCCCAGYGAGCCCTGCCGCGGCTGGCC,GACCCCAGRGAGCCCTGCCGCGGCTGG	none
NM_005506.3(SCARB2):c.361C>T(p.Arg121Ter)	chr4:76181016	CAATTTTAGGGTCTCCAACAGATTGGTCTCGTTCAAAAACATAGGCCTTGTTGCTAACAGC	CTCYTTCAAAAACATAGGCCTTGTTGC,TCTCYTTCAAAAACATAGGCCTTGTTG,GTCTCCAACAGATTGGTCTCRTTCAAA,TCTCCAACAGATTGGTCTCRTTCAAAA,CCAACAGATTGGTCTCYTTCAAAAACA,TCCAACAGATTGGTCTCYTTCAAAAAC,CTCCAACAGATTGGTCTCYTTCAAAAA,TCTCCAACAGATTGGTCTCYTTCAAAA	none
NM_020166.4(MCCC1):c.945T>A(p.Tyr315Ter)	chr3:183052169	AGAAGCAAATCTTAACCTACCTGCTCCAACATAATTTACAGCTTTAGCAGCTCTGACTGCA	AATCTTAACCTACCTGCTCCAACRTAA,TCCAACYTAATTTACAGCTTTAGCAGC,CTCCAACYTAATTTACAGCTTTAGCAG,CCTACCTGCTCCAACYTAATTTACAGC,TTAACCTACCTGCTCCAACYTAATTTA,CTTAACCTACCTGCTCCAACYTAATTT,CTGCTCCAACRTAATTTACAGCTTTAG,CTCCAACRTAATTTACAGCTTTAGCAG	none
NM_000249.3(MLH1):c.265G>T(p.Glu89Ter)	chr3:37001012	AGGTTCACTACTAGTAAACTGCAGTCCTTTGAGGATTTAGCCAGTATTTCTACCTATGGCT	TTTYAGGATTTAGCCAGTATTTCTACC,CTTTYAGGATTTAGCCAGTATTTCTAC,CTACTAGTAAACTGCAGTCCTTTRAGG,TACTAGTAAACTGCAGTCCTTTRAGGA,TCCTTTYAGGATTTAGCCAGTATTTCT,GTAAACTGCAGTCCTTTRAGGATTTAG,CTGCAGTCCTTTYAGGATTTAGCCAGT,CTAGTAAACTGCAGTCCTTTYAGGATT	none
NM_001136191.2(KANK2):c.541A>G(p.Ser181Gly)	chr19:11193539	GCTCCCGCACGTGGGCCAGGTGCCCGGCACTGGGAGGCACCGGTGTGGACAGTCCTGAACT	CACGTGGGCCAGGTGCCCGGCACRGGG,ACGTGGGCCAGGTGCCCGGCACRGGGA,CCGGCACYGGGAGGCACCGGTGTGGAC,GTGGGCCAGGTGCCCGGCACRGGGAGG,CAGGTGCCCGGCACRGGGAGGCACCGG,CCAGGTGCCCGGCACYGGGAGGCACCG,GCCCGGCACRGGGAGGCACCGGTGTGG,CCCGGCACRGGGAGGCACCGGTGTGGA	none
NM_005213.3(CSTA):c.256C>T(p.Gln86Ter)	chr3:122341526	CAAAATGAGGACTTGGTACTTACTGGATACCAGGTTGACAAAAACAAGGATGACGAGCTGA	AGGACTTGGTACTTACTGGATACRAGG,CTTGGTACTTACTGGATACRAGGTTGA,CTTACTGGATACYAGGTTGACAAAAAC,TACTTACTGGATACRAGGTTGACAAAA,TTGGTACTTACTGGATACYAGGTTGAC,CTTGGTACTTACTGGATACYAGGTTGA,TACTGGATACRAGGTTGACAAAAACAA,ACTGGATACRAGGTTGACAAAAACAAG,CTGGATACRAGGTTGACAAAAACAAGG,TGGATACRAGGTTGACAAAAACAAGGA	none
NM_014384.2(ACAD8):c.867C>A(p.His289Gln)	chr11:134261300	TCTAGCTTCCTGCTCCCTGGGGGCTGCCCACGCCTCTGTCATCCTCACCCGAGACCACCTC	CCAYGCCTCTGTCATCCTCACCCGAGA,CCCAYGCCTCTGTCATCCTCACCCGAG,CTGCCCAYGCCTCTGTCATCCTCACCC,CCTGGGGGCTGCCCAYGCCTCTGTCAT,CCCTGGGGGCTGCCCAYGCCTCTGTCA,TCCCTGGGGGCTGCCCAYGCCTCTGTC,CTCCCTGGGGGCTGCCCAYGCCTCTGT	none
NM_003060.3(SLC22A5):c.51C>G(p.Phe17Leu)	chr5:132370023	GACCGCCTTCCTGGGCGAGTGGGGGCCCTTCCAGCGCCTCATCTTCTTCCTGCTCAGCGCC	CTTYCAGCGCCTCATCTTCTTCCTGCT,CCTTYCAGCGCCTCATCTTCTTCCTGC,TTCCTGGGCGAGTGGGGGCCCTTRCAG,CTGGGCGAGTGGGGGCCCTTYCAGCGC	none
NM_001999.3(FBN2):c.3343G>C(p.Asp1115His)	chr5:128344385	TTATCAAATAAAACAGCAGAACCATCTTACCCGTGCAGTTTCTTTCCTCCATGTCTAGAGC	TTACYCGTGCAGTTTCTTTCCTCCATG,TCTTACYCGTGCAGTTTCTTTCCTCCA,AACAGCAGAACCATCTTACRCGTGCAG,CCATCTTACYCGTGCAGTTTCTTTCCT	none
NM_006009.3(TUBA1A):c.1148C>T(p.Ala383Val)	chr12:49185218	TGGTCCAGGCGAGCCCAGGCCTCAGCAATGGCTGTGGTGTTGCTCAGCATGCACACAGCTC	GAGCCCAGGCCTCAGCAATGRCTGTGG,TCAGCAATGYCTGTGGTGTTGCTCAGC,CCAGGCCTCAGCAATGYCTGTGGTGTT,CCCAGGCCTCAGCAATGYCTGTGGTGT,CTCAGCAATGRCTGTGGTGTTGCTCAG	none
NM_002875.4(RAD51):c.449G>A(p.Arg150Gln)	chr15:40718818	GTTTTTGTTCTCTATAGCTTCCCATTGACCGGGGTGGAGGTGAAGGAAAGGCCATGTACAT	TTCTCTATAGCTTCCCATTGACCRGGG,TTGACCYGGGTGGAGGTGAAGGAAAGG,TCTATAGCTTCCCATTGACCRGGGTGG,CTATAGCTTCCCATTGACCRGGGTGGA,CCATTGACCYGGGTGGAGGTGAAGGAA,ATAGCTTCCCATTGACCRGGGTGGAGG,TTCCCATTGACCYGGGTGGAGGTGAAG,GCTTCCCATTGACCRGGGTGGAGGTGA,CTATAGCTTCCCATTGACCYGGGTGGA,TCTATAGCTTCCCATTGACCYGGGTGG,TCCCATTGACCRGGGTGGAGGTGAAGG,CCCATTGACCRGGGTGGAGGTGAAGGA,CCATTGACCRGGGTGGAGGTGAAGGAA,CATTGACCRGGGTGGAGGTGAAGGAAA,ATTGACC…	none
NM_000267.3(NF1):c.3911T>A(p.Leu1304Ter)	chr17:31235958	CTACCTATCTACAAAAACTCCTGGATCCTTTATTACGAATTGTGATCACATCCTCTGATTG	CTTYATTACGAATTGTGATCACATCCT,CCTTYATTACGAATTGTGATCACATCC,CAAAAACTCCTGGATCCTTRATTACGA,TCCTGGATCCTTYATTACGAATTGTGA	none
NM_000251.2(MSH2):c.1373T>G(p.Leu458Ter)	chr2:47445644	CCAAGTTTCAGGAAATGATAGAAACAACTTTAGATATGGATCAGGTATGCAATATACTTTT	CTTYAGATATGGATCAGGTATGCAATA,TCAGGAAATGATAGAAACAACTTRAGA,AATGATAGAAACAACTTRAGATATGGA	none
NM_000091.4(COL4A3):c.3499G>A(p.Gly1167Arg)	chr2:227295044	CAAGGACGTGATGGAATTCCTGGTCCAGCCGGAGAAAAGGGAGAAACGGGTACAACTTGCT	GTGATGGAATTCCTGGTCCAGCCRGAG,TGATGGAATTCCTGGTCCAGCCRGAGA,CCAGCCYGAGAAAAGGGAGAAACGGGT,TCCAGCCYGAGAAAAGGGAGAAACGGG,ATGGAATTCCTGGTCCAGCCRGAGAAA,TGGAATTCCTGGTCCAGCCRGAGAAAA,GAATTCCTGGTCCAGCCRGAGAAAAGG,CCTGGTCCAGCCYGAGAAAAGGGAGAA,TTCCTGGTCCAGCCRGAGAAAAGGGAG,CTGGTCCAGCCRGAGAAAAGGGAGAAA,GTCCAGCCRGAGAAAAGGGAGAAACGG,TCCAGCCRGAGAAAAGGGAGAAACGGG	none
NM_002775.4(HTRA1):c.754G>A(p.Ala252Thr)	chr10:122489603	ATCAAGGATGTGGATGAGAAAGCAGACATCGCACTCATCAAAATTGACCACCAGGTAAGGG	AGAAAGCAGACATCRCACTCATCAAAA,AGCAGACATCRCACTCATCAAAATTGA	none
NM_000463.2(UGT1A1):c.524T>A(p.Leu175Gln)	chr2:233760811	CTCTGCCCACTGTATTCTTCTTGCATGCACTGCCATGCAGCCTGGAATTTGAGGCTACCCA	ATTCTTCTTGCATGCACRGCCATGCAG,TCTTGCATGCACYGCCATGCAGCCTGG,TCTTCTTGCATGCACYGCCATGCAGCC,TTCTTCTTGCATGCACYGCCATGCAGC,CTTGCATGCACRGCCATGCAGCCTGGA,TTGCATGCACRGCCATGCAGCCTGGAA	none
NM_000151.3(G6PC):c.497T>G(p.Val166Gly)	chr17:42909353	GGTTGGGATTCTGGGCTGTGCAGCTGAATGTCTGTCTGTCACGAATCTACCTTGCTGCTCA	CTGAATGYCTGTCTGTCACGAATCTAC,CTGTGCAGCTGAATGYCTGTCTGTCAC,CTGGGCTGTGCAGCTGAATGYCTGTCT	none
NM_152305.2(POGLUT1):c.11G>A(p.Trp4Ter)	chr3:119469032	CTGCAGTAGGTCTGCCGGCGATGGAGTGGTGGGCTAGCTCGCCGCTTCGGCTCTGGCTGCT	TCTGCCGGCGATGGAGTGGTRGGCTAG,CCGGCGATGGAGTGGTYGGCTAGCTCG,CTGCCGGCGATGGAGTGGTYGGCTAGC,TCTGCCGGCGATGGAGTGGTYGGCTAG,GAGTGGTRGGCTAGCTCGCCGCTTCGG	none
NM_002834.4(PTPN11):c.1493G>T(p.Arg498Leu)	chr12:112489069	TTGACGTTCCCAAAACCATCCAGATGGTGCGGTCTCAGAGGTCAGGGATGGTCCAGACAGA	AAAACCATCCAGATGGTGCRGTCTCAG,AACCATCCAGATGGTGCRGTCTCAGAG,TCCAGATGGTGCYGTCTCAGAGGTCAG,CCATCCAGATGGTGCYGTCTCAGAGGT,CCAGATGGTGCRGTCTCAGAGGTCAGG,CAGATGGTGCRGTCTCAGAGGTCAGGG,AGATGGTGCRGTCTCAGAGGTCAGGGA,TGGTGCRGTCTCAGAGGTCAGGGATGG	none
NM_003227.3(TFR2):c.515T>A(p.Met172Lys)	chr7:100633515	GCCGCGCGAATGTCCTGAGTCAGAGCGGCCATCCCGGCCGAGCCTGCCACCCGTTCCCGAA	TGTCCTGAGTCAGAGCGGCCRTCCCGG,CTGAGTCAGAGCGGCCYTCCCGGCCGA,CCTGAGTCAGAGCGGCCYTCCCGGCCG,TCCTGAGTCAGAGCGGCCYTCCCGGCC	none
NM_004629.1(FANCG):c.1077-2A>G	chr9:35076030	CCAAGTAATGCTCTGCAGCGTCTCCTGCCCTGAGGAGTAAAAGCCCATAAGCCTCACCCTA	CCCYGAGGAGTAAAAGCCCATAAGCCT,ATGCTCTGCAGCGTCTCCTGCCCRGAG,TGCTCTGCAGCGTCTCCTGCCCRGAGG,CTGCCCYGAGGAGTAAAAGCCCATAAG,CCTGCCCYGAGGAGTAAAAGCCCATAA,CTCTGCAGCGTCTCCTGCCCRGAGGAG,CTCCTGCCCYGAGGAGTAAAAGCCCAT,TGCAGCGTCTCCTGCCCRGAGGAGTAA,AGCGTCTCCTGCCCRGAGGAGTAAAAG,CTGCAGCGTCTCCTGCCCYGAGGAGTA,TCTGCAGCGTCTCCTGCCCYGAGGAGT,CTCTGCAGCGTCTCCTGCCCYGAGGAG,CCTGCCCRGAGGAGTAAAAGCCCATAA,CTGCCCRGAGGAGTAAAAGCCCATAAG	none
NM_001039958.1(MESP2):c.373C>G(p.Leu125Val)	chr15:89776730	GCCGGCCAGAGCCTGACCAAGATCGAGACGCTGCGCCTGGCCATCCGCTACATCGGCCACC	TGACCAAGATCGAGACGRTGCGCCTGG,CTGACCAAGATCGAGACGYTGCGCCTG,CCTGACCAAGATCGAGACGYTGCGCCT	none
NM_001100.3(ACTA1):c.16G>A(p.Glu6Lys)	chr1:229433100	AGCCATTGTCGCACACGAGGGCGGTGGTCTCGTCTTCGTCGCACATTGTGTCTAGTTTCTG	TCTYGTCTTCGTCGCACATTGTGTCTA	none
NM_000324.2(RHAG):c.236G>A(p.Ser79Asn)	chr6:49619284	AAAGCAGCAACGAGTAGGTTGATACCCACACTGCTGAAGCCATATTTCTTCAGGAAGGTCA	CCCACAYTGCTGAAGCCATATTTCTTC,CGAGTAGGTTGATACCCACARTGCTGA,GAGTAGGTTGATACCCACARTGCTGAA,TTGATACCCACAYTGCTGAAGCCATAT	none
NM_015909.3(NBAS):c.409C>T(p.Arg137Trp)	chr2:15539327	GTAGGGTACAATCGTAACTCCATGCTACCCGTCTCCACTGGGGTTTCGGGTCTTTCGGAAC	CCCYTCTCCACTGGGGTTTCGGGTCTT,CTACCCYTCTCCACTGGGGTTTCGGGT,TCCATGCTACCCYTCTCCACTGGGGTT,ACTCCATGCTACCCRTCTCCACTGGGG,TCGTAACTCCATGCTACCCYTCTCCAC,TGCTACCCRTCTCCACTGGGGTTTCGG,GCTACCCRTCTCCACTGGGGTTTCGGG	none
NM_002524.4(NRAS):c.35G>A(p.Gly12Asp)	chr1:114716126	TGGATTGTCAGTGCGCTTTTCCCAACACCACCTGCTCCAACCACCACCAGTTTGTACTCAG	CCAYCTGCTCCAACCACCACCAGTTTG,CCAACACCAYCTGCTCCAACCACCACC,CGCTTTTCCCAACACCARCTGCTCCAA,TTCCCAACACCAYCTGCTCCAACCACC,CTTTTCCCAACACCAYCTGCTCCAACC,AACACCARCTGCTCCAACCACCACCAG	none
NM_020975.4(RET):c.2689C>T(p.Arg897Ter)	chr10:43120162	AAGATGAAGATTTCGGATTTCGGCTTGTCCCGAGATGTTTATGAAGAGGATTCCTACGTGA	TCCYGAGATGTTTATGAAGAGGATTCC,AGATTTCGGATTTCGGCTTGTCCRGAG,GATTTCGGATTTCGGCTTGTCCRGAGA,TTGTCCYGAGATGTTTATGAAGAGGAT,CTTGTCCYGAGATGTTTATGAAGAGGA,TTCGGCTTGTCCYGAGATGTTTATGAA,TCGGATTTCGGCTTGTCCYGAGATGTT,TTCGGATTTCGGCTTGTCCYGAGATGT,TTTCGGATTTCGGCTTGTCCYGAGATG,TCGGCTTGTCCRGAGATGTTTATGAAG,CGGCTTGTCCRGAGATGTTTATGAAGA,GGCTTGTCCRGAGATGTTTATGAAGAG,GCTTGTCCRGAGATGTTTATGAAGAGG,CTTGTCCRGAGATGTTTATGAAGAGGA	none
NM_000391.3(TPP1):c.229G>C(p.Gly77Arg)	chr11:6618776	CCACATCCTGTCCTCAGTCCCAAAAGGCACCGTATTGAGGAGAGCTGGGATCCGACACAGC	CCTCAGTCCCAAAAGGCACRGTATTGA,TCAGTCCCAAAAGGCACRGTATTGAGG,CCCAAAAGGCACYGTATTGAGGAGAGC,GTCCCAAAAGGCACRGTATTGAGGAGA,TCAGTCCCAAAAGGCACYGTATTGAGG,CTCAGTCCCAAAAGGCACYGTATTGAG,CCTCAGTCCCAAAAGGCACYGTATTGA,TCCTCAGTCCCAAAAGGCACYGTATTG,AAAAGGCACRGTATTGAGGAGAGCTGG,AAAGGCACRGTATTGAGGAGAGCTGGG,AAGGCACRGTATTGAGGAGAGCTGGGA	none
NM_000334.4(SCN4A):c.1333G>A(p.Val445Met)	chr17:63964587	CATTCTGCTCGGCATATGCCATGGCCACCACGGCCAGGATCAGATTGATGAGGTAGAAAGA	CCAYGGCCAGGATCAGATTGATGAGGT,CCACCAYGGCCAGGATCAGATTGATGA,GGCATATGCCATGGCCACCARGGCCAG,GCATATGCCATGGCCACCARGGCCAGG,CCATGGCCACCAYGGCCAGGATCAGAT,TGCCATGGCCACCARGGCCAGGATCAG,TGGCCACCARGGCCAGGATCAGATTGA,CCACCARGGCCAGGATCAGATTGATGA	none
NM_013275.5(ANKRD11):c.1801C>T(p.Arg601Ter)	chr16:89284741	AGGGGCTCTTCTTCTCCGACAGGGAGGCTCGCTTCCTGTGCTCCTGCCTCTTCCTCACTGG	CTCYCTTCCTGTGCTCCTGCCTCTTCC,CCGACAGGGAGGCTCYCTTCCTGTGCT,TCCGACAGGGAGGCTCYCTTCCTGTGC,CTCCGACAGGGAGGCTCYCTTCCTGTG,TCTCCGACAGGGAGGCTCYCTTCCTGT,TTCTCCGACAGGGAGGCTCYCTTCCTG,CTTCTCCGACAGGGAGGCTCYCTTCCT	none
NM_018486.2(HDAC8):c.907G>T(p.Gly303Ter)	chrX:72464562	ATTCTGGTAACCTTCCTTTATACTCACCTCCTCCCAAAATGAGTGTTGCCAACTGCCATTG	CTCYTCCCAAAATGAGTGTTGCCAACT,CCTCYTCCCAAAATGAGTGTTGCCAAC,TCACCTCYTCCCAAAATGAGTGTTGCC,CCTTCCTTTATACTCACCTCRTCCCAA,CTTCCTTTATACTCACCTCRTCCCAAA,TTTATACTCACCTCRTCCCAAAATGAG,CTTTATACTCACCTCYTCCCAAAATGA,CCTTTATACTCACCTCYTCCCAAAATG,TCCTTTATACTCACCTCYTCCCAAAAT,TTCCTTTATACTCACCTCYTCCCAAAA,CTTCCTTTATACTCACCTCYTCCCAAA,CCTTCCTTTATACTCACCTCYTCCCAA	none
NM_000455.4(STK11):c.508C>T(p.Gln170Ter)	chr19:1220416	CTGATTGACGGCCTGGAGTACCTGCATAGCCAGGGCATTGTGCACAAGGACATCAAGCCGG	ACGGCCTGGAGTACCTGCATAGCRAGG,CGGCCTGGAGTACCTGCATAGCRAGGG,CTGCATAGCYAGGGCATTGTGCACAAG,CTGGAGTACCTGCATAGCYAGGGCATT,CCTGGAGTACCTGCATAGCYAGGGCAT,CCTGCATAGCRAGGGCATTGTGCACAA,CTGCATAGCRAGGGCATTGTGCACAAG,TGCATAGCRAGGGCATTGTGCACAAGG,GCATAGCRAGGGCATTGTGCACAAGGA	none
NM_000030.2(AGXT):c.1071+1G>A	chr2:240878151	ATGGGTGGCCTTGGGCCCTCCACGGGGAAGGTGAGAGGGAGCGCCTCGAGGGCCTTTTGCA	GCCTTGGGCCCTCCACGGGGAAGRTGA,CCTTGGGCCCTCCACGGGGAAGRTGAG,TTGGGCCCTCCACGGGGAAGRTGAGAG,TGGGCCCTCCACGGGGAAGRTGAGAGG,GGCCCTCCACGGGGAAGRTGAGAGGGA,TCCACGGGGAAGYTGAGAGGGAGCGCC,CCCTCCACGGGGAAGYTGAGAGGGAGC,TTGGGCCCTCCACGGGGAAGYTGAGAG,CGGGGAAGRTGAGAGGGAGCGCCTCGA,GGGGAAGRTGAGAGGGAGCGCCTCGAG,GGGAAGRTGAGAGGGAGCGCCTCGAGG	none
NM_015600.4(ABHD12):c.557G>C(p.Arg186Pro)	chr20:25317064	CTGCCTGCACTCACCTTGTAAAGCTCCACGCGGTGGTCGCCTCCTCTGGAGAAGAAAACAG	TCCACGYGGTGGTCGCCTCCTCTGGAG,CTCCACGYGGTGGTCGCCTCCTCTGGA,TTGTAAAGCTCCACGYGGTGGTCGCCT,CTTGTAAAGCTCCACGYGGTGGTCGCC,CCTTGTAAAGCTCCACGYGGTGGTCGC,TCACCTTGTAAAGCTCCACGYGGTGGT,GCTCCACGRGGTGGTCGCCTCCTCTGG,CTCCACGRGGTGGTCGCCTCCTCTGGA,TCCACGRGGTGGTCGCCTCCTCTGGAG	none
NM_001830.3(CLCN4):c.1389+5G>A	chrX:10208595	TTACCATATTTACCTTTGGCATGAAGGTAAGTGAAAGGGAAGGAAGATGGGGTGGGGACCC	ATTTACCTTTGGCATGAAGGTAARTGA,TTTACCTTTGGCATGAAGGTAARTGAA,TACCTTTGGCATGAAGGTAARTGAAAG,ACCTTTGGCATGAAGGTAARTGAAAGG,CTTTGGCATGAAGGTAARTGAAAGGGA,TGGCATGAAGGTAARTGAAAGGGAAGG,TTGGCATGAAGGTAAYTGAAAGGGAAG,TTTGGCATGAAGGTAAYTGAAAGGGAA,CTTTGGCATGAAGGTAAYTGAAAGGGA,CCTTTGGCATGAAGGTAAYTGAAAGGG,CATGAAGGTAARTGAAAGGGAAGGAAG,ATGAAGGTAARTGAAAGGGAAGGAAGA,AAGGTAARTGAAAGGGAAGGAAGATGG,AGGTAARTGAAAGGGAAGGAAGATGGG	none
NM_001165963.1(SCN1A):c.1516C>T(p.Gln506Ter)	chr2:166045189	CTTTCTCTTCCCCACCAGACTGCTCTTTCTGTTTTCTTTTCTTCCTCCGATTTCTTCTTTC	TCTYTTTTCTTTTCTTCCTCCGATTTC,TTCTYTTTTCTTTTCTTCCTCCGATTT,CTTTCTYTTTTCTTTTCTTCCTCCGAT,TCTTTCTYTTTTCTTTTCTTCCTCCGA,CCAGACTGCTCTTTCTYTTTTCTTTTC,CCACCAGACTGCTCTTTCTYTTTTCTT,CCCACCAGACTGCTCTTTCTYTTTTCT,TCTTTCTRTTTTCTTTTCTTCCTCCGA	none
NM_025137.3(SPG11):c.118C>T(p.Gln40Ter)	chr15:44663530	GTGTGCGCAGCTGCGCCCGGGAGCCGAGCTGCCCCATCGCCTCGGCGGGGACTGGCACCAA	CCGAGCTYCCCCATCGCCTCGGCGGGG,CCCGGGAGCCGAGCTYCCCCATCGCCT,CTGCGCCCGGGAGCCGAGCTYCCCCAT,AGCCGAGCTRCCCCATCGCCTCGGCGG,GCCGAGCTRCCCCATCGCCTCGGCGGG,CCGAGCTRCCCCATCGCCTCGGCGGGG,CGAGCTRCCCCATCGCCTCGGCGGGGA	none
NM_000051.3(ATM):c.3304G>T(p.Gly1102Ter)	chr11:108279510	CTTGTTTTAAGATTGTTCCAGGACACGAAGGGAGATTCTTCCAGGTTACTGAAAGCACTTC	TAAGATTGTTCCAGGACACGAAGRGAG,AAGATTGTTCCAGGACACGAAGRGAGA,TTCCAGGACACGAAGYGAGATTCTTCC,TTGTTCCAGGACACGAAGYGAGATTCT	none
NM_003482.3(KMT2D):c.401-2A>T	chr12:49054418	AGCACACCAATGGTGAGCCCAGCAGGACCCTTTACAGGTGGGAAGAGGTAAAGAGAAAGGA	CCCYTTACAGGTGGGAAGAGGTAAAGA,TGGTGAGCCCAGCAGGACCCRTTACAG,GGTGAGCCCAGCAGGACCCRTTACAGG,CCAGCAGGACCCYTTACAGGTGGGAAG,GCCCAGCAGGACCCRTTACAGGTGGGA,CAGCAGGACCCRTTACAGGTGGGAAGA,AGCAGGACCCRTTACAGGTGGGAAGAG,GCAGGACCCRTTACAGGTGGGAAGAGG,GGACCCRTTACAGGTGGGAAGAGGTAA	none
NM_006218.3(PIK3CA):c.278G>A(p.Arg93Gln)	chr3:179199103	TTGATGAAACAAGACGACTTTGTGACCTTCGGCTTTTTCAACCCTTTTTAAAAGTAATTGA	TTCYGCTTTTTCAACCCTTTTTAAAAG,CTTCYGCTTTTTCAACCCTTTTTAAAA,TTTGTGACCTTCYGCTTTTTCAACCCT,ACCTTCRGCTTTTTCAACCCTTTTTAA	none
NM_006579.2(EBP):c.87G>A(p.Trp29Ter)	chrX:48523858	CAACTTTGTACCTAATGACCGCCCCACCTGGCATATACTGGCTGGCCTCTTCTCTGTCACA	CTGYCATATACTGGCTGGCCTCTTCTC,CCTGYCATATACTGGCTGGCCTCTTCT,CCACCTGYCATATACTGGCTGGCCTCT,CCCCACCTGYCATATACTGGCTGGCCT,CCGCCCCACCTGYCATATACTGGCTGG,CTAATGACCGCCCCACCTGYCATATAC,CCTAATGACCGCCCCACCTGYCATATA	none
NM_000249.3(MLH1):c.199G>T(p.Gly67Trp)	chr3:36996701	AAGTTGATTCAGATCCAAGACAATGGCACCGGGATCAGGGTAAGTAAAACCTCAAAGTAGC	TTCAGATCCAAGACAATGGCACCRGGA,GATCCAAGACAATGGCACCRGGATCAG,TCCAAGACAATGGCACCRGGATCAGGG,AAGACAATGGCACCRGGATCAGGGTAA,CCAAGACAATGGCACCYGGATCAGGGT,TCCAAGACAATGGCACCYGGATCAGGG,CAATGGCACCRGGATCAGGGTAAGTAA,AATGGCACCRGGATCAGGGTAAGTAAA,ATGGCACCRGGATCAGGGTAAGTAAAA	none
NM_000430.3(PAFAH1B1):c.56T>G(p.Leu19Arg)	chr17:2665395	CTTTCAGAAATCGAGCTATAGCAGATTATCTTCGTTCAAATGGCTATGAAGAGGCATATTC	AGCTATAGCAGATTATCRTCGTTCAAA,TATAGCAGATTATCRTCGTTCAAATGG,CTATAGCAGATTATCYTCGTTCAAATG,TCGAGCTATAGCAGATTATCYTCGTTC,AGATTATCRTCGTTCAAATGGCTATGA,GATTATCRTCGTTCAAATGGCTATGAA,ATTATCRTCGTTCAAATGGCTATGAAG	none
NM_000267.3(NF1):c.7225G>T(p.Glu2409Ter)	chr17:31349218	GTTAACAAACACAGAAATTGTGACAAATTTGAAGTGAATACACAGAGCGTGGCCTACTTAG	TTTYAAGTGAATACACAGAGCGTGGCC,AACACAGAAATTGTGACAAATTTRAAG,ACAGAAATTGTGACAAATTTRAAGTGA,CAGAAATTGTGACAAATTTRAAGTGAA,GTGACAAATTTRAAGTGAATACACAGA,TGACAAATTTRAAGTGAATACACAGAG	none
NM_007294.3(BRCA1):c.1693G>T(p.Glu565Ter)	chr17:43093838	CGAGTGATTCTATTGGGTTAGGATTTTTCTCATTCTGAATAGAATCACCTTTTGTTTTATT	TCTYATTCTGAATAGAATCACCTTTTG,TTCTYATTCTGAATAGAATCACCTTTT,TTTTCTYATTCTGAATAGAATCACCTT,TTTTTCTYATTCTGAATAGAATCACCT,ATTGGGTTAGGATTTTTCTRATTCTGA,GTTAGGATTTTTCTRATTCTGAATAGA,TTGGGTTAGGATTTTTCTYATTCTGAA	none
NM_171825.2(CAMK2A):c.635C>T(p.Pro212Leu)	chr5:150251808	TACAGGCGGTGCTGGTCCTCATCCCAGAACGGGGGGTACCCAACCAGCAGGATGTACAGGA	GGTGCTGGTCCTCATCCCAGAACRGGG,GTGCTGGTCCTCATCCCAGAACRGGGG,CCAGAACYGGGGGTACCCAACCAGCAG,TCCCAGAACYGGGGGTACCCAACCAGC,TCATCCCAGAACYGGGGGTACCCAACC,CCTCATCCCAGAACRGGGGGTACCCAA,TCCTCATCCCAGAACYGGGGGTACCCA,CTGGTCCTCATCCCAGAACYGGGGGTA,ATCCCAGAACRGGGGGTACCCAACCAG,CCAGAACRGGGGGTACCCAACCAGCAG,CAGAACRGGGGGTACCCAACCAGCAGG	none
NM_001128834.2(PLP1):c.44C>T(p.Pro15Leu)	chrX:103785621	AGTGCTGTGCAAGATGTCTGGTAGGGGCCCCCTTTGCTTCCCTGGTGGCCACTGGATTGTG	CCCYCTTTGCTTCCCTGGTGGCCACTG,TAGGGGCCCRCTTTGCTTCCCTGGTGG	none
NM_003722.4(TP63):c.1054A>G(p.Arg352Gly)	chr3:189868641	GCCCGGATCTGTGCTTGCCCAGGAAGAGACAGGAAGGCGGATGAAGATAGCATCAGAAAGC	TCTGTGCTTGCCCAGGAAGAGACRGGA,CTGTGCTTGCCCAGGAAGAGACRGGAA,GTGCTTGCCCAGGAAGAGACRGGAAGG,CTTGCCCAGGAAGAGACRGGAAGGCGG,CCAGGAAGAGACYGGAAGGCGGATGAA,TTGCCCAGGAAGAGACYGGAAGGCGGA,CTTGCCCAGGAAGAGACYGGAAGGCGG,CAGGAAGAGACRGGAAGGCGGATGAAG,AGGAAGAGACRGGAAGGCGGATGAAGA,AAGAGACRGGAAGGCGGATGAAGATAG	none
NM_000292.2(PHKA2):c.3146C>A(p.Ser1049Ter)	chrX:18897299	CCGATGTGATGTCCTCCCGAGTCTGAGGATGACGTGCCAGTGGGCGAGGATGGGGTGCTGG	TCTGAGGATYACGTGCCAGTGGGCGAG,CTCCCGAGTCTGAGGATRACGTGCCAG,CCGAGTCTGAGGATRACGTGCCAGTGG,CCCGAGTCTGAGGATYACGTGCCAGTG,TCCCGAGTCTGAGGATYACGTGCCAGT,CTCCCGAGTCTGAGGATYACGTGCCAG,CCTCCCGAGTCTGAGGATYACGTGCCA,TCCTCCCGAGTCTGAGGATYACGTGCC,GTCTGAGGATRACGTGCCAGTGGGCGA,TCTGAGGATRACGTGCCAGTGGGCGAG,CTGAGGATRACGTGCCAGTGGGCGAGG,TGAGGATRACGTGCCAGTGGGCGAGGA	none
NM_001845.5(COL4A1):c.1493G>A(p.Gly498Asp)	chr13:110192257	ACACCATCTCTGCCAGGCAAACCTCTGTCGCCCTTGGCCCCTGGCTGCCCTGGGAAACCTT	TCGYCCTTGGCCCCTGGCTGCCCTGGG,CTGTCGYCCTTGGCCCCTGGCTGCCCT,TCTGTCGYCCTTGGCCCCTGGCTGCCC,TGCCAGGCAAACCTCTGTCGRCCTTGG,CCTCTGTCGYCCTTGGCCCCTGGCTGC,CCAGGCAAACCTCTGTCGYCCTTGGCC	none
NM_001848.2(COL6A1):c.1611+1G>A	chr21:45998434	CCGGGCAACAGGGGCGCTCCCGGGATAAACGTGAGTACGCCCCCTCCTCCATCTGGCTGTG	ACAGGGGCGCTCCCGGGATAAACRTGA,CAGGGGCGCTCCCGGGATAAACRTGAG,CCCGGGATAAACYTGAGTACGCCCCCT	none
NM_000267.3(NF1):c.5458C>T(p.Gln1820Ter)	chr17:31327751	TGGGAACTGTCACAGCCCGACTCTATCCCCCAACACACCAAGATTCGGCCAAAAGATGTCC	CCCYAACACACCAAGATTCGGCCAAAA,CCCCYAACACACCAAGATTCGGCCAAA,TCTATCCCCYAACACACCAAGATTCGG,CCGACTCTATCCCCRAACACACCAAGA,CCCGACTCTATCCCCYAACACACCAAG,TCTATCCCCRAACACACCAAGATTCGG	none
NM_000539.3(RHO):c.511C>T(p.Pro171Ser)	chr3:129531025	TGGGTCATGGCGCTGGCCTGCGCCGCACCCCCACTCGCCGGCTGGTCCAGGTAATGGCACT	CCCYCACTCGCCGGCTGGTCCAGGTAA,CTGGCCTGCGCCGCACCCYCACTCGCC,CGCACCCRCACTCGCCGGCTGGTCCAG,GCACCCRCACTCGCCGGCTGGTCCAGG	none
NM_005866.3(SIGMAR1):c.304G>C(p.Glu102Gln)	chr9:34637268	CCAAGGCGGTGCCGAAGAGCAGCACATACTCGGACAGCGAGGCGTGCAGAAGGCACATGGC	GGTGCCGAAGAGCAGCACATACTRGGA,GCCGAAGAGCAGCACATACTRGGACAG,GAAGAGCAGCACATACTRGGACAGCGA,CCGAAGAGCAGCACATACTYGGACAGC,CACATACTRGGACAGCGAGGCGTGCAG,ACATACTRGGACAGCGAGGCGTGCAGA,CATACTRGGACAGCGAGGCGTGCAGAA	none
NM_206933.2(USH2A):c.1000C>T(p.Arg334Trp)	chr1:216325448	AAGAGAGAGGATGGGCTTCAGGATTCAACCGTGACACTCTATTATCAGCTGTGTCTCCTGC	AGGATGGGCTTCAGGATTCAACCRTGA,TCAACCYTGACACTCTATTATCAGCTG,TTCAACCYTGACACTCTATTATCAGCT,CTTCAGGATTCAACCYTGACACTCTAT,GATTCAACCRTGACACTCTATTATCAG	none
NM_000475.4(NR0B1):c.890T>C(p.Leu297Pro)	chrX:30308474	TCGAACTGCAAGCGGTCCTGGGCCAGCTCAAGCATGAGCAGGGACGCCCAGCAGTTGCGCA	TCAYGCATGAGCAGGGACGCCCAGCAG,CTCAYGCATGAGCAGGGACGCCCAGCA,AGCGGTCCTGGGCCAGCTCARGCATGA,GCGGTCCTGGGCCAGCTCARGCATGAG,CCTGGGCCAGCTCARGCATGAGCAGGG,TCCTGGGCCAGCTCAYGCATGAGCAGG,AGCTCARGCATGAGCAGGGACGCCCAG	none
NM_000218.2(KCNQ1):c.1033-2A>C	chr11:2585210	TGGACGGGAGCCTCCTGTCCATTCCTTCCCAGGGGATTCTTGGCTCGGGGTTTGCCCTGAA	CCCYGGGGATTCTTGGCTCGGGGTTTG,TCCCYGGGGATTCTTGGCTCGGGGTTT,GAGCCTCCTGTCCATTCCTTCCCRGGG,AGCCTCCTGTCCATTCCTTCCCRGGGG,CTTCCCYGGGGATTCTTGGCTCGGGGT,CCTTCCCYGGGGATTCTTGGCTCGGGG,TTCCTTCCCYGGGGATTCTTGGCTCGG,CCATTCCTTCCCYGGGGATTCTTGGCT,GTCCATTCCTTCCCRGGGGATTCTTGG,CTGTCCATTCCTTCCCYGGGGATTCTT,CCTGTCCATTCCTTCCCYGGGGATTCT,TCCTGTCCATTCCTTCCCYGGGGATTC,CTCCTGTCCATTCCTTCCCYGGGGATT,CCTCCTGTCCATTCCTTCCCYGGGGAT,TTCCTTC…	none
NM_001130144.2(LTBP3):c.3912A>T(p.Ter1304Cys)	chr11:65539080	AGGTCTGGGCCGAGGGCGGCGTCGGCGGCGTCAGCGGCGGCGCTGGGGAACGCAGGCCCCG	GGCCGAGGGCGGCGTCGGCGGCGRCAG,CGAGGGCGGCGTCGGCGGCGRCAGCGG,TCGGCGGCGYCAGCGGCGGCGCTGGGG,GGGCGGCGTCGGCGGCGRCAGCGGCGG,CGTCGGCGGCGRCAGCGGCGGCGCTGG,GTCGGCGGCGRCAGCGGCGGCGCTGGG,TCGGCGGCGRCAGCGGCGGCGCTGGGG,CGGCGGCGRCAGCGGCGGCGCTGGGGA,GGCGGCGRCAGCGGCGGCGCTGGGGAA	none
NM_007294.3(BRCA1):c.80+2T>A	chr17:43124015	TCCCAAATTAATACACTCTTGTGCTGACTTACCAGATGGGACACTCTAAGATTTTCTGCAT	CTTYCCAGATGGGACACTCTAAGATTT,TAATACACTCTTGTGCTGACTTRCCAG,CTGACTTYCCAGATGGGACACTCTAAG,CACTCTTGTGCTGACTTRCCAGATGGG,TTGTGCTGACTTYCCAGATGGGACACT,CTCTTGTGCTGACTTYCCAGATGGGAC,GCTGACTTRCCAGATGGGACACTCTAA,CTGACTTRCCAGATGGGACACTCTAAG,TGACTTRCCAGATGGGACACTCTAAGA	none
NM_001165963.1(SCN1A):c.1076A>T(p.Asn359Ile)	chr2:166047721	CTGAAGGTATCAAAGCTTGTGTAGCCATAATTGGGATTTCTACCAGCTTTCACACACATAT	TATCAAAGCTTGTGTAGCCATAARTGG,ATCAAAGCTTGTGTAGCCATAARTGGG,CCATAAYTGGGATTTCTACCAGCTTTC,CTTGTGTAGCCATAAYTGGGATTTCTA,TGTAGCCATAARTGGGATTTCTACCAG	none
NM_005476.5(GNE):c.527A>T(p.Asp176Val)	chr9:36246120	TAGGAAGGGCAGCCTGCCAAAAGGATGCGATCATGGTCCTCACACATGGATATCAGGTGCT	CTGCCAAAAGGATGCGAYCATGGTCCT,CCTGCCAAAAGGATGCGAYCATGGTCC,GGATGCGARCATGGTCCTCACACATGG,GATGCGARCATGGTCCTCACACATGGA	none
NM_006894.5(FMO3):c.458C>T(p.Pro153Leu)	chr1:171107811	TAATGGTTTGTTCCGGACATCATGTGTATCCCAACCTACCAAAAGAGTCCTTTCCAGGTAA	TTGTTCCGGACATCATGTGTATCRCAA,ACATCATGTGTATCRCAACCTACCAAA,CCGGACATCATGTGTATCYCAACCTAC,TCCGGACATCATGTGTATCYCAACCTA,TTCCGGACATCATGTGTATCYCAACCT,TCATGTGTATCRCAACCTACCAAAAGA,CATGTGTATCRCAACCTACCAAAAGAG	none
NM_005554.3(KRT6A):c.1406T>G(p.Leu469Arg)	chr12:52488346	TCAGTTACCCACCTGCACTCCTCACCCTCCAGCAGCTTGCGGTAGGTGGCGATCTCCACGT	TCCYGCAGCTTGCGGTAGGTGGCGATC,CTCCYGCAGCTTGCGGTAGGTGGCGAT,CCACCTGCACTCCTCACCCTCCRGCAG,CCCTCCYGCAGCTTGCGGTAGGTGGCG,TCACCCTCCYGCAGCTTGCGGTAGGTG,TCCTCACCCTCCYGCAGCTTGCGGTAG,CTGCACTCCTCACCCTCCYGCAGCTTG,CCTGCACTCCTCACCCTCCYGCAGCTT,CCTCACCCTCCRGCAGCTTGCGGTAGG,CACCCTCCRGCAGCTTGCGGTAGGTGG	none
NM_015713.4(RRM2B):c.208G>T(p.Asp70Tyr)	chr8:102226031	TGTTCCAGTGAGGGAGATCCTTTGATAAGTCGACCTGGAATAAAAAGATTTTCAAAAATTT	GGGAGATCCTTTGATAAGTRGACCTGG,TTGATAAGTYGACCTGGAATAAAAAGA,GAGATCCTTTGATAAGTRGACCTGGAA,CCTTTGATAAGTYGACCTGGAATAAAA,ATCCTTTGATAAGTRGACCTGGAATAA,CTTTGATAAGTRGACCTGGAATAAAAA,TTTGATAAGTRGACCTGGAATAAAAAG,TTGATAAGTRGACCTGGAATAAAAAGA	none
NM_152778.2(MFSD8):c.599G>A(p.Trp200Ter)	chr4:127939952	TACATGTTTATCTGCAGTTTAATCACATCCCATGTCACACCTTTTTCTCCAAGGAATGTAA	TCCYATGTCACACCTTTTTCTCCAAGG,TTAATCACATCCYATGTCACACCTTTT,CTGCAGTTTAATCACATCCYATGTCAC,TCTGCAGTTTAATCACATCCYATGTCA	none
NM_002241.4(KCNJ10):c.889C>T(p.Arg297Cys)	chr1:160041644	AAAGGATCTCCTCTGGCAGGTAGGAAGTGCGCACCTGACAGGTGGCACTGGTGGACTCCAC	TCTGGCAGGTAGGAAGTGCRCACCTGA,CTGGCAGGTAGGAAGTGCYCACCTGAC,TCTGGCAGGTAGGAAGTGCYCACCTGA,CTCTGGCAGGTAGGAAGTGCYCACCTG,AAGTGCRCACCTGACAGGTGGCACTGG	none
NM_005211.3(CSF1R):c.2717T>C(p.Ile906Thr)	chr5:150054368	TCTTGGGCCTGCTCCTGAAGGAAGGAGCAGATCTGCTGGAAGGTGGGTCTGTGGGTGGGCT	CCTGAAGGAAGGAGCAGRTCTGCTGGA,GAAGGAAGGAGCAGRTCTGCTGGAAGG,CTGAAGGAAGGAGCAGYTCTGCTGGAA,CCTGAAGGAAGGAGCAGYTCTGCTGGA,TCCTGAAGGAAGGAGCAGYTCTGCTGG,CTCCTGAAGGAAGGAGCAGYTCTGCTG,GGAAGGAGCAGRTCTGCTGGAAGGTGG,GAAGGAGCAGRTCTGCTGGAAGGTGGG	none
NM_000321.2(RB1):c.1333-2A>G	chr13:48379592	AGGCTCTTATTTTTCTTTTTGTTTGTTTGTAGCGATACAAACTTGGAGTTCGCTTGTATTA	TTGTYGCGATACAAACTTGGAGTTCGC,ATTTTTCTTTTTGTTTGTTTGTRGCGA,TTTGTTTGTYGCGATACAAACTTGGAG,TCTTTTTGTTTGTTTGTRGCGATACAA,TTGTTTGTTTGTYGCGATACAAACTTG,TTTTTGTTTGTTTGTYGCGATACAAAC,CTTTTTGTTTGTTTGTYGCGATACAAA,TCTTTTTGTTTGTTTGTYGCGATACAA,TTCTTTTTGTTTGTTTGTYGCGATACA,TTTCTTTTTGTTTGTTTGTYGCGATAC,TTTTCTTTTTGTTTGTTTGTYGCGATA,TGTTTGTTTGTRGCGATACAAACTTGG,GTTTGTTTGTRGCGATACAAACTTGGA,TTTGTTTGTRGCGATACAAACTTGGAG	none
NM_198253.2(TERT):c.219+1G>A	chr5:1294770	CCAGCCGGACGCCGACCCCGGGGAGGCCCACCTGGCGGAAGGAGGGGGCGGCGGGGGGCGG	CCAYCTGGCGGAAGGAGGGGGCGGCGG,CCCAYCTGGCGGAAGGAGGGGGCGGCG,ACGCCGACCCCGGGGAGGCCCARCTGG,CCGACCCCGGGGAGGCCCARCTGGCGG,GACCCCGGGGAGGCCCARCTGGCGGAA,CCCGGGGAGGCCCARCTGGCGGAAGGA,CCCCGGGGAGGCCCAYCTGGCGGAAGG,CCGACCCCGGGGAGGCCCAYCTGGCGG,GGGGAGGCCCARCTGGCGGAAGGAGGG,GGGAGGCCCARCTGGCGGAAGGAGGGG,GGAGGCCCARCTGGCGGAAGGAGGGGG,GGCCCARCTGGCGGAAGGAGGGGGCGG	none
NM_001256240.1(PGAP2):c.296A>G(p.Tyr99Cys)	chr11:3824013	TCTTGGTGGCCTTCGCCTACTGGAACCACTACCTCAGCTGCACCTCCCCGTGTTCCTGCTA	CTTCGCCTACTGGAACCACTRCCTCAG,CCTACTGGAACCACTYCCTCAGCTGCA,TCGCCTACTGGAACCACTYCCTCAGCT,TTCGCCTACTGGAACCACTYCCTCAGC,CTTCGCCTACTGGAACCACTYCCTCAG	none
NM_017813.4(IMPAD1):c.547A>C(p.Thr183Pro)	chr8:56980038	ATGTTTTGAGTTCAGTTTAAAAATTACCTGTATATTCCTGTGTAGCATCAAGTGGGTCAAT	CTGYATATTCCTGTGTAGCATCAAGTG,CCTGYATATTCCTGTGTAGCATCAAGT,TTACCTGYATATTCCTGTGTAGCATCA,TTTAAAAATTACCTGYATATTCCTGTG,TCAGTTTAAAAATTACCTGYATATTCC,TTCAGTTTAAAAATTACCTGYATATTC,TACCTGRATATTCCTGTGTAGCATCAA	none
NM_201380.3(PLEC):c.6328C>T(p.Arg2110Trp)	chr8:143924012	GCCGCCGCTCCTCCTCCGCCGCCAGCTGCCGCTGCCTCGCAGCCTCCAGCTCGGCCTGCTC	CCAGCTGCCYCTGCCTCGCAGCCTCCA,CCGCCAGCTGCCYCTGCCTCGCAGCCT,CCGCCGCCAGCTGCCYCTGCCTCGCAG,TCCGCCGCCAGCTGCCYCTGCCTCGCA,CTCCGCCGCCAGCTGCCYCTGCCTCGC,CCTCCGCCGCCAGCTGCCYCTGCCTCG,TCCTCCGCCGCCAGCTGCCYCTGCCTC,CTCCTCCGCCGCCAGCTGCCYCTGCCT,CAGCTGCCRCTGCCTCGCAGCCTCCAG	none
NM_000098.2(CPT2):c.1646G>A(p.Gly549Asp)	chr1:53213264	GACTCTGGTTTTCCATTTTGTTTCTCACAGGCCAGGGCTTTGACCGACACTTGTTTGCTCT	TTTTCCATTTTGTTTCTCACAGRCCAG,TCACAGYCCAGGGCTTTGACCGACACT,CTCACAGYCCAGGGCTTTGACCGACAC,TTCCATTTTGTTTCTCACAGRCCAGGG,TTCTCACAGYCCAGGGCTTTGACCGAC,TTTGTTTCTCACAGRCCAGGGCTTTGA,TTTTGTTTCTCACAGYCCAGGGCTTTG,CCATTTTGTTTCTCACAGYCCAGGGCT,TCCATTTTGTTTCTCACAGYCCAGGGC,TTCCATTTTGTTTCTCACAGYCCAGGG,TTTCTCACAGRCCAGGGCTTTGACCGA	none
NM_003159.2(CDKL5):c.700C>T(p.Gln234Ter)	chrX:18588099	CAGAAGGTGCTAGGACCACTTCCATCTGAGCAGATGAAGCTTTTCTACAGTAATCCTCGCT	TGCTAGGACCACTTCCATCTGAGRAGA,TCTGAGYAGATGAAGCTTTTCTACAGT,TAGGACCACTTCCATCTGAGRAGATGA,AGGACCACTTCCATCTGAGRAGATGAA,CCATCTGAGYAGATGAAGCTTTTCTAC,CTTCCATCTGAGYAGATGAAGCTTTTC,CCACTTCCATCTGAGYAGATGAAGCTT,ATCTGAGRAGATGAAGCTTTTCTACAG	none
NM_000132.3(F8):c.1730C>T(p.Ser577Phe)	chrX:154956979	GAACTCACCTGGTTTCCTCTTTGATCTACAGATTCTTTGTAGCAGATGAGGAGAGGGCCAA	TCTACAYATTCTTTGTAGCAGATGAGG,CTTTGATCTACAYATTCTTTGTAGCAG,CCTCTTTGATCTACAYATTCTTTGTAG,TCCTCTTTGATCTACAYATTCTTTGTA,TTCCTCTTTGATCTACAYATTCTTTGT,TTTCCTCTTTGATCTACAYATTCTTTG,TTTGATCTACARATTCTTTGTAGCAGA,GATCTACARATTCTTTGTAGCAGATGA,ATCTACARATTCTTTGTAGCAGATGAG,TCTACARATTCTTTGTAGCAGATGAGG	none
NM_000335.4(SCN5A):c.4259G>A(p.Trp1420Ter)	chr3:38557268	GAGTCCACAGCTGCATACATAATGTCCATCCAGCCTTTAAATGTTGCCTGGGAGGAAAAGA	TCCATCYAGCCTTTAAATGTTGCCTGG,CATACATAATGTCCATCRAGCCTTTAA,CTGCATACATAATGTCCATCYAGCCTT,TCCATCRAGCCTTTAAATGTTGCCTGG	none
NM_000138.4(FBN1):c.7125T>A(p.Cys2375Ter)	chr15:48427646	AGCCACAGTCCCCTGGAAAGGGCAGATCTCACAGTGGGGACCCCAGCCTCTCCCTCCGTCA	CTCYCAGTGGGGACCCCAGCCTCTCCC,TCTCYCAGTGGGGACCCCAGCCTCTCC,GTCCCCTGGAAAGGGCAGATCTCRCAG,CCCTGGAAAGGGCAGATCTCRCAGTGG,CCTGGAAAGGGCAGATCTCRCAGTGGG,TGGAAAGGGCAGATCTCRCAGTGGGGA,CTGGAAAGGGCAGATCTCYCAGTGGGG,CCTGGAAAGGGCAGATCTCYCAGTGGG,CCCTGGAAAGGGCAGATCTCYCAGTGG,GGGCAGATCTCRCAGTGGGGACCCCAG	none
NM_203473.2(PORCN):c.1094G>A(p.Arg365Gln)	chrX:48516082	CCACCCTAGTCCTCCGGAAGCGCCTGGCTCGGATCCTCAGTGCCTGTGTCTTGTCAAAGCG	CTCYGATCCTCAGTGCCTGTGTCTTGT,CTGGCTCYGATCCTCAGTGCCTGTGTC,CCGGAAGCGCCTGGCTCRGATCCTCAG,CCGGAAGCGCCTGGCTCYGATCCTCAG,TCCGGAAGCGCCTGGCTCYGATCCTCA,CTCCGGAAGCGCCTGGCTCYGATCCTC,CCTCCGGAAGCGCCTGGCTCYGATCCT	none
NM_181523.2(PIK3R1):c.1425+2T>A	chr5:68293836	TATATGAAGAATATACCCGCACATCCCAGGTGAGTTTTCTATGAAAATCAGATTAAAAAAT	AGAATATACCCGCACATCCCAGGRGAG,CCCAGGYGAGTTTTCTATGAAAATCAG,TCCCAGGYGAGTTTTCTATGAAAATCA,CCCGCACATCCCAGGYGAGTTTTCTAT,CACATCCCAGGRGAGTTTTCTATGAAA,ACATCCCAGGRGAGTTTTCTATGAAAA,CCCAGGRGAGTTTTCTATGAAAATCAG	none
NM_002180.2(IGHMBP2):c.1488C>A(p.Cys496Ter)	chr11:68933864	GCCCCTGCTCTTGGTGGACACCGCCGGCTGCGGGCTGTTTGAGCTGGAGGAGGAGGACGAA	CTGYGGGCTGTTTGAGCTGGAGGAGGA,CTCTTGGTGGACACCGCCGGCTGRGGG,CCGGCTGYGGGCTGTTTGAGCTGGAGG,GACACCGCCGGCTGRGGGCTGTTTGAG,TTGGTGGACACCGCCGGCTGYGGGCTG,CCGCCGGCTGRGGGCTGTTTGAGCTGG,CGCCGGCTGRGGGCTGTTTGAGCTGGA,GCCGGCTGRGGGCTGTTTGAGCTGGAG,CCGGCTGRGGGCTGTTTGAGCTGGAGG,CGGCTGRGGGCTGTTTGAGCTGGAGGA	none
NM_033028.4(BBS4):c.513T>A(p.Tyr171Ter)	chr15:72724581	CCTGAATCTTAATAGGCACGATCTGACTTATATAATGCTGGGGAAGATCCACTTGCTGGAG	TTAYATAATGCTGGGGAAGATCCACTT,CTTAYATAATGCTGGGGAAGATCCACT,TTAATAGGCACGATCTGACTTARATAA,TCTGACTTAYATAATGCTGGGGAAGAT,CACGATCTGACTTARATAATGCTGGGG,GATCTGACTTARATAATGCTGGGGAAG,ATCTGACTTARATAATGCTGGGGAAGA	none
NM_016835.4(MAPT):c.1852C>T(p.Pro618Ser)	chr17:46010388	TGTGGCTCAAAGGATAATATCAAACACGTCCCGGGAGGCGGCAGTGTGAGTACCTTCACAC	CAAAGGATAATATCAAACACGTCRCGG,AAAGGATAATATCAAACACGTCRCGGG,AGGATAATATCAAACACGTCRCGGGAG,GGATAATATCAAACACGTCRCGGGAGG,AACACGTCRCGGGAGGCGGCAGTGTGA,ACACGTCRCGGGAGGCGGCAGTGTGAG	none
NM_016239.3(MYO15A):c.8767C>T(p.Arg2923Ter)	chr17:18157209	CGCAGGAAGGTGGTGTACCTGGAGGAGCTGCGACGTAGAGGCCCCGACTTTGGTGTGTGCC	CTGYGACGTAGAGGCCCCGACTTTGGT,GGTGTACCTGGAGGAGCTGRGACGTAG,TGTACCTGGAGGAGCTGRGACGTAGAG,CTGGAGGAGCTGYGACGTAGAGGCCCC,GGAGGAGCTGRGACGTAGAGGCCCCGA	none
NM_000090.3(COL3A1):c.746G>A(p.Gly249Asp)	chr2:188990308	ATTAATATTTTTTCATTCATTATTTTTAGGGTATCAAAGGTCCAGCTGGGATACCTGGATT	TTTAGGYTATCAAAGGTCCAGCTGGGA,TTTTAGGYTATCAAAGGTCCAGCTGGG,TTTCATTCATTATTTTTAGGRTATCAA,TTCATTCATTATTTTTAGGRTATCAAA,CATTCATTATTTTTAGGRTATCAAAGG,TTCATTATTTTTAGGYTATCAAAGGTC,TCATTCATTATTTTTAGGYTATCAAAG,TTCATTCATTATTTTTAGGYTATCAAA,TTTCATTCATTATTTTTAGGYTATCAA,TTTTTAGGRTATCAAAGGTCCAGCTGG,TTTTAGGRTATCAAAGGTCCAGCTGGG,TTTAGGRTATCAAAGGTCCAGCTGGGA	none
NM_000492.3(CFTR):c.164+1G>A	chr7:117504364	TGCTGACAATCTATCTGAAAAATTGGAAAGGTATGTTCATGTACATTGTTTAGTTGAAGAG	CTGAAAAATTGGAAAGYTATGTTCATG,TCTGAAAAATTGGAAAGYTATGTTCAT,CTATCTGAAAAATTGGAAAGYTATGTT	none
m.3635G>A	chrMT:3635	TAGGCCTCCTATTTATTCTAGCCACCTCTAGCCTAGCCGTTTACTCAATCCTCTGATCAGG	CTAYCCTAGCCGTTTACTCAATCCTCT,TCTAYCCTAGCCGTTTACTCAATCCTC,CCTCTAYCCTAGCCGTTTACTCAATCC,CCACCTCTAYCCTAGCCGTTTACTCAA,TTCTAGCCACCTCTAYCCTAGCCGTTT,TTATTCTAGCCACCTCTAYCCTAGCCG,TTTATTCTAGCCACCTCTAYCCTAGCC,CCACCTCTARCCTAGCCGTTTACTCAA	none
NM_002977.3(SCN9A):c.4391C>T(p.Thr1464Ile)	chr2:166204439	ATTGCATTATAGTATTTCTTCTGTTCTTCTGTCATAAAGATGTCTTGACCTCCAAGGTAAA	TCTYTCATAAAGATGTCTTGACCTCCA,TTCTYTCATAAAGATGTCTTGACCTCC,TCTTCTYTCATAAAGATGTCTTGACCT,TTCTTCTYTCATAAAGATGTCTTGACC,AGTATTTCTTCTGTTCTTCTRTCATAA,GTATTTCTTCTGTTCTTCTRTCATAAA,ATTTCTTCTGTTCTTCTRTCATAAAGA,TTCTGTTCTTCTYTCATAAAGATGTCT,TTCTTCTGTTCTTCTYTCATAAAGATG,TTTCTTCTGTTCTTCTYTCATAAAGAT,TGTTCTTCTRTCATAAAGATGTCTTGA	none
NM_016653.2(MAP3K20):c.1103T>G(p.Phe368Cys)	chr2:173232359	CAGCAGAGATGAGTGTATATGCAAGCTTGTTTAAAGAAAACAACATTACAGGGAAGCGGCT	TTGTYTAAAGAAAACAACATTACAGGG,GATGAGTGTATATGCAAGCTTGTRTAA,ATGAGTGTATATGCAAGCTTGTRTAAA,GAGTGTATATGCAAGCTTGTRTAAAGA,AGTGTATATGCAAGCTTGTRTAAAGAA,TGTATATGCAAGCTTGTRTAAAGAAAA,ATATGCAAGCTTGTRTAAAGAAAACAA,GCTTGTRTAAAGAAAACAACATTACAG	GATGAGTGTATATGCAAGCTTGTRTAAA
NM_004006.2(DMD):c.649+1G>T	chrX:32809492	AAAAGCAGTGGTAGTCCAGAAATTTACCAACCTTCAGGATCGAGTAGTTTCTCTATGCCTA	CCAAYCTTCAGGATCGAGTAGTTTCTC,TTACCAAYCTTCAGGATCGAGTAGTTT,GTAGTCCAGAAATTTACCAARCTTCAG,TAGTCCAGAAATTTACCAARCTTCAGG,CAGAAATTTACCAARCTTCAGGATCGA,CCAGAAATTTACCAAYCTTCAGGATCG,TCCAGAAATTTACCAAYCTTCAGGATC,AATTTACCAARCTTCAGGATCGAGTAG	none
NM_000508.4(FGA):c.502C>T(p.Arg168Ter)	chr4:154587520	GGGACCACAGCCACATACTTACCTCCAGTCGTTTCATATCAACCAACTGAGCTCTAACATT	CCAGTCYTTTCATATCAACCAACTGAG,TCCAGTCYTTTCATATCAACCAACTGA,CCTCCAGTCYTTTCATATCAACCAACT,TTACCTCCAGTCYTTTCATATCAACCA,CCACATACTTACCTCCAGTCYTTTCAT,TACCTCCAGTCRTTTCATATCAACCAA,TCCAGTCRTTTCATATCAACCAACTGA,CCAGTCRTTTCATATCAACCAACTGAG	none
NM_012472.5(LRRC6):c.574C>T(p.Gln192Ter)	chr8:132632819	TTCTCTTGTCTTCATTTTTATCCTCTTCTTGGTGTTTCCTCTGAGCCTCTTCCTTGAGTTT	CTTYGTGTTTCCTCTGAGCCTCTTCCT,TCTTYGTGTTTCCTCTGAGCCTCTTCC,CTTCTTYGTGTTTCCTCTGAGCCTCTT,TCTTCTTYGTGTTTCCTCTGAGCCTCT,CCTCTTCTTYGTGTTTCCTCTGAGCCT,TTTTATCCTCTTCTTYGTGTTTCCTCT,TTTTTATCCTCTTCTTYGTGTTTCCTC,TCATTTTTATCCTCTTCTTYGTGTTTC,TTCATTTTTATCCTCTTCTTYGTGTTT	none
NM_015160.2(PMPCA):c.1129G>A(p.Ala377Thr)	chr9:136418847	CTTCCTCCCAGGCACCACTGGATGTATAACGCGACCTCCTACCACCACAGCTACGAGGACA	CCAGGCACCACTGGATGTATAACRCGA,CCACTGGATGTATAACYCGACCTCCTA,GTATAACRCGACCTCCTACCACCACAG	none
m.9804G>A	chrMT:9804	GACGGCATCTACGGCTCAACATTTTTTGTAGCCACAGGCTTCCACGGACTTCACGTCATTA	TTTGTAYCCACAGGCTTCCACGGACTT,TTTTGTAYCCACAGGCTTCCACGGACT,ACGGCTCAACATTTTTTGTARCCACAG,CGGCTCAACATTTTTTGTARCCACAGG,TTTTTTGTAYCCACAGGCTTCCACGGA,TCAACATTTTTTGTAYCCACAGGCTTC,CTCAACATTTTTTGTAYCCACAGGCTT,ATTTTTTGTARCCACAGGCTTCCACGG,TTTTTTGTARCCACAGGCTTCCACGGA	none
NM_025137.3(SPG11):c.4046T>A(p.Phe1349Tyr)	chr15:44596899	ATGCTTAGTTTCATATTGTGTAGCCTGCAGAACTGCACCACTAATGCCCATTGGCTGCTAG	CTGCAGYACTGCACCACTAATGCCCAT,CCTGCAGYACTGCACCACTAATGCCCA,TTGTGTAGCCTGCAGYACTGCACCACT,TCATATTGTGTAGCCTGCAGYACTGCA	none
NM_178012.4(TUBB2B):c.292G>A(p.Gly98Arg)	chr6:3225797	CTGTGTAGTGGCCCTTGGCCCAGTTATTCCCGGCTCCACTCTGGCCTGCCAGAGGGAAAGA	TCCYGGCTCCACTCTGGCCTGCCAGAG,TTCCYGGCTCCACTCTGGCCTGCCAGA,TTATTCCYGGCTCCACTCTGGCCTGCC,CCCAGTTATTCCYGGCTCCACTCTGGC,TTGGCCCAGTTATTCCYGGCTCCACTC,CTTGGCCCAGTTATTCCYGGCTCCACT,CCTTGGCCCAGTTATTCCYGGCTCCAC,CCCTTGGCCCAGTTATTCCYGGCTCCA	none
NM_001844.4(COL2A1):c.1060G>A(p.Gly354Arg)	chr12:47989769	GCTGAGGATGAAATGAACTTACCGGAGGCCCTGCGGGGCCTGGCTGACCATCGTTGCCTCG	AAATGAACTTACCGGAGGCCRTGCGGG,AATGAACTTACCGGAGGCCRTGCGGGG,CCGGAGGCCYTGCGGGGCCTGGCTGAC,TTACCGGAGGCCYTGCGGGGCCTGGCT,ACTTACCGGAGGCCRTGCGGGGCCTGG,ACCGGAGGCCRTGCGGGGCCTGGCTGA	none
NM_001129765.1(NSDHL):c.628C>T(p.Gln210Ter)	chrX:152865903	CCTCATGGCATTTTCGGCCCAAGGGACCCGCAGTTGGTACCCATCCTCATCGAGGCAGCCA	CCGYAGTTGGTACCCATCCTCATCGAG,CCCGYAGTTGGTACCCATCCTCATCGA,TTTTCGGCCCAAGGGACCCGRAGTTGG,CCAAGGGACCCGYAGTTGGTACCCATC,TCGGCCCAAGGGACCCGYAGTTGGTAC,TTCGGCCCAAGGGACCCGYAGTTGGTA,TTTCGGCCCAAGGGACCCGYAGTTGGT,TTTTCGGCCCAAGGGACCCGYAGTTGG	none
NM_001022.3(RPS19):c.3G>T(p.Met1Ile)	chr19:41860777	TGTTCACATGCTTGACTTTCTCCCTCAGATGCCTGGAGTTACTGTAAAAGACGTGAACCAG	TCAGATYCCTGGAGTTACTGTAAAAGA,CTCAGATYCCTGGAGTTACTGTAAAAG,CTTGACTTTCTCCCTCAGATRCCTGGA,TTGACTTTCTCCCTCAGATRCCTGGAG,CCCTCAGATYCCTGGAGTTACTGTAAA,TCTCCCTCAGATYCCTGGAGTTACTGT,CTTTCTCCCTCAGATYCCTGGAGTTAC,TTGACTTTCTCCCTCAGATYCCTGGAG,CTTGACTTTCTCCCTCAGATYCCTGGA,TCCCTCAGATRCCTGGAGTTACTGTAA,CCCTCAGATRCCTGGAGTTACTGTAAA,CCTCAGATRCCTGGAGTTACTGTAAAA,CTCAGATRCCTGGAGTTACTGTAAAAG,TCAGATRCCTGGAGTTACTGTAAAAGA	none
NM_020988.2(GNAO1):c.521A>G(p.Asp174Gly)	chr16:56334785	GGGCCGCCGACTACCAGCCCACCGAGCAGGACATCCTCCGAACCAGGGTCAAAACCACTGG	CCGAGCAGGYCATCCTCCGAACCAGGG,CCACCGAGCAGGYCATCCTCCGAACCA,CCAGCCCACCGAGCAGGYCATCCTCCG,CTACCAGCCCACCGAGCAGGYCATCCT,CACCGAGCAGGRCATCCTCCGAACCAG,ACCGAGCAGGRCATCCTCCGAACCAGG,CCGAGCAGGRCATCCTCCGAACCAGGG	none
NM_000314.6(PTEN):c.822G>A(p.Trp274Ter)	chr10:87960914	TTTTTTTTAGGACAAAATGTTTCACTTTTGGGTAAATACATTCTTCATACCAGGACCAGAG	TTGYGTAAATACATTCTTCATACCAGG,TTTGYGTAAATACATTCTTCATACCAG,AGGACAAAATGTTTCACTTTTGRGTAA,CTTTTGYGTAAATACATTCTTCATACC,TCACTTTTGYGTAAATACATTCTTCAT	TTTGYGTAAATACATTCTTCATACCAGG
NM_025150.4(TARS2):c.695+3A>G	chr1:150491665	TGACAGGTCCAACAGCAACAGTATATGGGTAAGAGTTGTCAAGATTAAGGCAAACAGAGAG	TCCAACAGCAACAGTATATGGGTRAGA,CCAACAGCAACAGTATATGGGTRAGAG,AACAGTATATGGGTRAGAGTTGTCAAG,TATATGGGTRAGAGTTGTCAAGATTAA,ATATGGGTRAGAGTTGTCAAGATTAAG,TATGGGTRAGAGTTGTCAAGATTAAGG	none
NM_000372.4(TYR):c.1118C>A(p.Thr373Lys)	chr11:89227904	ACAATGCCTTGCACATCTATATGAATGGAACAATGTCCCAGGTACAGGGATCTGCCAACGA	TCTATATGAATGGAAYAATGTCCCAGG,ATGAATGGAARAATGTCCCAGGTACAG,TGAATGGAARAATGTCCCAGGTACAGG,GAATGGAARAATGTCCCAGGTACAGGG,AATGGAARAATGTCCCAGGTACAGGGA	none
NM_000038.5(APC):c.3359G>A(p.Gly1120Glu)	chr5:112838953	CAGAAACAAATCGAGTGGGTTCTAATCATGGAATTAATCAAAATGTAAGCCAGTCTTTGTG	TCGAGTGGGTTCTAATCATGRAATTAA,CTAATCATGYAATTAATCAAAATGTAA,GGGTTCTAATCATGRAATTAATCAAAA,TCGAGTGGGTTCTAATCATGYAATTAA,CTAATCATGRAATTAATCAAAATGTAA,TAATCATGRAATTAATCAAAATGTAAG	none
NM_178012.4(TUBB2B):c.1261G>A(p.Glu421Lys)	chr6:3224828	CGGCCGTGGCGTCCTGGTACTGCTGGTACTCGGACACCAGGTCGTTCATGTTGCTCTCGGC	GGCGTCCTGGTACTGCTGGTACTRGGA,CTGGTACTGCTGGTACTRGGACACCAG,CTGGTACTGCTGGTACTYGGACACCAG,CCTGGTACTGCTGGTACTYGGACACCA,TCCTGGTACTGCTGGTACTYGGACACC	none
NM_000094.3(COL7A1):c.5035G>A(p.Gly1679Arg)	chr3:48580598	GGCTGGGACTCACATTTCGTCCATCCTCTCCAGGATCTCCCTGGTCTCCCTTTTCACCCAC	CTCYAGGATCTCCCTGGTCTCCCTTTT,TCTCYAGGATCTCCCTGGTCTCCCTTT,ACTCACATTTCGTCCATCCTCTCRAGG,CTCACATTTCGTCCATCCTCTCRAGGA,CCTCTCYAGGATCTCCCTGGTCTCCCT,TCCTCTCYAGGATCTCCCTGGTCTCCC,TTCGTCCATCCTCTCYAGGATCTCCCT,TTTCGTCCATCCTCTCYAGGATCTCCC	none
NM_000495.4(COL4A5):c.4702G>A(p.Glu1568Lys)	chrX:108694820	TCCTTTTCCTTTACCAGATGTGCAGTATGTGAAGCTCCAGCTGTGGTGATCGCAGTTCACA	CCTTTACCAGATGTGCAGTATGTRAAG,CCAGATGTGCAGTATGTRAAGCTCCAG,CCAGATGTGCAGTATGTYAAGCTCCAG,TTACCAGATGTGCAGTATGTYAAGCTC,GTGCAGTATGTRAAGCTCCAGCTGTGG,CAGTATGTRAAGCTCCAGCTGTGGTGA	none
NM_003673.3(TCAP):c.410C>T(p.Thr137Ile)	chr17:39666015	GTGTGGACCGCCAGGAGGTGGCTGAGATCACAAAGCAGCTGCCCCCTGTGGTGCCTGTCAG	TCAYAAAGCAGCTGCCCCCTGTGGTGC,CCGCCAGGAGGTGGCTGAGATCARAAA,CGCCAGGAGGTGGCTGAGATCARAAAG,CAGGAGGTGGCTGAGATCARAAAGCAG,CTGAGATCAYAAAGCAGCTGCCCCCTG,CCAGGAGGTGGCTGAGATCAYAAAGCA,AGATCARAAAGCAGCTGCCCCCTGTGG	none
NM_024596.4(MCPH1):c.313A>T(p.Lys105Ter)	chr8:6431578	AATATGAATGAACACTTATCAAGCCTAATTAAAAAAAAAGTAAGTACATGATTTCAATGTA	ATGAACACTTATCAAGCCTAATTRAAA,TGAACACTTATCAAGCCTAATTRAAAA,CTAATTYAAAAAAAAGTAAGTACATGA,CCTAATTYAAAAAAAAGTAAGTACATG,AACACTTATCAAGCCTAATTRAAAAAA,ACACTTATCAAGCCTAATTRAAAAAAA,ACTTATCAAGCCTAATTRAAAAAAAAG,TCAAGCCTAATTYAAAAAAAAGTAAGT,TATCAAGCCTAATTRAAAAAAAAGTAA,TTATCAAGCCTAATTYAAAAAAAAGTA,CTTATCAAGCCTAATTYAAAAAAAAGT,CTAATTRAAAAAAAAGTAAGTACATGA	ATGAACACTTATCAAGCCTAATTRAAAA
NM_018488.3(TBX4):c.184C>T(p.Gln62Ter)	chr17:61456674	GCCGACGTCGTCGCCGCCGCCGCCGCGGAGCAGGTAGGGCTGCGCCAGCCGTCGGGTAGAA	TCGTCGCCGCCGCCGCCGCGGAGRAGG,TCGCCGCCGCCGCCGCGGAGRAGGTAG,CGCCGCCGCCGCCGCGGAGRAGGTAGG,CCGCCGCCGCCGCGGAGYAGGTAGGGC,TCGCCGCCGCCGCCGCGGAGYAGGTAG,GCCGCGGAGRAGGTAGGGCTGCGCCAG	none
NM_001127221.1(CACNA1A):c.4429C>T(p.Gln1477Ter)	chr19:13257514	TCTCCATGCGGTACCCGGGGCTGGGGCCCTGGTTCTCAAAGGTGGCGTCCACCGAATGCTT	CCTYGTTCTCAAAGGTGGCGTCCACCG,CCCTYGTTCTCAAAGGTGGCGTCCACC,CCCGGGGCTGGGGCCCTRGTTCTCAAA,CCGGGGCTGGGGCCCTYGTTCTCAAAG,CCCGGGGCTGGGGCCCTYGTTCTCAAA	none
NM_000334.4(SCN4A):c.2014C>A(p.Arg672Ser)	chr17:63959270	CCCTGGCCCTGGGGCTTTTGTGTACCAGACGGAAGGAGCGTAGCACAGACAGTCCCTGTAC	CCTGGGGCTTTTGTGTACCAGACRGAA,CTGGGGCTTTTGTGTACCAGACRGAAG,CCAGACYGAAGGAGCGTAGCACAGACA,GGGGCTTTTGTGTACCAGACRGAAGGA,GGGCTTTTGTGTACCAGACRGAAGGAG,TTTGTGTACCAGACRGAAGGAGCGTAG,TTTTGTGTACCAGACYGAAGGAGCGTA,CTTTTGTGTACCAGACYGAAGGAGCGT,GTACCAGACRGAAGGAGCGTAGCACAG,TACCAGACRGAAGGAGCGTAGCACAGA	none
NM_015650.3(TRAF3IP1):c.988-1G>C	chr2:238333959	ATTAATTTCTTTTCATTCTTTTTTCTTTAAGACTGAGATTTCCACTAGAGCTTCCAAGTCA	TTAAYACTGAGATTTCCACTAGAGCTT,CTTTAAYACTGAGATTTCCACTAGAGC,TCTTTAAYACTGAGATTTCCACTAGAG,TTTCATTCTTTTTTCTTTAARACTGAG,TTCATTCTTTTTTCTTTAARACTGAGA,TTTCTTTAAYACTGAGATTTCCACTAG,TTTTTTCTTTAAYACTGAGATTTCCAC,TTCTTTTTTCTTTAAYACTGAGATTTC,TCATTCTTTTTTCTTTAAYACTGAGAT,TTCATTCTTTTTTCTTTAAYACTGAGA,TTTCATTCTTTTTTCTTTAAYACTGAG,TTTCTTTAARACTGAGATTTCCACTAG,TTCTTTAARACTGAGATTTCCACTAGA,TCTTTAARACTGAGATTTCCACTAGAG	none
NM_001875.4(CPS1):c.130C>T(p.Gln44Ter)	chr2:210573301	CTAAGATTCATGCAACTGTTTCTTCAGGCACAGACAGCACACATTGTCCTGGAAGATGGAA	TCATGCAACTGTTTCTTCAGGCARAGA,TCAGGCAYAGACAGCACACATTGTCCT,TGCAACTGTTTCTTCAGGCARAGACAG,CTTCAGGCAYAGACAGCACACATTGTC,TTTCTTCAGGCAYAGACAGCACACATT,CTGTTTCTTCAGGCAYAGACAGCACAC	none
NM_000090.3(COL3A1):c.1979G>A(p.Gly660Asp)	chr2:188998675	GGCCTAATCATATAATGCCAATCTCCCAGGGTCCAAAGGGTGATGCCGGTGCACCTGGAGC	CCCAGGYTCCAAAGGGTGATGCCGGTG,TCCCAGGYTCCAAAGGGTGATGCCGGT,TATAATGCCAATCTCCCAGGRTCCAAA,ATAATGCCAATCTCCCAGGRTCCAAAG,TCTCCCAGGYTCCAAAGGGTGATGCCG,AATGCCAATCTCCCAGGRTCCAAAGGG,GCCAATCTCCCAGGRTCCAAAGGGTGA,CTCCCAGGRTCCAAAGGGTGATGCCGG	none
NM_005097.3(LGI1):c.695T>C(p.Leu232Pro)	chr10:93793207	TTTTTGCAGAATTTGCAAAGTCTCAAGACCTGCCTTATCAATCATTGTCCATAGACACTTT	CTCAAGACCYGCCTTATCAATCATTGT,TTGCAAAGTCTCAAGACCYGCCTTATC,TTTGCAAAGTCTCAAGACCYGCCTTAT	none
NM_005654.5(NR2F1):c.344G>C(p.Arg115Pro)	chr5:93585367	GCTGCAAAAGTTTCTTCAAGAGGAGCGTCCGCAGGAACTTAACTTACACATGCCGTGCCAA	TCCYCAGGAACTTAACTTACACATGCC,AAGTTTCTTCAAGAGGAGCGTCCRCAG,AGTTTCTTCAAGAGGAGCGTCCRCAGG,TTTCTTCAAGAGGAGCGTCCRCAGGAA,TCAAGAGGAGCGTCCYCAGGAACTTAA,TTCAAGAGGAGCGTCCYCAGGAACTTA,CTTCAAGAGGAGCGTCCYCAGGAACTT,TCTTCAAGAGGAGCGTCCYCAGGAACT,TTCTTCAAGAGGAGCGTCCYCAGGAAC,TTTCTTCAAGAGGAGCGTCCYCAGGAA	none
NM_000486.5(AQP2):c.374C>T(p.Thr125Met)	chr12:49954168	CTCTTCTCTGTCCCCAGCTCAGCAACAGCACGACGGCTGGCCAGGCGGTGACTGTGGAGCT	CCAGCTCAGCAACAGCARGACGGCTGG,TCAGCAACAGCAYGACGGCTGGCCAGG,CCAGCTCAGCAACAGCAYGACGGCTGG,CCCAGCTCAGCAACAGCAYGACGGCTG,CCCCAGCTCAGCAACAGCAYGACGGCT,TCCCCAGCTCAGCAACAGCAYGACGGC,GCAACAGCARGACGGCTGGCCAGGCGG,ACAGCARGACGGCTGGCCAGGCGGTGA	none
NM_000444.5(PHEX):c.1297G>T(p.Glu433Ter)	chrX:22114581	GTAGATGTGTACTTCCAGGAAGATAAGAAGGAAATGGTAAGTGGTACTCCCCAGCTAGCAA	TGTACTTCCAGGAAGATAAGAAGRAAA,ACTTCCAGGAAGATAAGAAGRAAATGG,TCCAGGAAGATAAGAAGRAAATGGTAA,CCAGGAAGATAAGAAGYAAATGGTAAG,TCCAGGAAGATAAGAAGYAAATGGTAA,TTCCAGGAAGATAAGAAGYAAATGGTA,CTTCCAGGAAGATAAGAAGYAAATGGT	none
NM_006920.4(SCN1A):c.2821T>G(p.Trp941Gly)	chr2:166037868	CCTCCATACAGTCCCACATGGTCTCTATCCACTCCCCACACAGCACGCGGAACACAATCAG	TCCYCTCCCCACACAGCACGCGGAACA,CTATCCYCTCCCCACACAGCACGCGGA,TCTATCCYCTCCCCACACAGCACGCGG,TCTCTATCCYCTCCCCACACAGCACGC,CATGGTCTCTATCCRCTCCCCACACAG,CCACATGGTCTCTATCCYCTCCCCACA,CCCACATGGTCTCTATCCYCTCCCCAC,TCCCACATGGTCTCTATCCYCTCCCCA,TCTATCCRCTCCCCACACAGCACGCGG,CTATCCRCTCCCCACACAGCACGCGGA	none
NM_005633.3(SOS1):c.508A>G(p.Lys170Glu)	chr2:39056704	AAAAAAATAGAAAAGCTCAGTTTCCTACCTTGTCAGCACACATTGCCACTTTAATATCTTG	CCTYGTCAGCACACATTGCCACTTTAA,CTACCTYGTCAGCACACATTGCCACTT,CCTACCTYGTCAGCACACATTGCCACT,TTCCTACCTYGTCAGCACACATTGCCA,CTCAGTTTCCTACCTYGTCAGCACACA	none
NM_001113755.2(TYMP):c.131G>A(p.Arg44Gln)	chr22:50529579	ATGTCCGCTTCGCTCAGGCGGCCTCCGTCTCGCTTCATGCGGATCAGCTCCGGGAGCTGCT	TCTYGCTTCATGCGGATCAGCTCCGGG,CCGTCTYGCTTCATGCGGATCAGCTCC,TCCGTCTYGCTTCATGCGGATCAGCTC,CCTCCGTCTYGCTTCATGCGGATCAGC,GGCGGCCTCCGTCTRGCTTCATGCGGA,TCAGGCGGCCTCCGTCTYGCTTCATGC,CTCAGGCGGCCTCCGTCTYGCTTCATG,GCCTCCGTCTRGCTTCATGCGGATCAG	none
NM_000495.4(COL4A5):c.1895G>A(p.Gly632Asp)	chrX:108598817	CCCCTGGTTTCGGCCCTCCAGGCCCAGTAGGTGAAAAAGGCATACAAGGTGTGGCAGGAAA	TTTCGGCCCTCCAGGCCCAGTAGRTGA,TTCGGCCCTCCAGGCCCAGTAGRTGAA,CCAGTAGYTGAAAAAGGCATACAAGGT,CGGCCCTCCAGGCCCAGTAGRTGAAAA,GGCCCTCCAGGCCCAGTAGRTGAAAAA,CCCTCCAGGCCCAGTAGRTGAAAAAGG,CTCCAGGCCCAGTAGYTGAAAAAGGCA,CCTCCAGGCCCAGTAGYTGAAAAAGGC,CCCTCCAGGCCCAGTAGYTGAAAAAGG,GGCCCAGTAGRTGAAAAAGGCATACAA,GCCCAGTAGRTGAAAAAGGCATACAAG,CCCAGTAGRTGAAAAAGGCATACAAGG	none
NM_014191.3(SCN8A):c.4447G>A(p.Glu1483Lys)	chr12:51790425	TACTTCGGAGGTCAGGACATCTTCATGACCGAAGAACAGAAGAAGTACTACAATGCCATGA	GAGGTCAGGACATCTTCATGACCRAAG,AGGTCAGGACATCTTCATGACCRAAGA,TTCATGACCYAAGAACAGAAGAAGTAC,AGGACATCTTCATGACCRAAGAACAGA,ACATCTTCATGACCRAAGAACAGAAGA,TCAGGACATCTTCATGACCYAAGAACA	none
NM_001166136.1(EVC2):c.3025C>T(p.Gln1009Ter)	chr4:5576247	GTGCTACGGGGCACACGGCATACCACTGCTGATGTTGCTCCAGTAATGTCTGGCTCTTGCT	GGCATACCACTGCTRATGTTGCTCCAG,ATACCACTGCTRATGTTGCTCCAGTAA	none
NM_002351.4(SH2D1A):c.95G>C(p.Arg32Thr)	chrX:124346737	CCACTGGGCTGGATGGCAGCTATTTGCTGAGGGACAGCGAGAGCGTGCCAGGCGTGTACTG	CTGAYGGACAGCGAGAGCGTGCCAGGC,GCTGGATGGCAGCTATTTGCTGARGGA,TTGCTGAYGGACAGCGAGAGCGTGCCA,GGATGGCAGCTATTTGCTGARGGACAG,TGGCAGCTATTTGCTGARGGACAGCGA,CAGCTATTTGCTGARGGACAGCGAGAG,TGCTGARGGACAGCGAGAGCGTGCCAG	none
NM_000249.3(MLH1):c.544A>G(p.Arg182Gly)	chr3:37008904	GAATATGGGAAAATTTTGGAAGTTGTTGGCAGGTACAGTCCAAAATCTGGGAGTGGGTCTC	AATTTTGGAAGTTGTTGGCRGGTACAG,TGGAAGTTGTTGGCRGGTACAGTCCAA,TTGGAAGTTGTTGGCYGGTACAGTCCA,TTTGGAAGTTGTTGGCYGGTACAGTCC,TTTTGGAAGTTGTTGGCYGGTACAGTC,TGTTGGCRGGTACAGTCCAAAATCTGG,GTTGGCRGGTACAGTCCAAAATCTGGG	none
NM_024577.3(SH3TC2):c.2860C>T(p.Arg954Ter)	chr5:149026872	AGCATGGGACATACTTACTCTTTAGATGTCGATGCCTTAAGCCAAACAGCAATGCCATTTC	TTAGATGTCYATGCCTTAAGCCAAACA,CTTACTCTTTAGATGTCRATGCCTTAA,TCTTTAGATGTCYATGCCTTAAGCCAA,TTACTCTTTAGATGTCYATGCCTTAAG,CTTACTCTTTAGATGTCYATGCCTTAA,CTTTAGATGTCRATGCCTTAAGCCAAA,TAGATGTCRATGCCTTAAGCCAAACAG	none
NM_000525.3(KCNJ11):c.844G>A(p.Glu282Lys)	chr11:17387248	CCACCACGCCTTCCAGGATGACGATGATCTCGAGGTCCTGGTGGTGGTGCAGGTCGCTGGG	TCTYGAGGTCCTGGTGGTGGTGCAGGT,GCCTTCCAGGATGACGATGATCTRGAG,CCTTCCAGGATGACGATGATCTRGAGG,CCAGGATGACGATGATCTYGAGGTCCT,TCCAGGATGACGATGATCTYGAGGTCC,TTCCAGGATGACGATGATCTYGAGGTC,ACGATGATCTRGAGGTCCTGGTGGTGG	none
NM_000155.3(GALT):c.152G>T(p.Arg51Leu)	chr9:34647158	GGGTGCTGGTGTCAGCTCACCGCATGAAGCGGCCCTGGCAGGGTCAAGTGGAGCCCCAGCT	TCAGCTCACCGCATGAAGCRGCCCTGG,TCACCGCATGAAGCRGCCCTGGCAGGG,CTCACCGCATGAAGCYGCCCTGGCAGG,TCAGCTCACCGCATGAAGCYGCCCTGG,CGCATGAAGCRGCCCTGGCAGGGTCAA,GCATGAAGCRGCCCTGGCAGGGTCAAG,TGAAGCRGCCCTGGCAGGGTCAAGTGG	none
NM_000540.2(RYR1):c.7268T>A(p.Met2423Lys)	chr19:38499961	AAAACCGGGTGCACCTGGGACACGCCATCATGTCCTTCTATGCCGCCTTGATCGACCTGCT	TCAYGTCCTTCTATGCCGCCTTGATCG,CCATCAYGTCCTTCTATGCCGCCTTGA,CTGGGACACGCCATCAYGTCCTTCTAT,CCTGGGACACGCCATCAYGTCCTTCTA,CCATCARGTCCTTCTATGCCGCCTTGA	none
NM_000094.3(COL7A1):c.7219G>A(p.Gly2407Ser)	chr3:48570914	GACCCATCTCTCCTCGAGGGCCTGTCTGACCCGGGAACCCAACAACACCAGGAGCACCGGG	CTCTCCTCGAGGGCCTGTCTGACRCGG,TCTCCTCGAGGGCCTGTCTGACRCGGG,TCTGACYCGGGAACCCAACAACACCAG,TCCTCGAGGGCCTGTCTGACRCGGGAA,CTGTCTGACYCGGGAACCCAACAACAC,TCGAGGGCCTGTCTGACYCGGGAACCC,CTCGAGGGCCTGTCTGACYCGGGAACC,CCTCGAGGGCCTGTCTGACYCGGGAAC,TCCTCGAGGGCCTGTCTGACYCGGGAA,TCTGACRCGGGAACCCAACAACACCAG	none
NM_000059.3(BRCA2):c.9572G>A(p.Trp3191Ter)	chr13:32396968	TGCATATACTGCATGCAAATGATCCCAAGTGGTCCACCCCAACTAAAGACTGTACTTCAGG	CCAAGTYGTCCACCCCAACTAAAGACT,CCCAAGTYGTCCACCCCAACTAAAGAC,TGATCCCAAGTRGTCCACCCCAACTAA,GATCCCAAGTRGTCCACCCCAACTAAA,ATCCCAAGTRGTCCACCCCAACTAAAG,TCCCAAGTRGTCCACCCCAACTAAAGA	none
NM_003990.4(PAX2):c.565G>A(p.Gly189Arg)	chr10:100781314	AATGACCCAGTGGGATCCTACTCCATCAATGGGATCCTGGGGATTCCTCGCTCCAATGGTG	CAGTGGGATCCTACTCCATCAATRGGA,TCCATCAATYGGATCCTGGGGATTCCT,GATCCTACTCCATCAATRGGATCCTGG,CCTACTCCATCAATRGGATCCTGGGGA,TCCTACTCCATCAATYGGATCCTGGGG	none
NM_000169.2(GLA):c.966C>A(p.Asp322Glu)	chrX:101398403	TCTAAGCTGGTACCCTTGCTTGCCCAAGGGGTCCTGATTGATGGCAATTACGTCCTTATCC	CCAAGGGYTCCTGATTGATGGCAATTA,TACCCTTGCTTGCCCAAGGGRTCCTGA,CTTGCCCAAGGGYTCCTGATTGATGGC,TTGCTTGCCCAAGGGYTCCTGATTGAT,CTTGCTTGCCCAAGGGYTCCTGATTGA,CCTTGCTTGCCCAAGGGYTCCTGATTG,CCCTTGCTTGCCCAAGGGYTCCTGATT,TGCCCAAGGGRTCCTGATTGATGGCAA	none
NM_000051.3(ATM):c.3673C>T(p.Gln1225Ter)	chr11:108282806	GATTATCTGGTTTTGGAATGGCTAAATCTTCAAGATACTGAATACAACTTATCTTCTTTTC	CTTYAAGATACTGAATACAACTTATCT,TCTTYAAGATACTGAATACAACTTATC,TGGTTTTGGAATGGCTAAATCTTRAAG,GGTTTTGGAATGGCTAAATCTTRAAGA,CTAAATCTTYAAGATACTGAATACAAC,TTGGAATGGCTAAATCTTYAAGATACT,TTTGGAATGGCTAAATCTTYAAGATAC,TTTTGGAATGGCTAAATCTTYAAGATA,GCTAAATCTTRAAGATACTGAATACAA	none
NM_000257.3(MYH7):c.5296G>A(p.Ala1766Thr)	chr14:23415258	TGGTGTCCTGCTCCTTCTTCAGCTCCTCTGCCATCATGGCGGCCTGTGTGCAGGAGAGAGG	CTGYCATCATGGCGGCCTGTGTGCAGG,TCTGYCATCATGGCGGCCTGTGTGCAG,CCTCTGYCATCATGGCGGCCTGTGTGC,TCCTCTGYCATCATGGCGGCCTGTGTG,TCAGCTCCTCTGYCATCATGGCGGCCT,TCTTCAGCTCCTCTGYCATCATGGCGG,TTCTTCAGCTCCTCTGYCATCATGGCG,CTTCTTCAGCTCCTCTGYCATCATGGC,CCTTCTTCAGCTCCTCTGYCATCATGG,TCCTTCTTCAGCTCCTCTGYCATCATG,CTCCTTCTTCAGCTCCTCTGYCATCAT	none
NM_000059.3(BRCA2):c.631+2T>A	chr13:32326615	ACCCACCCTTAGTTCTACTGTGCTCATAGGTAATAATAGCAAATGTGTATTTACAAGAAAG	TCATAGGYAATAATAGCAAATGTGTAT,ACTGTGCTCATAGGRAATAATAGCAAA,CTACTGTGCTCATAGGYAATAATAGCA,TCTACTGTGCTCATAGGYAATAATAGC,TTCTACTGTGCTCATAGGYAATAATAG	none
NM_000059.3(BRCA2):c.5699C>G(p.Ser1900Ter)	chr13:32340054	TGGCAGGTTGTTACGAGGCATTGGATGATTCAGAGGATATTCTTCATAACTCTCTAGATAA	TTGTTACGAGGCATTGGATGATTRAGA,TGTTACGAGGCATTGGATGATTRAGAG,TTACGAGGCATTGGATGATTRAGAGGA,TTACGAGGCATTGGATGATTYAGAGGA,GGATGATTRAGAGGATATTCTTCATAA	none
NM_017890.4(VPS13B):c.8990G>A(p.Trp2997Ter)	chr8:99820043	CCTGGGCCCTGCTTATCAATGAATCCAAATGGGACCTCTGGCTATTTGAAGGAGAGAAAAT	CCTGCTTATCAATGAATCCAAATRGGA,CCAAATYGGACCTCTGGCTATTTGAAG,TCCAAATYGGACCTCTGGCTATTTGAA,TCAATGAATCCAAATYGGACCTCTGGC,TTATCAATGAATCCAAATYGGACCTCT,CTTATCAATGAATCCAAATYGGACCTC,ATCCAAATRGGACCTCTGGCTATTTGA,TCCAAATRGGACCTCTGGCTATTTGAA,CCAAATRGGACCTCTGGCTATTTGAAG	none
NM_000125.3(ESR1):c.1387T>C(p.Ser463Pro)	chr6:152094402	TCTGCGCATTCAGGAGTGTACACATTTCTGTCCAGCACCCTGAAGTCTCTGGAAGAGAAGG	CTGYCCAGCACCCTGAAGTCTCTGGAA,TCTGYCCAGCACCCTGAAGTCTCTGGA,TTCAGGAGTGTACACATTTCTGRCCAG,TTTCTGYCCAGCACCCTGAAGTCTCTG,TGTACACATTTCTGRCCAGCACCCTGA	none
NM_007294.3(BRCA1):c.4094T>G(p.Leu1365Ter)	chr17:43091437	GGCAAACACAAAAACCTGGTTCCAATACCTAAGTTTGAATCCATGCTTTGCTCTTCTTGAT	CCTYAGTTTGAATCCATGCTTTGCTCT,AAACCTGGTTCCAATACCTRAGTTTGA,CCAATACCTYAGTTTGAATCCATGCTT,CTGGTTCCAATACCTYAGTTTGAATCC,CCTGGTTCCAATACCTYAGTTTGAATC	none
NM_152305.2(POGLUT1):c.835C>T(p.Arg279Trp)	chr3:119490588	TTTAATTTTCGAGGCGTAGCTGCAAGTTTCCGGTTTAAACACCTCTTCCTGTGTGGCTCAC	TTCYGGTTTAAACACCTCTTCCTGTGT,TTTCYGGTTTAAACACCTCTTCCTGTG,AGGCGTAGCTGCAAGTTTCRGGTTTAA	TTTCYGGTTTAAACACCTCTTCCTGTGT
NM_000059.3(BRCA2):c.8513T>G(p.Leu2838Ter)	chr13:32370981	TACAGTGGATGGAGAAGACATCATCTGGATTATACATATTTCGCAATGAAAGAGAGGAAGA	CTGGATYATACATATTTCGCAATGAAA,TCTGGATYATACATATTTCGCAATGAA,ATCATCTGGATRATACATATTTCGCAA,ATCTGGATRATACATATTTCGCAATGA,TCTGGATRATACATATTTCGCAATGAA,CTGGATRATACATATTTCGCAATGAAA	none
NM_000249.3(MLH1):c.142C>T(p.Gln48Ter)	chr3:36996644	GCCAGTTTAGATGCAAAATCCACAAGTATTCAAGTGATTGTTAAAGAGGGAGGCCTGAAGT	TAGATGCAAAATCCACAAGTATTRAAG,ATGCAAAATCCACAAGTATTRAAGTGA,TCCACAAGTATTYAAGTGATTGTTAAA,CCACAAGTATTRAAGTGATTGTTAAAG,CACAAGTATTRAAGTGATTGTTAAAGA,ACAAGTATTRAAGTGATTGTTAAAGAG,CAAGTATTRAAGTGATTGTTAAAGAGG,AAGTATTRAAGTGATTGTTAAAGAGGG,AGTATTRAAGTGATTGTTAAAGAGGGA	none
NM_000238.3(KCNH2):c.298C>G(p.Arg100Gly)	chr7:150974720	CCCGCCCCGGCCCGCTCCTACCATCTTTCCGGTAGAAGGCGATTTCCACTTTGCGCTCCTC	TCCYGTAGAAGGCGATTTCCACTTTGC,TTCCYGTAGAAGGCGATTTCCACTTTG,GGCCCGCTCCTACCATCTTTCCRGTAG,CTTTCCYGTAGAAGGCGATTTCCACTT,TCTTTCCYGTAGAAGGCGATTTCCACT,CCCGCTCCTACCATCTTTCCRGTAGAA,CCGCTCCTACCATCTTTCCRGTAGAAG,TCCTACCATCTTTCCYGTAGAAGGCGA,CTCCTACCATCTTTCCYGTAGAAGGCG,CCGCTCCTACCATCTTTCCYGTAGAAG,CCCGCTCCTACCATCTTTCCYGTAGAA	none
NM_000081.3(LYST):c.11173G>A(p.Gly3725Arg)	chr1:235664487	CCTCTTACCTTACAATTCCATTTTCTAATCCCCCAGCGATTACATTGATAGATACTCCCTC	CTAATCYCCCAGCGATTACATTGATAG,TCTAATCYCCCAGCGATTACATTGATA,TTTCTAATCYCCCAGCGATTACATTGA,TTCCATTTTCTAATCYCCCAGCGATTA,TTTCTAATCRCCCAGCGATTACATTGA,CTAATCRCCCAGCGATTACATTGATAG	none
NM_014845.5(FIG4):c.311G>A(p.Gly104Asp)	chr6:109727130	GTTGCATAGGTTTTGTCAGGTTCTTAGAAGGCTATTATATTGTGTTAATAACTAAAAGGAG	TTAGAAGYCTATTATATTGTGTTAATA,TCTTAGAAGYCTATTATATTGTGTTAA,TCAGGTTCTTAGAAGYCTATTATATTG,TTGTCAGGTTCTTAGAAGYCTATTATA,TTTGTCAGGTTCTTAGAAGYCTATTAT,TTTTGTCAGGTTCTTAGAAGYCTATTA,TCTTAGAAGRCTATTATATTGTGTTAA,TAGAAGRCTATTATATTGTGTTAATAA	none
NM_000465.3(BARD1):c.79G>T(p.Glu27Ter)	chr2:214809491	TGTGGGCCCAGGCACCGCGACCATCCGGTTCCATGGCGGGCGCGGAACGAGGCTCGTTCCC	CCGGTTYCATGGCGGGCGCGGAACGAG,TCCGGTTYCATGGCGGGCGCGGAACGA,ACCGCGACCATCCGGTTRCATGGCGGG,CCGCGACCATCCGGTTYCATGGCGGGC,ACCATCCGGTTRCATGGCGGGCGCGGA,CCATCCGGTTRCATGGCGGGCGCGGAA,TCCGGTTRCATGGCGGGCGCGGAACGA,CCGGTTRCATGGCGGGCGCGGAACGAG	none
NM_007294.3(BRCA1):c.376C>T(p.Gln126Ter)	chr17:43104187	TTTTGGCACGGTTTCTGTAGCCCATACTTTGGATGATAGAAACTTCATCTTTTAGATGTTC	TTTYGATGATAGAAACTTCATCTTTTA,CTTTYGATGATAGAAACTTCATCTTTT,CCATACTTTYGATGATAGAAACTTCAT,TCTGTAGCCCATACTTTRGATGATAGA,CTGTAGCCCATACTTTYGATGATAGAA,TCTGTAGCCCATACTTTYGATGATAGA,TTCTGTAGCCCATACTTTYGATGATAG,TTTCTGTAGCCCATACTTTYGATGATA	none
m.9997T>C	chrMT:9997	TCTCCATCTATTGATGAGGGTCTTACTCTTTTAGTATAAATAGTACCGTTAACTTCCAATT	CTTYTAGTATAAATAGTACCGTTAACT,TCTTYTAGTATAAATAGTACCGTTAAC,CTATTGATGAGGGTCTTACTCTTRTAG,CTTACTCTTYTAGTATAAATAGTACCG,ATGAGGGTCTTACTCTTRTAGTATAAA,AGGGTCTTACTCTTRTAGTATAAATAG,TTGATGAGGGTCTTACTCTTYTAGTAT	none
NM_000434.3(NEU1):c.718T>C(p.Trp240Arg)	chr6:31860519	GGATGCCGCTGACCCCACTTCCGTAGCGCCAGGAGGCACCATGATCATCGCTGAGGAGACA	GCTGACCCCACTTCCGTAGCGCCRGGA,CTGACCCCACTTCCGTAGCGCCRGGAG,TTCCGTAGCGCCYGGAGGCACCATGAT,CCACTTCCGTAGCGCCYGGAGGCACCA,CCCACTTCCGTAGCGCCYGGAGGCACC,CCCCACTTCCGTAGCGCCYGGAGGCAC	none
NM_001100.3(ACTA1):c.808G>T(p.Gly270Cys)	chr1:229431994	GGGGCCGGGGCGAGGGCGAGCGGGGCTCACCGATGAAGGAGGGCTGGAAGAGCGTCTCCGG	TCACYGATGAAGGAGGGCTGGAAGAGC,CGAGGGCGAGCGGGGCTCACRGATGAA,GAGGGCGAGCGGGGCTCACRGATGAAG,GGGCGAGCGGGGCTCACRGATGAAGGA,CGAGCGGGGCTCACRGATGAAGGAGGG,CGGGGCTCACRGATGAAGGAGGGCTGG,GGGGCTCACRGATGAAGGAGGGCTGGA,GGGCTCACRGATGAAGGAGGGCTGGAA,GGCTCACRGATGAAGGAGGGCTGGAAG,GCTCACRGATGAAGGAGGGCTGGAAGA	none
NM_001171.5(ABCC6):c.11C>A(p.Pro4His)	chr16:16223424	CTCACCCCCTGCCCCGCGCAGGGCTCAGCAGGCGCGGCCATCGGCGCCTTCTGTCGTCGTG	TCAGCAYGCGCGGCCATCGGCGCCTTC,CTCAGCAYGCGCGGCCATCGGCGCCTT,GCCCCGCGCAGGGCTCAGCARGCGCGG,CCGCGCAGGGCTCAGCAYGCGCGGCCA,CCCGCGCAGGGCTCAGCAYGCGCGGCC,CCCCGCGCAGGGCTCAGCAYGCGCGGC	none
NM_000546.5(TP53):c.273G>A(p.Trp91Ter)	chr17:7676096	TTTCTGGGAAGGGACAGAAGATGACAGGGGCCAGGAGGGGGCTGGTGCAGGGGCCGCCGGT	GAAGGGACAGAAGATGACAGGGGRCAG,AAGGGACAGAAGATGACAGGGGRCAGG,GGGACAGAAGATGACAGGGGRCAGGAG,GGACAGAAGATGACAGGGGRCAGGAGG,ACAGAAGATGACAGGGGRCAGGAGGGG,ACAGGGGRCAGGAGGGGGCTGGTGCAG,CAGGGGRCAGGAGGGGGCTGGTGCAGG	none
NM_000495.4(COL4A5):c.466-12G>A	chrX:108573562	TAATAACTGTGTCTTAGAACTTCCATTGATGGCTTCTTTTAGGGTGAACCAGGTAGTATAA	TCCATTGATYGCTTCTTTTAGGGTGAA,GAACTTCCATTGATRGCTTCTTTTAGG,TTAGAACTTCCATTGATYGCTTCTTTT,CTTAGAACTTCCATTGATYGCTTCTTT,TCTTAGAACTTCCATTGATYGCTTCTT,TTCCATTGATRGCTTCTTTTAGGGTGA,TCCATTGATRGCTTCTTTTAGGGTGAA	none
NM_000051.3(ATM):c.3980T>G(p.Leu1327Ter)	chr11:108284460	AGGTCTATGATATGCTTAAAAGTGAAAACTTATTGGGAAAACAGGTATGGCTTCAATTTTT	TATGCTTAAAAGTGAAAACTRATTGGG,ATGCTTAAAAGTGAAAACTRATTGGGA,GCTTAAAAGTGAAAACTRATTGGGAAA,TTAAAAGTGAAAACTYATTGGGAAAAC,CTTAAAAGTGAAAACTYATTGGGAAAA,GAAAACTRATTGGGAAAACAGGTATGG	none
NM_000050.4(ASS1):c.566+1G>T	chr9:130470905	GAGCATGGATGAGAACCTCATGCACATCAGGTAAATCCCACCCTCCACCCATCCTTGGTCC	TCAGYTAAATCCCACCCTCCACCCATC,GATGAGAACCTCATGCACATCAGRTAA,ATGAGAACCTCATGCACATCAGRTAAA,CCTCATGCACATCAGYTAAATCCCACC	GATGAGAACCTCATGCACATCAGRTAAA
NM_031307.3(PUS3):c.1303C>T(p.Arg435Ter)	chr11:125893928	CCTCATGGAATAAATGTGGGTGCTCAATTCGTCCCCTACGTACAAAATGCTGGATCCGGGA	TTCYTCCCCTACGTACAAAATGCTGGA,TCAATTCYTCCCCTACGTACAAAATGC,GTGCTCAATTCRTCCCCTACGTACAAA,TGCTCAATTCRTCCCCTACGTACAAAA	none
NM_000527.4(LDLR):c.190+5G>A	chr19:11100350	CTCTGATGAGTCCCAGGAGACGTGCTGTGAGTCCCCTTTGGGCATGATATGCATTTATTTT	CTGTGAYTCCCCTTTGGGCATGATATG,CCAGGAGACGTGCTGTGAYTCCCCTTT,CCCAGGAGACGTGCTGTGAYTCCCCTT,TCCCAGGAGACGTGCTGTGAYTCCCCT,CGTGCTGTGARTCCCCTTTGGGCATGA	none
NM_002739.4(PRKCG):c.392G>A(p.Cys131Tyr)	chr19:53889744	TCTACGGGCTTGTGCACCAGGGCATGAAATGCTCCTGTGAGTGACCTGGGCCTTGCCAGGG	GCACCAGGGCATGAAATRCTCCTGTGA,CATGAAATRCTCCTGTGAGTGACCTGG,ATGAAATRCTCCTGTGAGTGACCTGGG	none
NM_194248.2(OTOF):c.2991+1G>A	chr2:26475913	CCAGAGCCACTCCCTCCTCCCAGGCCCTCACCTCTGTGCACTGACTCTGATTGATGAAGAA	TCAYCTCTGTGCACTGACTCTGATTGA,CTCAYCTCTGTGCACTGACTCTGATTG,CCCTCAYCTCTGTGCACTGACTCTGAT,CCCAGGCCCTCAYCTCTGTGCACTGAC,CCTCCCAGGCCCTCAYCTCTGTGCACT,TCCTCCCAGGCCCTCAYCTCTGTGCAC,CTCCTCCCAGGCCCTCAYCTCTGTGCA,CCTCCTCCCAGGCCCTCAYCTCTGTGC,CCCTCCTCCCAGGCCCTCAYCTCTGTG,TCCCTCCTCCCAGGCCCTCAYCTCTGT,GCCCTCARCTCTGTGCACTGACTCTGA	none
NM_003494.3(DYSF):c.1368C>A(p.Cys456Ter)	chr2:71535282	TCTATTCCTTCCTCAGTTTCCCTCCATGTGCGAAAAAATGAGGATTCGTATCATAGACTGG	CTTCCTCAGTTTCCCTCCATGTGRGAA,TTCCTCAGTTTCCCTCCATGTGRGAAA,CCATGTGYGAAAAAATGAGGATTCGTA,CCTCAGTTTCCCTCCATGTGRGAAAAA,CTCAGTTTCCCTCCATGTGRGAAAAAA,CTCCATGTGYGAAAAAATGAGGATTCG,TCCCTCCATGTGYGAAAAAATGAGGAT,TTTCCCTCCATGTGRGAAAAAATGAGG,TCAGTTTCCCTCCATGTGYGAAAAAAT,CTCAGTTTCCCTCCATGTGYGAAAAAA,CCTCAGTTTCCCTCCATGTGYGAAAAA	CTTCCTCAGTTTCCCTCCATGTGRGAAA
NM_002834.4(PTPN11):c.228G>C(p.Glu76Asp)	chr12:112450408	TGGAGGGGAGAAATTTGCCACTTTGGCTGAGTTGGTCCAGTATTACATGGAACATCACGGG	CTGAYTTGGTCCAGTATTACATGGAAC,AGAAATTTGCCACTTTGGCTGARTTGG,TTTGGCTGAYTTGGTCCAGTATTACAT,TTTGCCACTTTGGCTGARTTGGTCCAG,TTGCCACTTTGGCTGAYTTGGTCCAGT,TTTGCCACTTTGGCTGAYTTGGTCCAG,TGGCTGARTTGGTCCAGTATTACATGG,GGCTGARTTGGTCCAGTATTACATGGA	none
NM_000277.2(PAH):c.529G>A(p.Val177Met)	chr12:102855313	ATGTTTTCTTTTCTTCCTCCATGTATTCCACTCGAGGGATGGGCTGCCCACTAGAATACAG	CCAYTCGAGGGATGGGCTGCCCACTAG,TCCAYTCGAGGGATGGGCTGCCCACTA,TTTTCTTCCTCCATGTATTCCARTCGA,TTCTTCCTCCATGTATTCCARTCGAGG,TCTTCCTCCATGTATTCCARTCGAGGG,CCATGTATTCCAYTCGAGGGATGGGCT,CTCCATGTATTCCARTCGAGGGATGGG,CCTCCATGTATTCCAYTCGAGGGATGG,TCCTCCATGTATTCCAYTCGAGGGATG,TTCCTCCATGTATTCCAYTCGAGGGAT,CTTCCTCCATGTATTCCAYTCGAGGGA,TCTTCCTCCATGTATTCCAYTCGAGGG,TTCTTCCTCCATGTATTCCAYTCGAGG	none
NM_003000.2(SDHB):c.600G>A(p.Trp200Ter)	chr1:17024015	TGCAGGCCCCAGATATTTGTCTCCGTTCCACCAGTAGCTGGGGCAGCTGGTGCTACAGCAG	CCAYCAGTAGCTGGGGCAGCTGGTGCT,TCCAYCAGTAGCTGGGGCAGCTGGTGC,CCCAGATATTTGTCTCCGTTCCARCAG,AGATATTTGTCTCCGTTCCARCAGTAG,TCCGTTCCAYCAGTAGCTGGGGCAGCT,TTGTCTCCGTTCCARCAGTAGCTGGGG,TTTGTCTCCGTTCCAYCAGTAGCTGGG,TCTCCGTTCCARCAGTAGCTGGGGCAG,CGTTCCARCAGTAGCTGGGGCAGCTGG	none
NM_007294.3(BRCA1):c.4485-1G>T	chr17:43074522	TCTAATGATGGGCATTTAGAAGGGGATGACCTAGAAAGATAAATGGAAGGAGAAAACCATC	ATGGGCATTTAGAAGGGGATGACRTAG,TGGGCATTTAGAAGGGGATGACRTAGA,GGCATTTAGAAGGGGATGACRTAGAAA,GCATTTAGAAGGGGATGACRTAGAAAG,TAGAAGGGGATGACRTAGAAAGATAAA,TTAGAAGGGGATGACYTAGAAAGATAA,TTTAGAAGGGGATGACYTAGAAAGATA,AAGGGGATGACRTAGAAAGATAAATGG,AGGGGATGACRTAGAAAGATAAATGGA,GGGGATGACRTAGAAAGATAAATGGAA,GGGATGACRTAGAAAGATAAATGGAAG,GGATGACRTAGAAAGATAAATGGAAGG,GATGACRTAGAAAGATAAATGGAAGGA	none
NM_000284.3(PDHA1):c.863G>A(p.Arg288His)	chrX:19357683	GGCCCATCCTGATGGAGCTGCAGACTTACCGTTACCACGGACACAGTATGAGTGACCCTGG	CTTACCYTTACCACGGACACAGTATGA,GGAGCTGCAGACTTACCRTTACCACGG,GCAGACTTACCRTTACCACGGACACAG,CTTACCRTTACCACGGACACAGTATGA	none
NM_018418.4(SPATA7):c.19G>A(p.Val7Ile)	chr14:88385837	AGAGGACTAAGCATGGATGGCAGCCGGAGAGGTAAAGGGCAGCTGTCAGGGGCTACCGCCG	AAGCATGGATGGCAGCCGGAGARGTAA,CCGGAGAYGTAAAGGGCAGCTGTCAGG,GCATGGATGGCAGCCGGAGARGTAAAG,CATGGATGGCAGCCGGAGARGTAAAGG,GCCGGAGARGTAAAGGGCAGCTGTCAG,CCGGAGARGTAAAGGGCAGCTGTCAGG,CGGAGARGTAAAGGGCAGCTGTCAGGG	none
NM_177438.2(DICER1):c.2256+1G>A	chr14:95111316	AGGTTTTTACTCTGTTCTAACCAATACTAACTGCTTTTGGGTAGCACTGCCTTCGTTTCGT	CTAAYTGCTTTTGGGTAGCACTGCCTT,GTTCTAACCAATACTAARTGCTTTTGG,TCTAACCAATACTAAYTGCTTTTGGGT,TTCTAACCAATACTAAYTGCTTTTGGG,CTGTTCTAACCAATACTAAYTGCTTTT,TCTGTTCTAACCAATACTAAYTGCTTT	none
NM_001080463.1(DYNC2H1):c.10063G>T(p.Gly3355Ter)	chr11:103245374	CCATTATTGAGACGAGATCTGGTTGCTCAAGGTAAATAATTGACACTTTCCAGAGTGTAAA	TCAAYGTAAATAATTGACACTTTCCAG,GAGACGAGATCTGGTTGCTCAARGTAA,CTGGTTGCTCAAYGTAAATAATTGACA,ATCTGGTTGCTCAARGTAAATAATTGA	none
NM_003159.2(CDKL5):c.2047-1G>A	chrX:18609464	TTAACTTTTATAAATTTCTTTCCTGCCTCAGGGTGGAGTGTATCATGACCCACACTCTGAT	TCAYGGTGGAGTGTATCATGACCCACA,CTCAYGGTGGAGTGTATCATGACCCAC,TAAATTTCTTTCCTGCCTCARGGTGGA,AAATTTCTTTCCTGCCTCARGGTGGAG,CCTGCCTCAYGGTGGAGTGTATCATGA,TTTCCTGCCTCAYGGTGGAGTGTATCA,TTCTTTCCTGCCTCAYGGTGGAGTGTA,TTTCTTTCCTGCCTCAYGGTGGAGTGT,CCTGCCTCARGGTGGAGTGTATCATGA	none
NM_007294.3(BRCA1):c.5212G>A(p.Gly1738Arg)	chr17:43057117	CTTGGTGGTTTCTTCCATTGACCACATCTCCTCTGACTTCAAAATCATGCTGAAAGAAACC	CTCYTCTGACTTCAAAATCATGCTGAA,TCTCYTCTGACTTCAAAATCATGCTGA,CCACATCTCYTCTGACTTCAAAATCAT,ATTGACCACATCTCRTCTGACTTCAAA,CCATTGACCACATCTCYTCTGACTTCA,TCCATTGACCACATCTCYTCTGACTTC,TTCCATTGACCACATCTCYTCTGACTT,CTTCCATTGACCACATCTCYTCTGACT,TCTTCCATTGACCACATCTCYTCTGAC	none
NM_003000.2(SDHB):c.79C>T(p.Arg27Ter)	chr1:17044882	GAGCTGTGGCTGCAGCTGTCTGGGCTCCTCGGGAGGCCTGAAATTTTTTAAAGTTCACAAA	CTCYGGAGGCCTGAAATTTTTTAAAGT,CCTCYGGAGGCCTGAAATTTTTTAAAG,GGCTGCAGCTGTCTGGGCTCCTCRGGA,GCTGCAGCTGTCTGGGCTCCTCRGGAG,CTCCTCYGGAGGCCTGAAATTTTTTAA,TCTGGGCTCCTCYGGAGGCCTGAAATT,TGTCTGGGCTCCTCRGGAGGCCTGAAA,CTGTCTGGGCTCCTCYGGAGGCCTGAA,CTCCTCRGGAGGCCTGAAATTTTTTAA	none
NM_002294.2(LAMP2):c.294G>A(p.Trp98Ter)	chrX:120455460	AGTAGATGCTGCCTTGGTAAAATTCGCAATCCAGGAAAAGCCAGGTCCGAACTGCACTGCT	GCTGCCTTGGTAAAATTCGCAATRCAG,CTGCCTTGGTAAAATTCGCAATRCAGG,TCGCAATYCAGGAAAAGCCAGGTCCGA,GCCTTGGTAAAATTCGCAATRCAGGAA,CCTTGGTAAAATTCGCAATRCAGGAAA,TTGGTAAAATTCGCAATRCAGGAAAAG,TTGGTAAAATTCGCAATYCAGGAAAAG,CTTGGTAAAATTCGCAATYCAGGAAAA,CCTTGGTAAAATTCGCAATYCAGGAAA,TCGCAATRCAGGAAAAGCCAGGTCCGA,CGCAATRCAGGAAAAGCCAGGTCCGAA	none
NM_000151.3(G6PC):c.969C>A(p.Tyr323Ter)	chr17:42911321	ACCCCCATCCCAAGTCGAGCTGGTCTTCTACGTCTTGTCCTTCTGCAAGAGTGCGGTAGTG	CTAYGTCTTGTCCTTCTGCAAGAGTGC,TCTAYGTCTTGTCCTTCTGCAAGAGTG,CTTCTAYGTCTTGTCCTTCTGCAAGAG,TCTTCTAYGTCTTGTCCTTCTGCAAGA,TCGAGCTGGTCTTCTAYGTCTTGTCCT,GGTCTTCTARGTCTTGTCCTTCTGCAA,GTCTTCTARGTCTTGTCCTTCTGCAAG,TCTTCTARGTCTTGTCCTTCTGCAAGA,CTTCTARGTCTTGTCCTTCTGCAAGAG	none
NM_000090.3(COL3A1):c.2607+5G>A(p.Gly852_Pro869del)	chr2:189003469	GTGAACGTGGCAGTCCTGGTGGACCTGTAAGTATTGATCCTCTTAACTATTATTGAAAAGC	CTGTAAYTATTGATCCTCTTAACTATT,CCTGTAAYTATTGATCCTCTTAACTAT,CAGTCCTGGTGGACCTGTAARTATTGA,CTGGTGGACCTGTAAYTATTGATCCTC,CCTGGTGGACCTGTAAYTATTGATCCT,TCCTGGTGGACCTGTAAYTATTGATCC,TGGACCTGTAARTATTGATCCTCTTAA	none
NM_000554.5(CRX):c.122G>A(p.Arg41Gln)	chr19:47836264	CCACCCCAGGCGCCCCCAGGAAGCAGCGGCGGGAGCGCACCACCTTCACCCGGAGCCAACT	AGGCGCCCCCAGGAAGCAGCGGCRGGA,GGCGCCCCCAGGAAGCAGCGGCRGGAG,CCAGGAAGCAGCGGCYGGAGCGCACCA,CCCAGGAAGCAGCGGCYGGAGCGCACC,CCCCAGGAAGCAGCGGCYGGAGCGCAC,CCCCCAGGAAGCAGCGGCYGGAGCGCA	none
NM_000260.3(MYO7A):c.6029A>G(p.Asp2010Gly)	chr11:77208781	CCACGGTGCCAGGGAAGGATCCCATGGCCGATTCCATCTTCCACTATTACCAGGTGGGCAC	CCGYTTCCATCTTCCACTATTACCAGG,CCATGGCCGYTTCCATCTTCCACTATT	none
NM_000157.3(GBA):c.1246G>A(p.Gly416Ser)	chr1:155235823	GGTTCAGGGCAAGGTTCCAGTCGGTCCAGCCGACCACATGGTACAGGAGGTTCTAGGGTAA	TCCAGCYGACCACATGGTACAGGAGGT,TCCAGTCGGTCCAGCYGACCACATGGT,TTCCAGTCGGTCCAGCYGACCACATGG,GTCGGTCCAGCRGACCACATGGTACAG,TCGGTCCAGCRGACCACATGGTACAGG,CGGTCCAGCRGACCACATGGTACAGGA,GGTCCAGCRGACCACATGGTACAGGAG,GTCCAGCRGACCACATGGTACAGGAGG	none
NM_001204.6(BMPR2):c.124C>T(p.Q42*)	chr2:202464856	CGGCTATGTGCGTTTAAAGATCCGTATCAGCAAGACCTTGGGATAGGTGAGAGTAGAATCT	TCAGYAAGACCTTGGGATAGGTGAGAG,GTGCGTTTAAAGATCCGTATCAGRAAG,TGCGTTTAAAGATCCGTATCAGRAAGA,CCGTATCAGYAAGACCTTGGGATAGGT,AAGATCCGTATCAGRAAGACCTTGGGA,TTAAAGATCCGTATCAGYAAGACCTTG,TTTAAAGATCCGTATCAGYAAGACCTT,ATCCGTATCAGRAAGACCTTGGGATAG,TCCGTATCAGRAAGACCTTGGGATAGG,GTATCAGRAAGACCTTGGGATAGGTGA,TATCAGRAAGACCTTGGGATAGGTGAG	none
NM_206933.2(USH2A):c.9424G>T(p.Gly3142Ter)	chr1:215817143	GATACCATGTTTTCCATAGGAGATCATATCCAAGAATGATGCCATTTGGCTTCCGTGGAGA	TGTTTTCCATAGGAGATCATATCRAAG,GTTTTCCATAGGAGATCATATCRAAGA,TCATATCYAAGAATGATGCCATTTGGC,CCATAGGAGATCATATCYAAGAATGAT,TCCATAGGAGATCATATCYAAGAATGA,TTCCATAGGAGATCATATCYAAGAATG,TTTCCATAGGAGATCATATCYAAGAAT,ATCATATCRAAGAATGATGCCATTTGG	none
NM_021625.4(TRPV4):c.826A>G(p.Lys276Glu)	chr12:109800645	TACCAAAGTAGAAGTAGCCCCCCTCATCCTTGGGCTGGAAGAAGCGCCCACGGGCCTGGGC	CCTYGGGCTGGAAGAAGCGCCCACGGG,TCCTYGGGCTGGAAGAAGCGCCCACGG,GTAGAAGTAGCCCCCCTCATCCTRGGG,TCATCCTYGGGCTGGAAGAAGCGCCCA,AAGTAGCCCCCCTCATCCTRGGGCTGG,CCTCATCCTYGGGCTGGAAGAAGCGCC,GTAGCCCCCCTCATCCTRGGGCTGGAA,CCCCCTCATCCTYGGGCTGGAAGAAGC,GCCCCCCTCATCCTRGGGCTGGAAGAA	none
NM_000285.3(PEPD):c.634G>C(p.Ala212Pro)	chr19:33463032	ACTCATATTCTTTCATTCCCACTTTTACAGCCTTCATTACCTGGAGGACGGATATTAAGCA	TTACAGYCTTCATTACCTGGAGGACGG,TTTACAGYCTTCATTACCTGGAGGACG,CTTTTACAGYCTTCATTACCTGGAGGA,CCACTTTTACAGYCTTCATTACCTGGA,TTCCCACTTTTACAGYCTTCATTACCT,TCATTCCCACTTTTACAGYCTTCATTA,TTCATTCCCACTTTTACAGYCTTCATT,TTTCATTCCCACTTTTACAGYCTTCAT,CACTTTTACAGRCTTCATTACCTGGAG,ACTTTTACAGRCTTCATTACCTGGAGG,CTTTTACAGRCTTCATTACCTGGAGGA,TTACAGRCTTCATTACCTGGAGGACGG	none
NM_015512.4(DNAH1):c.3460A>C(p.Lys1154Gln)	chr3:52353613	AGCATCAGCAAGGTGGCTGAGGTGGCTGGCAAGGAGTACGCCATCGAGCAGGTGGGTAGCC	GCAAGGTGGCTGAGGTGGCTGGCRAGG,CAAGGTGGCTGAGGTGGCTGGCRAGGA,GGTGGCTGGCRAGGAGTACGCCATCGA,GTGGCTGGCRAGGAGTACGCCATCGAG,GCTGGCRAGGAGTACGCCATCGAGCAG	none
NM_022489.3(INF2):c.652C>T(p.Arg218Trp)	chr14:104703439	CCCGAGGACCTGCGCGCGCGCACCCAGCTGCGGAACGAGTTTATCGGTAAGCACCTGCCCT	CTGYGGAACGAGTTTATCGGTAAGCAC,ACCTGCGCGCGCGCACCCAGCTGRGGA,CCTGCGCGCGCGCACCCAGCTGRGGAA,CCAGCTGYGGAACGAGTTTATCGGTAA,GCGCGCGCGCACCCAGCTGRGGAACGA,CACCCAGCTGRGGAACGAGTTTATCGG,CCAGCTGRGGAACGAGTTTATCGGTAA,CAGCTGRGGAACGAGTTTATCGGTAAG	none
NM_198239.1(WISP3):c.643+1G>A	chr6:112064998	AGCTTTCAACAAGCTACAAAACAATGCCAGGTGCTCAGAAGTAGAGCTATTTTTCACGTAT	CCAGYTGCTCAGAAGTAGAGCTATTTT,AGCTACAAAACAATGCCAGRTGCTCAG,CTACAAAACAATGCCAGRTGCTCAGAA,CTACAAAACAATGCCAGYTGCTCAGAA,AACAATGCCAGRTGCTCAGAAGTAGAG	none
NM_000061.2(BTK):c.1573C>T(p.Arg525Ter)	chrX:101354688	CAACTCCTTGATCGTTTACCAAACAGTTTCGAGCTGCCTGTAGTGCAAACAGAGACCAGTG	TTCYAGCTGCCTGTAGTGCAAACAGAG,TTTCYAGCTGCCTGTAGTGCAAACAGA,CCAAACAGTTTCYAGCTGCCTGTAGTG,TACCAAACAGTTTCRAGCTGCCTGTAG,TTACCAAACAGTTTCYAGCTGCCTGTA,TTTACCAAACAGTTTCYAGCTGCCTGT,TCGTTTACCAAACAGTTTCYAGCTGCC,AACAGTTTCRAGCTGCCTGTAGTGCAA,ACAGTTTCRAGCTGCCTGTAGTGCAAA	TTTCYAGCTGCCTGTAGTGCAAACAGAG
NM_017547.3(FOXRED1):c.406C>T(p.Arg136Trp)	chr11:126273068	CAGCTCTCCCTCTTTTCAGCCAGCTTTCTACGGAACATCAATGTAGGTGCAATGATATCCG	CTAYGGAACATCAATGTAGGTGCAATG,TCTAYGGAACATCAATGTAGGTGCAAT,CCCTCTTTTCAGCCAGCTTTCTARGGA,CCTCTTTTCAGCCAGCTTTCTARGGAA,TTTCTAYGGAACATCAATGTAGGTGCA,CTTTCTAYGGAACATCAATGTAGGTGC,TCAGCCAGCTTTCTAYGGAACATCAAT,TTCAGCCAGCTTTCTAYGGAACATCAA,TTTCAGCCAGCTTTCTAYGGAACATCA,TTTTCAGCCAGCTTTCTAYGGAACATC,CTTTTCAGCCAGCTTTCTAYGGAACAT,TCTTTTCAGCCAGCTTTCTAYGGAACA,CCAGCTTTCTARGGAACATCAATGTAG,CAGCTTTCTARGGAACATCAATGTAGG	none
NM_004006.2(DMD):c.748G>T(p.Glu250Ter)	chrX:32699195	CTTTAGGTGGCCTTGGCAACATTTCCACTTCCTGGATGGCTTCAATGCTCACTTGTTGAGG	CTTYCTGGATGGCTTCAATGCTCACTT,GGCCTTGGCAACATTTCCACTTRCTGG,CCACTTYCTGGATGGCTTCAATGCTCA,TCCACTTYCTGGATGGCTTCAATGCTC,TTTCCACTTYCTGGATGGCTTCAATGC,TTGGCAACATTTCCACTTYCTGGATGG,CTTGGCAACATTTCCACTTYCTGGATG,CCTTGGCAACATTTCCACTTYCTGGAT	none
NM_000051.3(ATM):c.6181C>T(p.Gln2061Ter)	chr11:108316096	CTCGAAACAGCAATCCCCTCATCAACACGCCAGGCAGGAATCATTCAGGTACATTTTTTCC	CAGCAATCCCCTCATCAACACGCRAGG,CAATCCCCTCATCAACACGCRAGGCAG,AATCCCCTCATCAACACGCRAGGCAGG,TCAACACGCYAGGCAGGAATCATTCAG,TCCCCTCATCAACACGCRAGGCAGGAA,TCATCAACACGCYAGGCAGGAATCATT,CCCTCATCAACACGCYAGGCAGGAATC,CCCCTCATCAACACGCYAGGCAGGAAT,TCCCCTCATCAACACGCYAGGCAGGAA,TCAACACGCRAGGCAGGAATCATTCAG,CAACACGCRAGGCAGGAATCATTCAGG	none
NM_016417.2(GLRX5):c.443T>C(p.Leu148Ser)	chr14:95544094	TGAAAAAGCTGGGGATCCACTCCGCCCTTTTAGATGAAAAGAAAGACCAAGACTCCAAGTG	TTTYAGATGAAAAGAAAGACCAAGACT,CTTTYAGATGAAAAGAAAGACCAAGAC,GCTGGGGATCCACTCCGCCCTTTRAGA,CCCTTTYAGATGAAAAGAAAGACCAAG,GGGGATCCACTCCGCCCTTTRAGATGA,GGGATCCACTCCGCCCTTTRAGATGAA,CCGCCCTTTYAGATGAAAAGAAAGACC,GATCCACTCCGCCCTTTRAGATGAAAA,CCACTCCGCCCTTTRAGATGAAAAGAA,TCCACTCCGCCCTTTYAGATGAAAAGA,CTCCGCCCTTTRAGATGAAAAGAAAGA,GCCCTTTRAGATGAAAAGAAAGACCAA,CCCTTTRAGATGAAAAGAAAGACCAAG	none
NM_000059.3(BRCA2):c.6395T>G(p.Leu2132Ter)	chr13:32340750	TGGAAAAAACCTGCAGTAAAGAATTTAAATTATCAAATAACTTAAATGTTGAAGGTGGTTC	TTAAATYATCAAATAACTTAAATGTTG,TTTAAATYATCAAATAACTTAAATGTT,CTGCAGTAAAGAATTTAAATRATCAAA,CAGTAAAGAATTTAAATRATCAAATAA,CTGCAGTAAAGAATTTAAATYATCAAA,AGAATTTAAATRATCAAATAACTTAAA	none
NM_000251.2(MSH2):c.595T>C(p.Cys199Arg)	chr2:47410322	GCTCTCCTCATCCAGATTGGACCAAAGGAATGTGTTTTACCCGGAGGAGAGACTGCTGGAG	CCAAAGGAAYGTGTTTTACCCGGAGGA,CCAGATTGGACCAAAGGAAYGTGTTTT,TCCAGATTGGACCAAAGGAAYGTGTTT,GACCAAAGGAARGTGTTTTACCCGGAG,ACCAAAGGAARGTGTTTTACCCGGAGG,CCAAAGGAARGTGTTTTACCCGGAGGA,CAAAGGAARGTGTTTTACCCGGAGGAG,AAAGGAARGTGTTTTACCCGGAGGAGA,AAGGAARGTGTTTTACCCGGAGGAGAG	none
NM_004387.3(NKX2-5):c.554G>T(p.Trp185Leu)	chr5:173232990	CGCTTGCACTTGTAGCGCCGGTTCTGGAACCAGATCTTGACCTGCGTGGACGTGAGTTTCA	ACTTGTAGCGCCGGTTCTGGAACRAGA,CTGGAACYAGATCTTGACCTGCGTGGA,TTCTGGAACYAGATCTTGACCTGCGTG,AGCGCCGGTTCTGGAACRAGATCTTGA,TCTGGAACRAGATCTTGACCTGCGTGG,CTGGAACRAGATCTTGACCTGCGTGGA	none
NM_080916.2(DGUOK):c.443+1G>A	chr2:73946907	GATCTTTGAGAGGTCTGTGTACAGTGACAGGTAAAATGCCAAGCCCTCCACCAGTCACAAG	GAGAGGTCTGTGTACAGTGACAGRTAA,AGAGGTCTGTGTACAGTGACAGRTAAA,GTGTACAGTGACAGRTAAAATGCCAAG,CTGTGTACAGTGACAGYTAAAATGCCA,TCTGTGTACAGTGACAGYTAAAATGCC	GAGAGGTCTGTGTACAGTGACAGRTAAA
NM_004369.3(COL6A3):c.6156+1G>A	chr2:237361738	TCAGGCGTGGGCAAGGGTAAAGCCACCGTACCTTTGGCCCGATGCTGCCGATGGGCCCGCG	GCAAGGGTAAAGCCACCGTARCTTTGG,ACCGTARCTTTGGCCCGATGCTGCCGA	none
NM_022356.3(P3H1):c.1080+1G>T	chr1:42757782	GCAGCTGTCATAACAGAAGGAAGTCTCTCACCTCACGGGGGCCGATGGATCTGGTGTGTTC	TCAYCTCACGGGGGCCGATGGATCTGG,CTCAYCTCACGGGGGCCGATGGATCTG,CTCTCAYCTCACGGGGGCCGATGGATC,TCTCTCAYCTCACGGGGGCCGATGGAT,AACAGAAGGAAGTCTCTCARCTCACGG,CAGAAGGAAGTCTCTCARCTCACGGGG,AGTCTCTCARCTCACGGGGGCCGATGG,GTCTCTCARCTCACGGGGGCCGATGGA	none
NM_000255.3(MUT):c.691T>A(p.Tyr231Asn)	chr6:49457753	TTTTCATGGATGGTTCTGGAGGAAAAATGTATGTATTTCGAACCATAAATTCCTTTAGTAT	CTGGAGGAAAAATGTYTGTATTTCGAA,TCTGGAGGAAAAATGTYTGTATTTCGA,TTCTGGAGGAAAAATGTYTGTATTTCG,GAAAAATGTRTGTATTTCGAACCATAA,AAAAATGTRTGTATTTCGAACCATAAA	none
NM_000156.5(GAMT):c.506G>A(p.Cys169Tyr)	chr19:1398980	TTCATCAGCTCCCCCCAGGAGGTGAGGTTGCAGTAGGTGAGGACGCCCCCCGGCTTCAGCA	TTGYAGTAGGTGAGGACGCCCCCCGGC,CCCCCCAGGAGGTGAGGTTGRAGTAGG,CCCAGGAGGTGAGGTTGRAGTAGGTGA,AGGAGGTGAGGTTGRAGTAGGTGAGGA,CCAGGAGGTGAGGTTGYAGTAGGTGAG,CCCAGGAGGTGAGGTTGYAGTAGGTGA,CCCCAGGAGGTGAGGTTGYAGTAGGTG,CCCCCAGGAGGTGAGGTTGYAGTAGGT,CCCCCCAGGAGGTGAGGTTGYAGTAGG	none
NM_000251.2(MSH2):c.2470C>T(p.Gln824Ter)	chr2:47480707	TTCCCCAAATTTCTTATAGGTGTCTGTGATCAAAGTTTTGGGATTCATGTTGCAGAGCTTG	AATTTCTTATAGGTGTCTGTGATRAAA,ATTTCTTATAGGTGTCTGTGATRAAAG,CTGTGATYAAAGTTTTGGGATTCATGT,TAGGTGTCTGTGATRAAAGTTTTGGGA,TTATAGGTGTCTGTGATYAAAGTTTTG,CTTATAGGTGTCTGTGATYAAAGTTTT,TCTTATAGGTGTCTGTGATYAAAGTTT,TTCTTATAGGTGTCTGTGATYAAAGTT	none
NM_004153.3(ORC1):c.266T>C(p.Phe89Ser)	chr1:52397821	TTACAGGCAGGGACTTCACAGAATCGGACAAACCACTGTACTCGAGCACGTTTCTTAGGAG	TCGGACAYACCACTGTACTCGAGCACG,TCACAGAATCGGACAYACCACTGTACT,TTCACAGAATCGGACAYACCACTGTAC,CTTCACAGAATCGGACAYACCACTGTA,AGAATCGGACARACCACTGTACTCGAG	none
NM_001271.3(CHD2):c.4921C>T(p.Gln1641Ter)	chr15:93020026	CTTTCTTTTCCTGCAGATCGAGGAGACTGGCAGAGGGAAAGAAAGTTCAACTATGGTGGTG	CTGGYAGAGGGAAAGAAAGTTCAACTA,TTCCTGCAGATCGAGGAGACTGGRAGA,TCCTGCAGATCGAGGAGACTGGRAGAG,CTGCAGATCGAGGAGACTGGRAGAGGG,TGCAGATCGAGGAGACTGGRAGAGGGA,CAGATCGAGGAGACTGGRAGAGGGAAA,ATCGAGGAGACTGGRAGAGGGAAAGAA,CTGCAGATCGAGGAGACTGGYAGAGGG,AGACTGGRAGAGGGAAAGAAAGTTCAA	none
NM_000051.3(ATM):c.5177+1G>A	chr11:108299886	CTACCTGAATAACACACTGGTAGAAGATTGGTGAGTATTTATTGATACCTTATATGTAATC	TTGYTGAGTATTTATTGATACCTTATA,AATAACACACTGGTAGAAGATTGRTGA,ATAACACACTGGTAGAAGATTGRTGAG	none
NM_182925.4(FLT4):c.3131T>C(p.Leu1044Pro)	chr5:180616455	CAGATCTTCACCACGTCGCTTTCCGACAGCAGAATGTTCCGAGCAGCCAGGTCTCTGTGGA	TCACCACGTCGCTTTCCGACAGCRGAA,TCCGACAGCYGAATGTTCCGAGCAGCC,CTTTCCGACAGCYGAATGTTCCGAGCA,CGCTTTCCGACAGCRGAATGTTCCGAG,TCGCTTTCCGACAGCYGAATGTTCCGA,CCACGTCGCTTTCCGACAGCYGAATGT,TTTCCGACAGCRGAATGTTCCGAGCAG,CGACAGCRGAATGTTCCGAGCAGCCAG,GACAGCRGAATGTTCCGAGCAGCCAGG	none
NM_004606.4(TAF1):c.3736C>T(p.Arg1246Trp)	chrX:71398627	CAACATCGGGAAGAGATGCGAAAAGAACGGCGGAGGATTCAAGAGCAACTGAGGCGGCTTA	GGGAAGAGATGCGAAAAGAACGGRGGA,GGAAGAGATGCGAAAAGAACGGRGGAG,AAGAGATGCGAAAAGAACGGRGGAGGA,TGCGAAAAGAACGGRGGAGGATTCAAG,AAAGAACGGRGGAGGATTCAAGAGCAA	none
NM_014251.2(SLC25A13):c.550C>T(p.Arg184Ter)	chr7:96193102	CATGGGGGCGGATGGTGACCATGATGTCTCGGAAGTCGATGGCTGTGACTCTCCCAGTCCT	CTCYGAAGTCGATGGCTGTGACTCTCC,TCTCYGAAGTCGATGGCTGTGACTCTC,GCGGATGGTGACCATGATGTCTCRGAA,CGGATGGTGACCATGATGTCTCRGAAG,CCATGATGTCTCYGAAGTCGATGGCTG,TGATGTCTCRGAAGTCGATGGCTGTGA	none
NM_000138.4(FBN1):c.539-1G>T	chr15:48537809	TCACAGTAAAACATGGGCCTGTCCTGTAATCTGAAAATAAAGAATAAAAATCTGATGAAAA	AAAACATGGGCCTGTCCTGTAATRTGA,AAACATGGGCCTGTCCTGTAATRTGAA,CTGTAATYTGAAAATAAAGAATAAAAA,ACATGGGCCTGTCCTGTAATRTGAAAA,TCCTGTAATYTGAAAATAAAGAATAAA,TGGGCCTGTCCTGTAATRTGAAAATAA,CTGTCCTGTAATYTGAAAATAAAGAAT,GCCTGTCCTGTAATRTGAAAATAAAGA,GTCCTGTAATRTGAAAATAAAGAATAA,TCCTGTAATRTGAAAATAAAGAATAAA,CCTGTAATRTGAAAATAAAGAATAAAA,CTGTAATRTGAAAATAAAGAATAAAAA	none
NM_007294.3(BRCA1):c.963G>A(p.Trp321Ter)	chr17:43094568	CCTATCATTACATGTTTCCTTACTTCCAGCCCATCTGTTATGTTGGCTCCTTGCTAAGCCA	TCCAGCYCATCTGTTATGTTGGCTCCT,TTCCAGCYCATCTGTTATGTTGGCTCC,CTTACTTCCAGCYCATCTGTTATGTTG,TTCCTTACTTCCAGCYCATCTGTTATG,TTTCCTTACTTCCAGCYCATCTGTTAT,TTACTTCCAGCRCATCTGTTATGTTGG	none
NM_000518.4(HBB):c.257T>C(p.Phe86Ser)	chr11:5226635	TTGTCACAGTGCAGCTCACTCAGTGTGGCAAAGGTGCCCTTGAGGTTGTCCAGGTGAGCCA	AGTGCAGCTCACTCAGTGTGGCARAGG,CTCAGTGTGGCAYAGGTGCCCTTGAGG,CACTCAGTGTGGCARAGGTGCCCTTGA,TCACTCAGTGTGGCAYAGGTGCCCTTG,CTCACTCAGTGTGGCAYAGGTGCCCTT	none
NM_002381.4(MATN3):c.209G>A(p.Arg70His)	chr2:20012423	CGCCGCCCGCCTGTACCTGCACCGCGGGCGCGGCCAGGCTCGCTGGTCCCGGAAGCGGGCG	CTGTACCTGCACCGCGGGCGRGGCCAG,TGTACCTGCACCGCGGGCGRGGCCAGG,CCGCGGGCGYGGCCAGGCTCGCTGGTC,CCTGCACCGCGGGCGYGGCCAGGCTCG,CTGTACCTGCACCGCGGGCGYGGCCAG,CACCGCGGGCGRGGCCAGGCTCGCTGG	none
NM_000298.5(PKLR):c.1261C>A(p.Gln421Lys)	chr1:155293446	GCTTTTCATTCTGAGCTCCTACCGCATGCTGCATCTTCACCGCTTCCACAGGGAAGTTGCC	CCGCATGCTYCATCTTCACCGCTTCCA,CTACCGCATGCTYCATCTTCACCGCTT,CTCCTACCGCATGCTYCATCTTCACCG,CTGAGCTCCTACCGCATGCTYCATCTT,CATGCTRCATCTTCACCGCTTCCACAG	none
NM_005957.4(MTHFR):c.1320G>A(p.Ser440=)	chr1:11794385	CACTTTGTGACCATTCCGGTTTGGTTCTCCCGAGAGGTAAAGAACGAAGACTTCAAAGACA	TCCYGAGAGGTAAAGAACGAAGACTTC,CTCCYGAGAGGTAAAGAACGAAGACTT,TGACCATTCCGGTTTGGTTCTCCRGAG,GACCATTCCGGTTTGGTTCTCCRGAGA,TTCTCCYGAGAGGTAAAGAACGAAGAC,CCATTCCGGTTTGGTTCTCCRGAGAGG,TTCCGGTTTGGTTCTCCRGAGAGGTAA,CGGTTTGGTTCTCCRGAGAGGTAAAGA,CCGGTTTGGTTCTCCYGAGAGGTAAAG,TCCGGTTTGGTTCTCCYGAGAGGTAAA,TTCCGGTTTGGTTCTCCYGAGAGGTAA,CCATTCCGGTTTGGTTCTCCYGAGAGG,TTGGTTCTCCRGAGAGGTAAAGAACGA,TGGTTCTCCRGAGAGGTAAAGAACGAA,GGTTCTC…	none
NM_138694.3(PKHD1):c.5236+1G>A	chr6:52024573	GAAAGTGTGCTGTCTTATTTGCTTGACTTACCGAAGTTCTCCGTCACTGCTGTAATAATAA	TTAYCGAAGTTCTCCGTCACTGCTGTA,CTTAYCGAAGTTCTCCGTCACTGCTGT,TGCTGTCTTATTTGCTTGACTTARCGA,GCTGTCTTATTTGCTTGACTTARCGAA,CTTGACTTAYCGAAGTTCTCCGTCACT,TTGCTTGACTTAYCGAAGTTCTCCGTC,TTATTTGCTTGACTTAYCGAAGTTCTC,CTTATTTGCTTGACTTAYCGAAGTTCT,TCTTATTTGCTTGACTTAYCGAAGTTC	none
NM_001080463.1(DYNC2H1):c.12827T>C(p.Leu4276Ser)	chr11:103479135	GTCCATATTCTCCGGATGAGTGCATCTCTTTGCCTGTTTACACAAGTGCTGAAAGGGATCG	CTTYGCCTGTTTACACAAGTGCTGAAA,TCTTYGCCTGTTTACACAAGTGCTGAA,TCTCTTYGCCTGTTTACACAAGTGCTG,CCGGATGAGTGCATCTCTTYGCCTGTT,TCCGGATGAGTGCATCTCTTYGCCTGT,GTGCATCTCTTRGCCTGTTTACACAAG	none
NM_000251.2(MSH2):c.1865C>T(p.Pro622Leu)	chr2:47475130	CAAATGGAGCACCTGTTCCATATGTACGACCAGCCATTTTGGAGAAAGGACAAGGAAGAAT	TCCATATGTACGACRAGCCATTTTGGA,TTCCATATGTACGACYAGCCATTTTGG,CTGTTCCATATGTACGACYAGCCATTT,CCTGTTCCATATGTACGACYAGCCATT,ATATGTACGACRAGCCATTTTGGAGAA,TATGTACGACRAGCCATTTTGGAGAAA,ATGTACGACRAGCCATTTTGGAGAAAG,TGTACGACRAGCCATTTTGGAGAAAGG,GTACGACRAGCCATTTTGGAGAAAGGA	none
NM_152419.2(HGSNAT):c.1411G>A(p.Glu471Lys)	chr8:43193790	CTTTACCACACCGAGGTGGCCTATGACCCCGAGGGCATCCTGGGCACCATCAACTCCATCG	CCCYAGGGCATCCTGGGCACCATCAAC,CCCCYAGGGCATCCTGGGCACCATCAA,ACACCGAGGTGGCCTATGACCCCRAGG,CACCGAGGTGGCCTATGACCCCRAGGG,TGGCCTATGACCCCRAGGGCATCCTGG,CCGAGGTGGCCTATGACCCCYAGGGCA	none
NM_016835.4(MAPT):c.1788T>G(p.Asn596Lys)	chr17:46010324	TTTCTGGCTACCAAAGGTGCAGATAATTAATAAGAAGCTGGATCTTAGCAACGTCCAGTCC	TTAAYAAGAAGCTGGATCTTAGCAACG,CTACCAAAGGTGCAGATAATTAARAAG,TACCAAAGGTGCAGATAATTAARAAGA,CCAAAGGTGCAGATAATTAARAAGAAG,CCAAAGGTGCAGATAATTAAYAAGAAG,GATAATTAARAAGAAGCTGGATCTTAG,AATTAARAAGAAGCTGGATCTTAGCAA	none
NM_004895.4(NLRP3):c.61G>C(p.Asp21His)	chr1:247418855	GCCAGGTACCTGGAGGACCTGGAGGATGTGGACTTGAAGAAATTTAAGATGCACTTAGAGG	TGGAGGACCTGGAGGATGTGRACTTGA,GGAGGACCTGGAGGATGTGRACTTGAA,AGGACCTGGAGGATGTGRACTTGAAGA,CTGGAGGATGTGYACTTGAAGAAATTT,GGAGGATGTGRACTTGAAGAAATTTAA,GAGGATGTGRACTTGAAGAAATTTAAG,AGGATGTGRACTTGAAGAAATTTAAGA	none
NM_003235.4(TG):c.2443G>T(p.Gly815Ter)	chr8:132888250	AAGATCATGAGCTACAGAGAAGCAGCTTCCGGAAACTTCAGTCTCTTTATTCAAAGTCTGT	TCCYGAAACTTCAGTCTCTTTATTCAA,TTCCYGAAACTTCAGTCTCTTTATTCA,TGAGCTACAGAGAAGCAGCTTCCRGAA,GAGCTACAGAGAAGCAGCTTCCRGAAA,CTACAGAGAAGCAGCTTCCYGAAACTT	TGAGCTACAGAGAAGCAGCTTCCRGAAA
NM_003239.4(TGFB3):c.754+2T>C	chr14:75965586	ACCCATCCTACCATACACATTCATTTTGTTACCTTTGAATTTGATTTCCATCACCTCGTGA	TTTGTTYCCTTTGAATTTGATTTCCAT,TTTTGTTYCCTTTGAATTTGATTTCCA,CATACACATTCATTTTGTTRCCTTTGA,CCATACACATTCATTTTGTTYCCTTTG	none
NM_000489.4(ATRX):c.134-2A>G	chrX:77698631	AGAGTTACTTCCAGAACCACTGATTTTATCTAAAAAAGAAGAAATAAAGAACATTATTTAT	CTTCCAGAACCACTGATTTTATCRAAA,TTCCAGAACCACTGATTTTATCRAAAA,TTTATCYAAAAAAGAAGAAATAAAGAA,TTTTATCYAAAAAAGAAGAAATAAAGA,CCAGAACCACTGATTTTATCRAAAAAA,CAGAACCACTGATTTTATCRAAAAAAG,GAACCACTGATTTTATCRAAAAAAGAA,CCACTGATTTTATCRAAAAAAGAAGAA,CCAGAACCACTGATTTTATCYAAAAAA,TGATTTTATCRAAAAAAGAAGAAATAA,GATTTTATCRAAAAAAGAAGAAATAAA,ATTTTATCRAAAAAAGAAGAAATAAAG,TTTTATCRAAAAAAGAAGAAATAAAGA,TTTATCRAAAAAAGAAGAAATAAAGAA	CTTCCAGAACCACTGATTTTATCRAAAA
NM_004366.5(CLCN2):c.65T>A(p.Met22Lys)	chr3:184359130	GCCCCAAGGTCCTGAGTGTACCGGCCATACATCTGGAGCAACAGAGGGGATGGGGGCATTC	CCATACYTCTGGAGCAACAGAGGGGAT,CCTGAGTGTACCGGCCATACRTCTGGA,CTGAGTGTACCGGCCATACRTCTGGAG,CTGAGTGTACCGGCCATACYTCTGGAG,CCTGAGTGTACCGGCCATACYTCTGGA,ACCGGCCATACRTCTGGAGCAACAGAG,CCGGCCATACRTCTGGAGCAACAGAGG,CGGCCATACRTCTGGAGCAACAGAGGG,GGCCATACRTCTGGAGCAACAGAGGGG,GCCATACRTCTGGAGCAACAGAGGGGA	none
NM_000435.2(NOTCH3):c.245G>T(p.Cys82Phe)	chr19:15192472	ACACCACGGCCAGCACAGGGGCCTGAGTGACAGGGGTCCTCCAGCTGACACCGCTCACCCA	GGCCAGCACAGGGGCCTGAGTGARAGG,GCCAGCACAGGGGCCTGAGTGARAGGG,CCTGAGTGAYAGGGGTCCTCCAGCTGA,CCTGAGTGARAGGGGTCCTCCAGCTGA	none
NM_000383.3(AIRE):c.682G>T(p.Gly228Trp)	chr21:44289686	GGCGGCTCCAAGAAGTGCATCCAGGTTGGCGGGGAGTTCTACACTCCCAGCAAGTTCGAAG	CCAAGAAGTGCATCCAGGTTGGCRGGG,CAAGAAGTGCATCCAGGTTGGCRGGGA,GGTTGGCRGGGAGTTCTACACTCCCAG	none
NM_000492.3(CFTR):c.1646G>T(p.Ser549Ile)	chr7:117587800	TAGTTCTTGGAGAAGGTGGAATCACACTGAGTGGAGGTCAACGAGCAAGAATTTCTTTAGC	CTGAYTGGAGGTCAACGAGCAAGAATT,TGGAGAAGGTGGAATCACACTGARTGG,GGAGAAGGTGGAATCACACTGARTGGA,AGAAGGTGGAATCACACTGARTGGAGG,TCACACTGAYTGGAGGTCAACGAGCAA,TCACACTGARTGGAGGTCAACGAGCAA,CACACTGARTGGAGGTCAACGAGCAAG,ACACTGARTGGAGGTCAACGAGCAAGA,CACTGARTGGAGGTCAACGAGCAAGAA	none
NM_004572.3(PKP2):c.1248T>A(p.Cys416Ter)	chr12:32850896	GTCTTCAAATACTAAGTTTCTCAAGGCCCCACACACAGCTCGCTGAACGTCTTCATTCTGA	CCCYCACACAGCTCGCTGAACGTCTTC,CCCCYCACACAGCTCGCTGAACGTCTT,CTAAGTTTCTCAAGGCCCCRCACACAG,TCTCAAGGCCCCYCACACAGCTCGCTG,CTAAGTTTCTCAAGGCCCCYCACACAG,CTCAAGGCCCCRCACACAGCTCGCTGA,TCAAGGCCCCRCACACAGCTCGCTGAA	none
NM_000038.5(APC):c.2795C>G(p.Ser932Ter)	chr5:112838389	TTAGAAGAAGCTCTGCTGCCCATACACATTCAAACACTTACAATTTCACTAAGTCGGAAAA	AAGCTCTGCTGCCCATACACATTRAAA,CCCATACACATTYAAACACTTACAATT,TGCCCATACACATTRAAACACTTACAA,CTGCCCATACACATTYAAACACTTACA,CTGCTGCCCATACACATTYAAACACTT,TCTGCTGCCCATACACATTYAAACACT,CTCTGCTGCCCATACACATTYAAACAC	none
NM_000304.3(PMP22):c.215C>T(p.Ser72Leu)	chr17:15239575	AGGAACAGAGACAGAATGCTGAAGATGATCGACAGGATCATGGTGGCCTGGACAGACTGCA	AGACAGAATGCTGAAGATGATCRACAG,ACAGAATGCTGAAGATGATCRACAGGA,CTGAAGATGATCYACAGGATCATGGTG,TGCTGAAGATGATCRACAGGATCATGG,TGAAGATGATCRACAGGATCATGGTGG,ATGATCRACAGGATCATGGTGGCCTGG	none
NM_144772.2(NAXE):c.281C>A(p.Ala94Asp)	chr1:156592199	TGGAACTGGCCGGGCTGAGCTGTGCTACAGCCATCGCCAAGGTCAGTGGCACAACTCTCGA	CTACAGYCATCGCCAAGGTCAGTGGCA,GCTGAGCTGTGCTACAGRCATCGCCAA,CTGAGCTGTGCTACAGYCATCGCCAAG,CTGTGCTACAGRCATCGCCAAGGTCAG,TGCTACAGRCATCGCCAAGGTCAGTGG	none
NM_000138.4(FBN1):c.5504G>A(p.Cys1835Tyr)	chr15:48452603	CCTGTGGAGGTGAAGCGGTAGCCGGGCTTACAGTCACAGCGGTAGCTGCCTGCAGTGTTGA	TTAYAGTCACAGCGGTAGCTGCCTGCA,CTTAYAGTCACAGCGGTAGCTGCCTGC,CCGGGCTTAYAGTCACAGCGGTAGCTG	none
NM_014795.3(ZEB2):c.3146A>C(p.His1049Pro)	chr2:144389950	TTATCACACTGATAGGGCTTCTCGCCCGAGTGAAGCCTTGAGTGCTCGATAAGGTGGTGCT	ACTGATAGGGCTTCTCGCCCGAGRGAA,CTGATAGGGCTTCTCGCCCGAGRGAAG,CCCGAGYGAAGCCTTGAGTGCTCGATA,TCGCCCGAGYGAAGCCTTGAGTGCTCG,TTCTCGCCCGAGYGAAGCCTTGAGTGC,CGCCCGAGRGAAGCCTTGAGTGCTCGA	none
NM_000372.4(TYR):c.613C>A(p.Pro205Thr)	chr11:89178566	TGGAGAGACATTGATTTTGCCCATGAAGCACCAGCTTTTCTGCCTTGGCATAGACTCTTCT	ACATTGATTTTGCCCATGAAGCARCAG,TTTGCCCATGAAGCAYCAGCTTTTCTG,TTTTGCCCATGAAGCAYCAGCTTTTCT,TTGATTTTGCCCATGAAGCAYCAGCTT,CATGAAGCARCAGCTTTTCTGCCTTGG	none
NM_000920.3(PC):c.2114C>A(p.Ser705Ter)	chr11:66851149	CGGCTGGGGTCGGCCACGTCGCCCGTGTATGAGATGGCAGCCTCCACCACGCCTCCGGCAC	GGTCGGCCACGTCGCCCGTGTATRAGA,CGGCCACGTCGCCCGTGTATRAGATGG,CCCGTGTATYAGATGGCAGCCTCCACC,CCACGTCGCCCGTGTATRAGATGGCAG,TCGCCCGTGTATYAGATGGCAGCCTCC,CCACGTCGCCCGTGTATYAGATGGCAG	none
NM_003413.3(ZIC3):c.758G>C(p.Cys253Ser)	chrX:137567449	TGCGGCAGCCTATCAAGCAGGAGCTGTCGTGCAAGTGGATCGACGAGGCTCAGCTGAGCCG	TCGTYCAAGTGGATCGACGAGGCTCAG,GCCTATCAAGCAGGAGCTGTCGTRCAA,CCTATCAAGCAGGAGCTGTCGTRCAAG,CTGTCGTYCAAGTGGATCGACGAGGCT,ATCAAGCAGGAGCTGTCGTRCAAGTGG,GCAGGAGCTGTCGTRCAAGTGGATCGA,TCAAGCAGGAGCTGTCGTYCAAGTGGA,GGAGCTGTCGTRCAAGTGGATCGACGA,GAGCTGTCGTRCAAGTGGATCGACGAG,AGCTGTCGTRCAAGTGGATCGACGAGG	none
NM_175875.4(SIX5):c.472G>A(p.Ala158Thr)	chr19:45768373	GCGCGCGCAGGTAGAGGTCCTGCAGGAAGGCGTGGTGGGCGGCGGGGAAGGGGCGGCTCTC	AGGTAGAGGTCCTGCAGGAAGGRGTGG,TAGAGGTCCTGCAGGAAGGRGTGGTGG,CCTGCAGGAAGGYGTGGTGGGCGGCGG,CTGCAGGAAGGRGTGGTGGGCGGCGGG,TGCAGGAAGGRGTGGTGGGCGGCGGGG,GCAGGAAGGRGTGGTGGGCGGCGGGGA,CAGGAAGGRGTGGTGGGCGGCGGGGAA,AGGAAGGRGTGGTGGGCGGCGGGGAAG,GGAAGGRGTGGTGGGCGGCGGGGAAGG	none
NM_145068.3(TRPV3):c.1717G>T(p.Gly573Cys)	chr17:3524224	GCACCTTCTGGATCATGACGCTGTACATGCCCATGGACTGGAAACCCCGCGTATAGTAGAG	GATCATGACGCTGTACATGCRCATGGA,GACGCTGTACATGCRCATGGACTGGAA,TCATGACGCTGTACATGCYCATGGACT	none
NM_000090.3(COL3A1):c.682G>C(p.Gly228Arg)	chr2:188989441	CCTGGTGCTATAGGTCCATCTGGTCCTGCTGGAAAAGATGTAAGTTTTTAAAACTTAAATA	CTATAGGTCCATCTGGTCCTGCTRGAA,TATAGGTCCATCTGGTCCTGCTRGAAA,CCTGCTYGAAAAGATGTAAGTTTTTAA,TCCTGCTYGAAAAGATGTAAGTTTTTA,TAGGTCCATCTGGTCCTGCTRGAAAAG,AGGTCCATCTGGTCCTGCTRGAAAAGA,TCTGGTCCTGCTYGAAAAGATGTAAGT,CATCTGGTCCTGCTRGAAAAGATGTAA,CCATCTGGTCCTGCTYGAAAAGATGTA,TCCATCTGGTCCTGCTYGAAAAGATGT,CCTGCTRGAAAAGATGTAAGTTTTTAA	CTATAGGTCCATCTGGTCCTGCTRGAAA
NM_012229.4(NT5C2):c.85C>T(p.Arg29Ter)	chr10:103174874	GACAAAATACTTACCGATGATAGGCTTCTCGACGATACTTTTTCAGGGCATGCTTATCCAT	CTCYACGATACTTTTTCAGGGCATGCT,TCTCYACGATACTTTTTCAGGGCATGC,ACTTACCGATGATAGGCTTCTCRACGA,CTTCTCYACGATACTTTTTCAGGGCAT,CCGATGATAGGCTTCTCYACGATACTT,TTACCGATGATAGGCTTCTCYACGATA,ATAGGCTTCTCRACGATACTTTTTCAG,TAGGCTTCTCRACGATACTTTTTCAGG,AGGCTTCTCRACGATACTTTTTCAGGG	none
NM_000271.4(NPC1):c.1832A>G(p.Asp611Gly)	chr18:23545075	ACATCACTGTCACTTTCACGATTTAGTTCATCTTCAATACTTCGTTCAGCAGTGAAGGAAA	TCAYCTTCAATACTTCGTTCAGCAGTG,TTCAYCTTCAATACTTCGTTCAGCAGT,CACTTTCACGATTTAGTTCARCTTCAA,TTTAGTTCAYCTTCAATACTTCGTTCA,TCACGATTTAGTTCAYCTTCAATACTT,TTCACGATTTAGTTCAYCTTCAATACT,TTTCACGATTTAGTTCAYCTTCAATAC,CTTTCACGATTTAGTTCAYCTTCAATA,TTAGTTCARCTTCAATACTTCGTTCAG	none
NM_000090.3(COL3A1):c.2815G>A(p.Gly939Ser)	chr2:189004135	CCAGGAGAGAAGGGATCGCCTGGTGCCCAGGGCCCACCAGTAAGTAACTTCATTTTTTTAA	CCAGYGCCCACCAGTAAGTAACTTCAT,GATCGCCTGGTGCCCAGRGCCCACCAG,CCTGGTGCCCAGYGCCCACCAGTAAGT,CGCCTGGTGCCCAGRGCCCACCAGTAA,TCGCCTGGTGCCCAGYGCCCACCAGTA,TGGTGCCCAGRGCCCACCAGTAAGTAA	none
NM_139343.2(BIN1):c.105G>T(p.Lys35Asn)	chr2:127076686	CTCAAACTGCTCATCCTTGGTCTCATCTGCCTTCCCCAGCTTCTGGAGAACCTGCCGAAGC	CTGCYTTCCCCAGCTTCTGGAGAACCT,CTCATCTGCYTTCCCCAGCTTCTGGAG,CTTGGTCTCATCTGCYTTCCCCAGCTT,CCTTGGTCTCATCTGCYTTCCCCAGCT,TCCTTGGTCTCATCTGCYTTCCCCAGC,TCATCCTTGGTCTCATCTGCYTTCCCC,GTCTCATCTGCRTTCCCCAGCTTCTGG,TCTCATCTGCRTTCCCCAGCTTCTGGA,CTCATCTGCRTTCCCCAGCTTCTGGAG,TCATCTGCRTTCCCCAGCTTCTGGAGA,CATCTGCRTTCCCCAGCTTCTGGAGAA	none
NM_018972.2(GDAP1):c.467C>G(p.Ala156Gly)	chr8:74360293	TAACTGTGGACTCCATGATCCCGGCTTATGCAACTACAAGGATTCGTAGTATGTAAACATT	CTTATGYAACTACAAGGATTCGTAGTA,CATGATCCCGGCTTATGRAACTACAAG,TCCCGGCTTATGYAACTACAAGGATTC,CCATGATCCCGGCTTATGYAACTACAA,TCCATGATCCCGGCTTATGYAACTACA,CTCCATGATCCCGGCTTATGYAACTAC,GGCTTATGRAACTACAAGGATTCGTAG	none
NM_024649.4(BBS1):c.1645G>T(p.Glu549Ter)	chr11:66531692	TTGCTGGTGCCAGGGCTCAACTACCCCCTGGAGACCTTTGTGGAGAGTCTCAGTAACAAGG	CTGYAGACCTTTGTGGAGAGTCTCAGT,CCTGYAGACCTTTGTGGAGAGTCTCAG,TGCCAGGGCTCAACTACCCCCTGRAGA,CCCCTGYAGACCTTTGTGGAGAGTCTC,CCCCCTGYAGACCTTTGTGGAGAGTCT,TCAACTACCCCCTGRAGACCTTTGTGG,CTCAACTACCCCCTGYAGACCTTTGTG,ACTACCCCCTGRAGACCTTTGTGGAGA,CTACCCCCTGRAGACCTTTGTGGAGAG	none
NM_000059.3(BRCA2):c.6124C>T(p.Gln2042Ter)	chr13:32340479	GCTATACGTACTCCAGAACATTTAATATCCCAAAAAGGCTTTTCATATAATGTGGTAAATT	TCCYAAAAAGGCTTTTCATATAATGTG,GTACTCCAGAACATTTAATATCCRAAA,TACTCCAGAACATTTAATATCCRAAAA,CTCCAGAACATTTAATATCCRAAAAAG,TCCAGAACATTTAATATCCRAAAAAGG,TTAATATCCYAAAAAGGCTTTTCATAT,CCAGAACATTTAATATCCYAAAAAGGC,TCCAGAACATTTAATATCCYAAAAAGG,CTCCAGAACATTTAATATCCYAAAAAG,AATATCCRAAAAAGGCTTTTCATATAA	GTACTCCAGAACATTTAATATCCRAAAA
NM_000748.2(CHRNB2):c.859G>C(p.Val287Leu)	chr1:154571682	ACGGTCTTCCTGCTGCTCATCTCCAAGATCGTGCCTCCCACCTCCCTCGACGTGCCGCTCG	TCCAAGATCYTGCCTCCCACCTCCCTC,CTCATCTCCAAGATCYTGCCTCCCACC,CTGCTCATCTCCAAGATCYTGCCTCCC,CAAGATCRTGCCTCCCACCTCCCTCGA	none
NM_000401.3(EXT2):c.1404+1G>A	chr11:44171743	TATGAAGAATGGAATGACCCTCCTGCTGTGGTAAGTGAATTCCAGTGCTAGCCACATGAGG	AATGGAATGACCCTCCTGCTGTGRTAA,ATGGAATGACCCTCCTGCTGTGRTAAG,GAATGACCCTCCTGCTGTGRTAAGTGA,CCTGCTGTGYTAAGTGAATTCCAGTGC,CCTCCTGCTGTGYTAAGTGAATTCCAG,GCTGTGRTAAGTGAATTCCAGTGCTAG	none
NM_007194.3(CHEK2):c.902T>A(p.Leu301Ter)	chr22:28703511	ATTTTTAAAAAGTTTACTACTTACAATTCCAAAACAATATAATAATCTTCTGCATCAAAAA	TCCYAAACAATATAATAATCTTCTGCA,TTCCYAAACAATATAATAATCTTCTGC,AAAAGTTTACTACTTACAATTCCRAAA,AGTTTACTACTTACAATTCCRAAACAA,TTACTACTTACAATTCCYAAACAATAT,TTTACTACTTACAATTCCYAAACAATA	none
NM_006445.3(PRPF8):c.6929G>A(p.Arg2310Lys)	chr17:1650881	AGGAGAGCAAAGTTGAGGAAGTGAGAGGGCCTGTGCACCTCGTGGTAGAACTCTTTGGGGT	TTGAGGAAGTGAGAGGGCYTGTGCACC,TGAGAGGGCRTGTGCACCTCGTGGTAG,GAGAGGGCRTGTGCACCTCGTGGTAGA,AGAGGGCRTGTGCACCTCGTGGTAGAA	none
NM_024675.3(PALB2):c.3492G>A(p.Trp1164Ter)	chr16:23603528	TCCAGCCAGCAAATGAGAGTCTGTACCCGACCATTTCACAAAAGACCAATGTTGGTCAGAG	CCGAYCATTTCACAAAAGACCAATGTT,GAGTCTGTACCCGARCATTTCACAAAA,GTACCCGARCATTTCACAAAAGACCAA	none
NM_000059.3(BRCA2):c.4889C>G(p.Ser1630Ter)	chr13:32339244	TATGTAGACAAACTGAAAATCTCAAAACATCAAAAAGTATCTTTTTGAAAGTTAAAGTACA	ACAAACTGAAAATCTCAAAACATRAAA,CAAACTGAAAATCTCAAAACATRAAAA,AACTGAAAATCTCAAAACATRAAAAAG,TCAAAACATYAAAAAGTATCTTTTTGA,CTGAAAATCTCAAAACATYAAAAAGTA,TCAAAACATRAAAAAGTATCTTTTTGA,CAAAACATRAAAAAGTATCTTTTTGAA,AAAACATRAAAAAGTATCTTTTTGAAA,AAACATRAAAAAGTATCTTTTTGAAAG	ACAAACTGAAAATCTCAAAACATRAAAA
NM_001065.3(TNFRSF1A):c.175T>C(p.Cys59Arg)	chr12:6334109	ACTTGCCCCTACCTTTGTGGCACTTGGTACAGCAAATCGAATTATTTTGAGGGTGGATATA	CTACCTTTGTGGCACTTGGTACRGCAA,TTGGTACYGCAAATCGAATTATTTTGA,TTTGTGGCACTTGGTACRGCAAATCGA,TTGTGGCACTTGGTACYGCAAATCGAA,TTTGTGGCACTTGGTACYGCAAATCGA,CTTTGTGGCACTTGGTACYGCAAATCG,CCTTTGTGGCACTTGGTACYGCAAATC,TTGGTACRGCAAATCGAATTATTTTGA,TGGTACRGCAAATCGAATTATTTTGAG	none
NM_001098398.1(COPA):c.721G>A(p.Glu241Lys)	chr1:160314111	TGTTGTAATGGCCCCGGCAGGTATCAACCTCCCATGCCTTTGATTCTGAAGGACAAAAAGA	CCTYCCATGCCTTTGATTCTGAAGGAC,TCAACCTYCCATGCCTTTGATTCTGAA,GCAGGTATCAACCTRCCATGCCTTTGA,CCGGCAGGTATCAACCTYCCATGCCTT,CCCGGCAGGTATCAACCTYCCATGCCT,CCCCGGCAGGTATCAACCTYCCATGCC,ATCAACCTRCCATGCCTTTGATTCTGA,TCAACCTRCCATGCCTTTGATTCTGAA,CAACCTRCCATGCCTTTGATTCTGAAG	none
NM_001204.6(BMPR2):c.928A>T(p.R310*)	chr2:202520162	AGCTCTTGCCGTCTTGCTCATTCTGTTACTAGAGGACTGGCTTATCTTCACACAGAATTAC	GCCGTCTTGCTCATTCTGTTACTRGAG,CCGTCTTGCTCATTCTGTTACTRGAGG,TCTGTTACTYGAGGACTGGCTTATCTT,TTGCTCATTCTGTTACTRGAGGACTGG,TTGCTCATTCTGTTACTYGAGGACTGG,CTTGCTCATTCTGTTACTYGAGGACTG,TCTTGCTCATTCTGTTACTYGAGGACT	none
NM_000495.4(COL4A5):c.3754G>A(p.Gly1252Ser)	chrX:108668468	TCTCCGGGTCCAGCTCTGGAAGGACCTAAAGGCAACCCTGGGCCCCAAGGTCCTCCTGGGA	TCCAGCTCTGGAAGGACCTAAARGCAA,CCTAAAYGCAACCCTGGGCCCCAAGGT,CTGGAAGGACCTAAAYGCAACCCTGGG,TCTGGAAGGACCTAAAYGCAACCCTGG,CTCTGGAAGGACCTAAAYGCAACCCTG,GGACCTAAARGCAACCCTGGGCCCCAA,GACCTAAARGCAACCCTGGGCCCCAAG,ACCTAAARGCAACCCTGGGCCCCAAGG	none
NM_000455.4(STK11):c.465-1G>A	chr19:1220372	CGGCCCCAGGACGGGTGTGTGCTGCCCGCAGGTACTTCTGTCAGCTGATTGACGGCCTGGA	CCCGCAYGTACTTCTGTCAGCTGATTG,CTGCCCGCAYGTACTTCTGTCAGCTGA,CTGCCCGCARGTACTTCTGTCAGCTGA	none
NM_000527.4(LDLR):c.382T>C(p.Cys128Arg)	chr19:11105288	GATGGGAAGTGCATCTCTCGGCAGTTCGTCTGTGACTCAGACCGGGACTGCTTGGACGGCT	GTGCATCTCTCGGCAGTTCGTCRGTGA,TTCGTCYGTGACTCAGACCGGGACTGC,TCTCTCGGCAGTTCGTCRGTGACTCAG,TCTCGGCAGTTCGTCYGTGACTCAGAC,CTCTCGGCAGTTCGTCYGTGACTCAGA,TCTCTCGGCAGTTCGTCYGTGACTCAG,GGCAGTTCGTCRGTGACTCAGACCGGG,GCAGTTCGTCRGTGACTCAGACCGGGA	none
NM_000781.2(CYP11A1):c.422T>G(p.Leu141Trp)	chr15:74347903	GTCCCTGGGAGATGGCCCAGGACTCACTTCAACAGGACTCCTATGGGTCTCTGGTAATACT	TTCYACAGGACTCCTATGGGTCTCTGG,CTTCYACAGGACTCCTATGGGTCTCTG,GAGATGGCCCAGGACTCACTTCRACAG,TCACTTCYACAGGACTCCTATGGGTCT,GATGGCCCAGGACTCACTTCRACAGGA,CCCAGGACTCACTTCYACAGGACTCCT,GGACTCACTTCRACAGGACTCCTATGG,GACTCACTTCRACAGGACTCCTATGGG	none
NM_000238.3(KCNH2):c.2398+1G>C	chr7:150950167	TCCAGTCCAGTGCCCGCCCCCCACCCCATACCCAGGATGGCCACGACGACGTCGCCCCGCA	AGTGCCCGCCCCCCACCCCATARCCAG,CCCATAYCCAGGATGGCCACGACGACG,CCCCATAYCCAGGATGGCCACGACGAC,TGCCCGCCCCCCACCCCATARCCAGGA,CCGCCCCCCACCCCATARCCAGGATGG,CCCCACCCCATAYCCAGGATGGCCACG,CCGCCCCCCACCCCATAYCCAGGATGG,CCCGCCCCCCACCCCATAYCCAGGATG,CCCACCCCATARCCAGGATGGCCACGA,ACCCCATARCCAGGATGGCCACGACGA	none
NM_000492.3(CFTR):c.2443G>T(p.Glu815Ter)	chr7:117592610	CTGGATATATATTCAAGAAGGTTATCTCAAGAAACTGGCTTGGAAATAAGTGAAGAAATTA	TCAAYAAACTGGCTTGGAAATAAGTGA,TATATTCAAGAAGGTTATCTCAARAAA,TCTCAAYAAACTGGCTTGGAAATAAGT,TTCAAGAAGGTTATCTCAARAAACTGG,TTATCTCAAYAAACTGGCTTGGAAATA,GAAGGTTATCTCAARAAACTGGCTTGG,TCAAGAAGGTTATCTCAAYAAACTGGC,TTCAAGAAGGTTATCTCAAYAAACTGG,GGTTATCTCAARAAACTGGCTTGGAAA,TATCTCAARAAACTGGCTTGGAAATAA,ATCTCAARAAACTGGCTTGGAAATAAG	none
NM_002968.2(SALL1):c.1115C>G(p.Ser372Ter)	chr16:51141107	CTGCTTATTGCAAAAGCTGGTGAGGACGATGATGAGACCGCTGGGTTGCTGACATGGGAGG	TGCAAAAGCTGGTGAGGACGATRATGA,CAAAAGCTGGTGAGGACGATRATGAGA	none
NM_002977.3(SCN9A):c.1642C>T(p.Arg548Ter)	chr2:166284785	TGAAACTAAAAAGACTTGTTCTGCTGCTTCGCCTTGCAGAAAACAAGGAGCCACGAATGCT	TTCYCCTTGCAGAAAACAAGGAGCCAC,CTTCYCCTTGCAGAAAACAAGGAGCCA,CTGCTTCYCCTTGCAGAAAACAAGGAG,ACTTGTTCTGCTGCTTCRCCTTGCAGA,TTCTGCTGCTTCYCCTTGCAGAAAACA,TGTTCTGCTGCTTCRCCTTGCAGAAAA,TTGTTCTGCTGCTTCYCCTTGCAGAAA,CTTGTTCTGCTGCTTCYCCTTGCAGAA,TCTGCTGCTTCRCCTTGCAGAAAACAA,CTGCTGCTTCRCCTTGCAGAAAACAAG,TGCTGCTTCRCCTTGCAGAAAACAAGG,GCTGCTTCRCCTTGCAGAAAACAAGGA,CTGCTTCRCCTTGCAGAAAACAAGGAG	none
NM_006129.4(BMP1):c.747C>G(p.Phe249Leu)	chr8:22177868	CCTGATCTTGGCAGGGCAGGAGTATAACTTCCTGAAGATGGAGCCTCAGGAGGTGGAGTCC	CTTYCTGAAGATGGAGCCTCAGGAGGT,TGGCAGGGCAGGAGTATAACTTRCTGA,GCAGGGCAGGAGTATAACTTRCTGAAG,CAGGGCAGGAGTATAACTTRCTGAAGA,CAGGAGTATAACTTRCTGAAGATGGAG,TATAACTTRCTGAAGATGGAGCCTCAG,ATAACTTRCTGAAGATGGAGCCTCAGG,TAACTTRCTGAAGATGGAGCCTCAGGA	none
NM_001142279.2(RNASEH2B):c.356A>G(p.Asp119Gly)	chr13:50934919	AGTTTCAGCCCCTTGATCAAGTTGTGGTGGATAACGTGTTTCCAAATTGCATCTTGTTGCT	GCCCCTTGATCAAGTTGTGGTGGRTAA,TTGTGGTGGYTAACGTGTTTCCAAATT,TTGATCAAGTTGTGGTGGYTAACGTGT,CTTGATCAAGTTGTGGTGGYTAACGTG,CCTTGATCAAGTTGTGGTGGYTAACGT,AGTTGTGGTGGRTAACGTGTTTCCAAA	none
NM_001456.3(FLNA):c.6203-2A>G	chrX:154352926	CTCAATGGACAGGCTGAGCCCACCATAGCCTAGGGGATGGATACCCCTGAGCCTCGGTGCT	GACAGGCTGAGCCCACCATAGCCRAGG,ACAGGCTGAGCCCACCATAGCCRAGGG,AGGCTGAGCCCACCATAGCCRAGGGGA,CTGAGCCCACCATAGCCRAGGGGATGG,CCCACCATAGCCYAGGGGATGGATACC,CTGAGCCCACCATAGCCYAGGGGATGG,CATAGCCRAGGGGATGGATACCCCTGA,ATAGCCRAGGGGATGGATACCCCTGAG	none
NM_000426.3(LAMA2):c.7074C>A(p.Tyr2358Ter)	chr6:129464371	TGCATTGGTCAGCCGTCCCATTCGCTGGTACCCCAACATCTCCACTGTCATGTTCAAGTTC	CTGGTAYCCCAACATCTCCACTGTCAT,TCGCTGGTAYCCCAACATCTCCACTGT,TCCCATTCGCTGGTAYCCCAACATCTC,CCGTCCCATTCGCTGGTAYCCCAACAT	none
NM_000059.3(BRCA2):c.4222C>T(p.Gln1408Ter)	chr13:32338577	GCATGTCATGGTAATACTTCAAATAAAGAACAGTTAACTGCTACTAAAACGGAGCAAAATA	GTAATACTTCAAATAAAGAARAGTTAA,TCAAATAAAGAAYAGTTAACTGCTACT,AAATAAAGAARAGTTAACTGCTACTAA,AATAAAGAARAGTTAACTGCTACTAAA,ATAAAGAARAGTTAACTGCTACTAAAA	none
NM_000193.3(SHH):c.331A>T(p.Ile111Phe)	chr7:155806527	TCACTCCTGGCCACTGGTTCATCACCGAGATGGCCAAAGCGTTCAACTTGTCCTTACACCT	CCGAGAYGGCCAAAGCGTTCAACTTGT,CCACTGGTTCATCACCGAGARGGCCAA,CACTGGTTCATCACCGAGARGGCCAAA,TCACCGAGAYGGCCAAAGCGTTCAACT,TCATCACCGAGAYGGCCAAAGCGTTCA,CTGGTTCATCACCGAGAYGGCCAAAGC,CCACTGGTTCATCACCGAGAYGGCCAA,CATCACCGAGARGGCCAAAGCGTTCAA	none
NM_000059.3(BRCA2):c.5107G>T(p.Glu1703Ter)	chr13:32339462	CTTAGAGAAGGAATATTTGATGGTCAACCAGAAAGAATAAATACTGCAGATTATGTAGGAA	CCAYAAAGAATAAATACTGCAGATTAT,AAGGAATATTTGATGGTCAACCARAAA,AGGAATATTTGATGGTCAACCARAAAG,TCAACCAYAAAGAATAAATACTGCAGA,GAATATTTGATGGTCAACCARAAAGAA,TATTTGATGGTCAACCARAAAGAATAA,TTTGATGGTCAACCAYAAAGAATAAAT,GTCAACCARAAAGAATAAATACTGCAG,TCAACCARAAAGAATAAATACTGCAGA	none
NM_000083.2(CLCN1):c.220C>T(p.Gln74Ter)	chr7:143319794	CATCACAAAGAACAATTCTCAGACAGGGAGCAGGACATAGGGATGCCCAAGAAGACAGGCT	AAGAACAATTCTCAGACAGGGAGRAGG,AGAACAATTCTCAGACAGGGAGRAGGA,AATTCTCAGACAGGGAGRAGGACATAG,TCAGACAGGGAGYAGGACATAGGGATG,TCTCAGACAGGGAGRAGGACATAGGGA,TTCTCAGACAGGGAGYAGGACATAGGG,CAGGGAGRAGGACATAGGGATGCCCAA,AGGGAGRAGGACATAGGGATGCCCAAG	none
NM_000891.2(KCNJ2):c.161G>T(p.Cys54Phe)	chr17:70175200	GGAGCCGCTTTGTGAAGAAAGATGGCCACTGTAATGTTCAGTTCATCAATGTGGGTGAGAA	CTTTGTGAAGAAAGATGGCCACTRTAA,TGGCCACTRTAATGTTCAGTTCATCAA	none
NM_170707.3(LMNA):c.1157G>C(p.Arg386Thr)	chr1:156136121	ACCGCAAGCTCTTGGAGGGCGAGGAGGAGAGGTGGGCTGGGGAGACGTCGGGGAGGTGCTG	CTCTTGGAGGGCGAGGAGGAGARGTGG,GGAGGGCGAGGAGGAGARGTGGGCTGG,GGGCGAGGAGGAGARGTGGGCTGGGGA,TTGGAGGGCGAGGAGGAGAYGTGGGCT,CTTGGAGGGCGAGGAGGAGAYGTGGGC,AGGAGARGTGGGCTGGGGAGACGTCGG	none
NM_000264.4(PTCH1):c.1068-1G>A	chr9:95479148	AACTGGAACATGGTCTGCAGGGCATGGGCGCTGCAGCACAGTCCAAGGGAAGGCACATCAT	CTGCAGGGCATGGGCGYTGCAGCACAG,TCTGCAGGGCATGGGCGYTGCAGCACA,GGGCATGGGCGRTGCAGCACAGTCCAA,GGCATGGGCGRTGCAGCACAGTCCAAG,GCATGGGCGRTGCAGCACAGTCCAAGG,CATGGGCGRTGCAGCACAGTCCAAGGG,ATGGGCGRTGCAGCACAGTCCAAGGGA,TGGGCGRTGCAGCACAGTCCAAGGGAA	none
NM_025137.3(SPG11):c.2833A>G(p.Arg945Gly)	chr15:44620191	ATTGGGTATTAGTTCAACAGTTATAATACCTGGCCAGCTTATCTAAAATTTCATTCCTCAT	AGTTCAACAGTTATAATACCRGGCCAG,TCAACAGTTATAATACCYGGCCAGCTT,TTCAACAGTTATAATACCYGGCCAGCT,GTTATAATACCRGGCCAGCTTATCTAA,TTATAATACCRGGCCAGCTTATCTAAA,TATAATACCRGGCCAGCTTATCTAAAA	none
NM_016203.3(PRKAG2):c.1151G>C(p.Arg384Thr)	chr7:151568798	TTCCCACTGATAGGGTCAATAACGGGCAATCTGTGGATTTTATTTTTGATCAAGGAGTATA	TAGGGTCAATAACGGGCAATRTGTGGA,TCAATAACGGGCAATYTGTGGATTTTA,CGGGCAATRTGTGGATTTTATTTTTGA	none
NM_024675.3(PALB2):c.2368C>T(p.Gln790Ter)	chr16:23629786	AGGTAGGTTGTCCTTGCCTGCCTGACACTTGCAGGGTGGTATGTGGTTTTGCTGGGCTGCC	CTTYCAGGGTGGTATGTGGTTTTGCTG,TTGTCCTTGCCTGCCTGACACTTRCAG,TGTCCTTGCCTGCCTGACACTTRCAGG,CTGACACTTYCAGGGTGGTATGTGGTT,TTGCCTGCCTGACACTTYCAGGGTGGT,CTTGCCTGCCTGACACTTYCAGGGTGG,CCTTGCCTGCCTGACACTTYCAGGGTG,TCCTTGCCTGCCTGACACTTYCAGGGT,GCCTGACACTTRCAGGGTGGTATGTGG	none
NM_004168.3(SDHA):c.223C>T(p.Arg75Ter)	chr5:224432	GTGGTGGTAGGCGCTGGAGGGGCAGGCTTGCGAGCTGCATTTGGCCTTTCTGAGGCAGGGT	TTGYGAGCTGCATTTGGCCTTTCTGAG,CTTGYGAGCTGCATTTGGCCTTTCTGA,TAGGCGCTGGAGGGGCAGGCTTGRGAG,CTGGAGGGGCAGGCTTGYGAGCTGCAT	none
NM_000257.3(MYH7):c.3620T>A(p.Ile1207Asn)	chr14:23419951	AGCTTCTGCTTCACCCGCTGCAGGTTGTCGATCTGCTCGCCCAGCTCGGCCACGCTGTCGG	TCGYTCTGCTCGCCCAGCTCGGCCACG,TTGTCGYTCTGCTCGCCCAGCTCGGCC,CCGCTGCAGGTTGTCGYTCTGCTCGCC,CCCGCTGCAGGTTGTCGYTCTGCTCGC,TCACCCGCTGCAGGTTGTCGYTCTGCT,GGTTGTCGRTCTGCTCGCCCAGCTCGG	none
NM_000249.3(MLH1):c.1961C>T(p.Pro654Leu)	chr3:37048581	ACAACTATGTGCCCCCTTTGGAGGGACTGCCTATCTTCATTCTTCGACTAGCCACTGAGGT	CTGCYTATCTTCATTCTTCGACTAGCC,CTTTGGAGGGACTGCYTATCTTCATTC,CCTTTGGAGGGACTGCYTATCTTCATT,CCCTTTGGAGGGACTGCYTATCTTCAT,CCCCTTTGGAGGGACTGCYTATCTTCA,CCCCCTTTGGAGGGACTGCYTATCTTC,GAGGGACTGCRTATCTTCATTCTTCGA,GACTGCRTATCTTCATTCTTCGACTAG	none
NM_004572.3(PKP2):c.775G>T(p.Glu259Ter)	chr12:32878105	CGACAGTGAGCCCTGCCGTCAGGTAGTTCTCCTTCTCCAAGAGGTTGCCCATGCTGCGGCT	TCTYCTTCTCCAAGAGGTTGCCCATGC,TTCTYCTTCTCCAAGAGGTTGCCCATG,TGCCGTCAGGTAGTTCTRCTTCTCCAA,TCAGGTAGTTCTYCTTCTCCAAGAGGT,CGTCAGGTAGTTCTRCTTCTCCAAGAG,CCGTCAGGTAGTTCTYCTTCTCCAAGA,CTGCCGTCAGGTAGTTCTYCTTCTCCA,CCTGCCGTCAGGTAGTTCTYCTTCTCC,CCCTGCCGTCAGGTAGTTCTYCTTCTC	none
NM_001042492.2(NF1):c.5812+1G>A	chr17:31330499	AAGAGTGTATTTCTGGATTTAGCAAATCTAGTAAGTAATGATAATTTTCTTTAATACTAAC	CTAYTAAGTAATGATAATTTTCTTTAA,TCTAYTAAGTAATGATAATTTTCTTTA,TATTTCTGGATTTAGCAAATCTARTAA,ATTTCTGGATTTAGCAAATCTARTAAG,TCTGGATTTAGCAAATCTARTAAGTAA,TTAGCAAATCTAYTAAGTAATGATAAT,CTGGATTTAGCAAATCTAYTAAGTAAT,TCTGGATTTAGCAAATCTAYTAAGTAA,TTCTGGATTTAGCAAATCTAYTAAGTA	none
NM_001204.6(BMPR2):c.296G>T(p.Cys99Phe)	chr2:202467567	GAGATCCCCAAGAGTGTCACTATGAAGAATGTGTAGTAACTACCACTCCTCCCTCAATTCA	none	none
NM_020376.3(PNPLA2):c.584C>T(p.Pro195Leu)	chr11:822494	CCCCCTTCTCGGGCGAGAGTGACATCTGTCCGCAGGACAGCTCCACCAACATCCACGAGCT	TCGGGCGAGAGTGACATCTGTCRGCAG,TCTGTCYGCAGGACAGCTCCACCAACA,GGGCGAGAGTGACATCTGTCRGCAGGA,CGAGAGTGACATCTGTCRGCAGGACAG,CATCTGTCRGCAGGACAGCTCCACCAA	none
NM_017534.5(MYH2):c.1975-2A>G	chr17:10535367	AGGTTGGTCATCAGCTTGTTCAAATTCTCCTGTAAAACCAGGAAAAATCCTGTCATTTTAG	TCCYGTAAAACCAGGAAAAATCCTGTC,CTCCYGTAAAACCAGGAAAAATCCTGT,CATCAGCTTGTTCAAATTCTCCRGTAA,TTCTCCYGTAAAACCAGGAAAAATCCT,TCAGCTTGTTCAAATTCTCCRGTAAAA,TTCAAATTCTCCYGTAAAACCAGGAAA,TGTTCAAATTCTCCRGTAAAACCAGGA,TTGTTCAAATTCTCCYGTAAAACCAGG,CTTGTTCAAATTCTCCYGTAAAACCAG,TCAGCTTGTTCAAATTCTCCYGTAAAA,TCAAATTCTCCRGTAAAACCAGGAAAA,CAAATTCTCCRGTAAAACCAGGAAAAA	none
NM_000138.4(FBN1):c.3713-2A>T	chr15:48483945	ATTGGGATTATCTTCACACTCATCGATGTCTGCAAAGAATAAAACCAACAACCACAGGTTG	TATCTTCACACTCATCGATGTCRGCAA,TCTTCACACTCATCGATGTCRGCAAAG,CTTCACACTCATCGATGTCRGCAAAGA,CTCATCGATGTCYGCAAAGAATAAAAC,CACTCATCGATGTCRGCAAAGAATAAA,TCACACTCATCGATGTCYGCAAAGAAT,TTCACACTCATCGATGTCYGCAAAGAA,CTTCACACTCATCGATGTCYGCAAAGA,TCTTCACACTCATCGATGTCYGCAAAG,ATCGATGTCRGCAAAGAATAAAACCAA,GATGTCRGCAAAGAATAAAACCAACAA	none
NM_000527.4(LDLR):c.808T>C(p.Cys270Arg)	chr19:11106678	GACTGCAAGGACATGAGCGATGAAGTTGGCTGCGTTAATGGTGAGCGCTGGCCATCTGGTT	CATGAGCGATGAAGTTGGCRGCGTTAA,GTTGGCRGCGTTAATGGTGAGCGCTGG	none
NM_153767.3(KCNJ1):c.315T>A(p.Asn105Lys)	chr11:128839929	AAACAGAAAAGCTGAGGTCAAGCCATTAATATTCTCCACACAGGGAGTGTGATTGGCAGAA	GTCAAGCCATTAATRTTCTCCACACAG,CTGAGGTCAAGCCATTAATYTTCTCCA,AAGCCATTAATRTTCTCCACACAGGGA,AGCCATTAATRTTCTCCACACAGGGAG	none
NM_000784.3(CYP27A1):c.1185-1G>T	chr2:218814379	GAGCAGACTCCAGACATTCTTTTCCCTGCAGTCTCTACCCTGTGGTCCCCACAAACTCCCG	CCTGCAYTCTCTACCCTGTGGTCCCCA,CCCTGCAYTCTCTACCCTGTGGTCCCC,TTCCCTGCAYTCTCTACCCTGTGGTCC,CTTTTCCCTGCAYTCTCTACCCTGTGG	none
NM_000155.3(GALT):c.785G>C(p.Arg262Pro)	chr9:34648859	AGACACTGCTGCTGCCCCGTCGGCATGTGCGGCGGCTACCTGAGCTGACCCCTGCTGAGCG	CTGCTGCCCCGTCGGCATGTGCRGCGG,CCGTCGGCATGTGCRGCGGCTACCTGA,CCCGTCGGCATGTGCYGCGGCTACCTG,CCCCGTCGGCATGTGCYGCGGCTACCT,CTGCCCCGTCGGCATGTGCYGCGGCTA,GGCATGTGCRGCGGCTACCTGAGCTGA	none
NM_006269.1(RP1):c.679T>G(p.Phe227Val)	chr8:54622180	GGAGCTGTGGTGGCGGCAGGAAGGGAGCCATTTAAACCAGGAAATTATGACATCCAAAAAT	CCAYTTAAACCAGGAAATTATGACATC,GGTGGCGGCAGGAAGGGAGCCARTTAA,CGGCAGGAAGGGAGCCARTTAAACCAG,CAGGAAGGGAGCCARTTAAACCAGGAA,GGAGCCARTTAAACCAGGAAATTATGA	none
NM_203395.2(IYD):c.347T>C(p.Ile116Thr)	chr6:150389520	TAAGTAATGAGCAAGTCCCAATGGAAGTCATTGATAATGTCATCAGAACGGCAGGTTTGTA	TCAYTGATAATGTCATCAGAACGGCAG,TGAGCAAGTCCCAATGGAAGTCARTGA,GCAAGTCCCAATGGAAGTCARTGATAA,TCCCAATGGAAGTCAYTGATAATGTCA,AATGGAAGTCARTGATAATGTCATCAG,ATGGAAGTCARTGATAATGTCATCAGA,TGGAAGTCARTGATAATGTCATCAGAA,AAGTCARTGATAATGTCATCAGAACGG	none
NM_022455.4(NSD1):c.6426C>G(p.Tyr2142Ter)	chr5:177292121	CTGCAAGAAACCAGGCTGCCCAAAAGTTTACCACGCAGACTGTCTCAATCTGACCAAGCGA	TTAYCACGCAGACTGTCTCAATCTGAC,TTTAYCACGCAGACTGTCTCAATCTGA,CAGGCTGCCCAAAAGTTTARCACGCAG,CCCAAAAGTTTAYCACGCAGACTGTCT,CTGCCCAAAAGTTTAYCACGCAGACTG,CCAGGCTGCCCAAAAGTTTAYCACGCA,AAAAGTTTARCACGCAGACTGTCTCAA	TTTAYCACGCAGACTGTCTCAATCTGAC
NM_004281.3(BAG3):c.367C>T(p.Arg123Ter)	chr10:119670037	GTCTATCCCCAGCCTGGGATGCAGCGATTCCGAACTGAGGCGGCAGCAGCGGCTCCTCAGA	TTCYGAACTGAGGCGGCAGCAGCGGCT,CCCAGCCTGGGATGCAGCGATTCRGAA,GCCTGGGATGCAGCGATTCRGAACTGA,CTGGGATGCAGCGATTCRGAACTGAGG,GGATGCAGCGATTCRGAACTGAGGCGG,CTGGGATGCAGCGATTCYGAACTGAGG,CCTGGGATGCAGCGATTCYGAACTGAG,TGCAGCGATTCRGAACTGAGGCGGCAG,AGCGATTCRGAACTGAGGCGGCAGCAG	none
NM_004006.2(DMD):c.10019G>A(p.Cys3340Tyr)	chrX:31180437	TGGCCTTTTGCAACTCGACCAGAAAAAAAGCAGCTTTGGCAGATGTCATAATTAAAGTGCT	CCAGAAAAAAAGYAGCTTTGGCAGATG,GACCAGAAAAAAAGRAGCTTTGGCAGA,TCGACCAGAAAAAAAGYAGCTTTGGCA,CTCGACCAGAAAAAAAGYAGCTTTGGC,AAAAAGRAGCTTTGGCAGATGTCATAA	none
NM_001113755.2(TYMP):c.433G>A(p.Gly145Arg)	chr22:50528595	AGGTGCCTCCTGTGTGCCCCAGACCACGTCCGCTGATCATTGGCACCTGGTGGTCAGGGAT	CCACGTCYGCTGATCATTGGCACCTGG,CCAGACCACGTCYGCTGATCATTGGCA,CCCCAGACCACGTCRGCTGATCATTGG,CCACGTCRGCTGATCATTGGCACCTGG	none
NM_000044.4(AR):c.217C>T(p.Gln73Ter)	chrX:67545363	CAGCAGCAGCAGCAGCAGCAGCAGCAGCAGCAGCAGCAGCAGCAGCAGCAGCAAGAGACTA	CAGCAGCAGRAGCAGCAGCAGCAGCAG,CAGCAGRAGCAGCAGCAGCAGCAGCAG	none
NM_000249.3(MLH1):c.1409+1G>T	chr3:37026008	GAAGAGAGGACCTACTTCCAGCAACCCCAGGTATGGCCTTTTGGGAAAAGTACAGCCTACC	CCAGYTATGGCCTTTTGGGAAAAGTAC,CCCCAGYTATGGCCTTTTGGGAAAAGT,TTCCAGCAACCCCAGYTATGGCCTTTT,CTTCCAGCAACCCCAGYTATGGCCTTT,CTACTTCCAGCAACCCCAGYTATGGCC,CCTACTTCCAGCAACCCCAGYTATGGC,AGCAACCCCAGRTATGGCCTTTTGGGA,GCAACCCCAGRTATGGCCTTTTGGGAA,CAACCCCAGRTATGGCCTTTTGGGAAA,AACCCCAGRTATGGCCTTTTGGGAAAA,ACCCCAGRTATGGCCTTTTGGGAAAAG	none
NM_000059.3(BRCA2):c.7471C>T(p.Gln2491Ter)	chr13:32356463	ATTACAAGTCTTCAGAATGCCAGAGATATACAGGATATGCGAATTAAGAAGAAACAAAGGC	GTCTTCAGAATGCCAGAGATATARAGG,TCTTCAGAATGCCAGAGATATARAGGA,ATGCCAGAGATATARAGGATATGCGAA,TCAGAATGCCAGAGATATAYAGGATAT,TTCAGAATGCCAGAGATATAYAGGATA,CAGAGATATARAGGATATGCGAATTAA,AGAGATATARAGGATATGCGAATTAAG,GAGATATARAGGATATGCGAATTAAGA,AGATATARAGGATATGCGAATTAAGAA,GATATARAGGATATGCGAATTAAGAAG	none
NM_001015877.1(PHF6):c.700A>G(p.Lys234Glu)	chrX:134413937	GCACGAGGAAAACTGCATATATTTAATGCCAAGAAGGCAGCTGCCCATTATAAGTGCATGG	GAAAACTGCATATATTTAATGCCRAGA,AAAACTGCATATATTTAATGCCRAGAA,AACTGCATATATTTAATGCCRAGAAGG,TTTAATGCCYAGAAGGCAGCTGCCCAT,TGCATATATTTAATGCCRAGAAGGCAG,CTGCATATATTTAATGCCYAGAAGGCA	none
NM_000097.5(CPOX):c.835G>C(p.Gly279Arg)	chr3:98588831	TCAAGTATGTTGGAGTGAGGTCACATCCACCACCAAACCACCACTGCTTGTTGCCTACCAA	CCACYACCAAACCACCACTGCTTGTTG,TGGAGTGAGGTCACATCCACRACCAAA	none
NM_000518.4(HBB):c.*6C>G	chr11:5225592	AACCTTTAATAGAAATTGGACAGCAAGAAAGCGAGCTTAGTGATACTTGTGGGCCAGGGCA	AATAGAAATTGGACAGCAAGAAARCGA,ATAGAAATTGGACAGCAAGAAARCGAG,AATTGGACAGCAAGAAARCGAGCTTAG,TGGACAGCAAGAAARCGAGCTTAGTGA,TTGGACAGCAAGAAAYCGAGCTTAGTG	none
NM_000059.3(BRCA2):c.9502-2A>C	chr13:32396896	TTATAAAGCAGCTTTTCCACTTATTTTCTTAGAATATTGACATACTTTGCAATGAAGCAGA	CTTYGAATATTGACATACTTTGCAATG,TCTTYGAATATTGACATACTTTGCAAT,GCAGCTTTTCCACTTATTTTCTTRGAA,TTTCTTYGAATATTGACATACTTTGCA,TTTTCTTYGAATATTGACATACTTTGC,TTTCCACTTATTTTCTTRGAATATTGA,TCCACTTATTTTCTTYGAATATTGACA,TTCCACTTATTTTCTTYGAATATTGAC,TTTCCACTTATTTTCTTYGAATATTGA,TTTTCCACTTATTTTCTTYGAATATTG,CTTTTCCACTTATTTTCTTYGAATATT	none
NM_005228.4(EGFR):c.2582T>A(p.Leu861Gln)	chr7:55191831	TCAAGATCACAGATTTTGGGCTGGCCAAACTGCTGGGTGCGGAAGAGAAAGAATACCATGC	CCAAACYGCTGGGTGCGGAAGAGAAAG,AGATTTTGGGCTGGCCAAACRGCTGGG,TGGGCTGGCCAAACRGCTGGGTGCGGA,TTGGGCTGGCCAAACYGCTGGGTGCGG,TTTGGGCTGGCCAAACYGCTGGGTGCG,TTTTGGGCTGGCCAAACYGCTGGGTGC,GCTGGCCAAACRGCTGGGTGCGGAAGA,CTGGCCAAACRGCTGGGTGCGGAAGAG,TGGCCAAACRGCTGGGTGCGGAAGAGA,GGCCAAACRGCTGGGTGCGGAAGAGAA,GCCAAACRGCTGGGTGCGGAAGAGAAA,CCAAACRGCTGGGTGCGGAAGAGAAAG	none
NM_001034850.2(RETREG1):c.873+2T>C	chr5:16478032	CAGGAACAAATTGAAAACTAAACAAAAAATACCTTAGGACAAAGAGCTGAAAAGTCTAATT	TTGAAAACTAAACAAAAAATRCCTTAG,TGAAAACTAAACAAAAAATRCCTTAGG,ACTAAACAAAAAATRCCTTAGGACAAA,TTGAAAACTAAACAAAAAATYCCTTAG,AAACAAAAAATRCCTTAGGACAAAGAG,AAAAAATRCCTTAGGACAAAGAGCTGA,AAAAATRCCTTAGGACAAAGAGCTGAA	none
NM_032667.6(BSCL2):c.142C>T(p.Leu48Phe)	chr11:62705371	GCATATAGGAATAGTAGAAGGAGCCATAGAGGAAGACAGACACCCAGAGCAAAAGGAGGAT	GGAATAGTAGAAGGAGCCATAGARGAA,GAATAGTAGAAGGAGCCATAGARGAAG,CCATAGAYGAAGACAGACACCCAGAGC,GTAGAAGGAGCCATAGARGAAGACAGA,GAGCCATAGARGAAGACAGACACCCAG,AGCCATAGARGAAGACAGACACCCAGA,GCCATAGARGAAGACAGACACCCAGAG	none
NM_018127.6(ELAC2):c.1267C>T(p.Leu423Phe)	chr17:13002311	ACTCCCTCCTGGGACGGAGCTGGTACTTGAGGAGGCATTCACCCTGAACCATGGGCACACT	TTGAYGAGGCATTCACCCTGAACCATG,CCTGGGACGGAGCTGGTACTTGARGAG,CTGGGACGGAGCTGGTACTTGARGAGG,TGGTACTTGARGAGGCATTCACCCTGA,GGTACTTGARGAGGCATTCACCCTGAA	none
NM_000492.3(CFTR):c.1679G>A(p.Arg560Lys)	chr7:117587833	GAGGTCAACGAGCAAGAATTTCTTTAGCAAGGTGAATAACTAATTATTGGTCTAGCAAGCA	CGAGCAAGAATTTCTTTAGCAARGTGA,TTAGCAAYGTGAATAACTAATTATTGG,CTTTAGCAAYGTGAATAACTAATTATT,TTTCTTTAGCAAYGTGAATAACTAATT,AATTTCTTTAGCAARGTGAATAACTAA,TTAGCAARGTGAATAACTAATTATTGG	none
NM_004085.3(TIMM8A):c.112C>T(p.Gln38Ter)	chrX:101348553	GGCTCCTCACCCAACAAAGTTCAGTCATCTGGTGCACCAGCTGCTGGAAGCGCTGCTTTTG	TCTYGTGCACCAGCTGCTGGAAGCGCT,TCATCTYGTGCACCAGCTGCTGGAAGC,ACAAAGTTCAGTCATCTRGTGCACCAG,CCAACAAAGTTCAGTCATCTYGTGCAC,TCAGTCATCTRGTGCACCAGCTGCTGG,CAGTCATCTRGTGCACCAGCTGCTGGA,AGTCATCTRGTGCACCAGCTGCTGGAA,GTCATCTRGTGCACCAGCTGCTGGAAG	none
NM_019098.4(CNGB3):c.130-1G>T	chr8:86739737	GAGAGATTTCTCTTCACCTTTGTTTTCTTCCTTTGAGAAAAAACATAGAGATTGTATGTGA	TTCYTTTGAGAAAAAACATAGAGATTG,CTTCYTTTGAGAAAAAACATAGAGATT,TTCTTCYTTTGAGAAAAAACATAGAGA,TTTCTTCYTTTGAGAAAAAACATAGAG,TCTTCACCTTTGTTTTCTTCRTTTGAG,CTTCACCTTTGTTTTCTTCRTTTGAGA,TCACCTTTGTTTTCTTCRTTTGAGAAA,TTTGTTTTCTTCYTTTGAGAAAAAACA,CCTTTGTTTTCTTCRTTTGAGAAAAAA,TCACCTTTGTTTTCTTCYTTTGAGAAA,TTCACCTTTGTTTTCTTCYTTTGAGAA,CTTCACCTTTGTTTTCTTCYTTTGAGA,TCTTCACCTTTGTTTTCTTCYTTTGAG,GTTTTCTTCRTTTGAGAAAAAACATAG,TTTTCTT…	none
NM_000224.2(KRT18):c.383A>T(p.His128Leu)	chr12:52949556	AGAAGGGACCCCAGGTCAGAGACTGGAGCCATTACTTCAAGATCATCGAGGACCTGAGGGC	GGTCAGAGACTGGAGCCRTTACTTCAA,TCAGAGACTGGAGCCYTTACTTCAAGA,CCAGGTCAGAGACTGGAGCCYTTACTT,CTGGAGCCRTTACTTCAAGATCATCGA,TGGAGCCRTTACTTCAAGATCATCGAG,GGAGCCRTTACTTCAAGATCATCGAGG	none
NM_001128425.1(MUTYH):c.1240C>T(p.Gln414Ter)	chr1:45331503	GTTCCTGCAGCAGGGCCTTGCGCTGAAGCTGCTCTGAGGGCTCCCAGGTCACGGACGGGAA	CAGGGCCTTGCGCTGAAGCTRCTCTGA,AGGGCCTTGCGCTGAAGCTRCTCTGAG,GGCCTTGCGCTGAAGCTRCTCTGAGGG,CCTTGCGCTGAAGCTYCTCTGAGGGCT,CGCTGAAGCTRCTCTGAGGGCTCCCAG,GCTGAAGCTRCTCTGAGGGCTCCCAGG	none
NM_004006.2(DMD):c.9650-2A>G	chrX:31204120	TGTTGAACTTGCCACTTGCTTGAAAAGGTCTACAAAGGAAGAAGAAAATTGCAACAGTCAA	TTGCCACTTGCTTGAAAAGGTCRACAA,GCCACTTGCTTGAAAAGGTCRACAAAG,CCACTTGCTTGAAAAGGTCRACAAAGG,ACTTGCTTGAAAAGGTCRACAAAGGAA,CTTGAAAAGGTCYACAAAGGAAGAAGA,TGCTTGAAAAGGTCRACAAAGGAAGAA,TTGCTTGAAAAGGTCYACAAAGGAAGA,CTTGCTTGAAAAGGTCYACAAAGGAAG,CCACTTGCTTGAAAAGGTCYACAAAGG,TTGAAAAGGTCRACAAAGGAAGAAGAA,TGAAAAGGTCRACAAAGGAAGAAGAAA,GAAAAGGTCRACAAAGGAAGAAGAAAA	none
NM_000090.3(COL3A1):c.655G>T(p.Gly219Cys)	chr2:188989414	CCTTATTTTCAGGGCCCTCCAGGACCTCCTGGTGCTATAGGTCCATCTGGTCCTGCTGGAA	CCTYGTGCTATAGGTCCATCTGGTCCT,TCCTYGTGCTATAGGTCCATCTGGTCC,CCTCCTYGTGCTATAGGTCCATCTGGT,CCTCCAGGACCTCCTYGTGCTATAGGT,ACCTCCTRGTGCTATAGGTCCATCTGG	none
NM_000202.7(IDS):c.514C>T(p.Arg172Ter)	chrX:149498301	GGTTGGCATGGAGTTCTCCATCTGGCCCTCGACATGTCTTTCAAAACAAAATAATATAACA	CTCYACATGTCTTTCAAAACAAAATAA,CCTCYACATGTCTTTCAAAACAAAATA,CTCCATCTGGCCCTCYACATGTCTTTC,ATCTGGCCCTCRACATGTCTTTCAAAA,TGGCCCTCRACATGTCTTTCAAAACAA,GGCCCTCRACATGTCTTTCAAAACAAA,GCCCTCRACATGTCTTTCAAAACAAAA	none
NM_000059.3(BRCA2):c.7180A>T(p.Arg2394Ter)	chr13:32355033	CAAGTTTCTGCTACAAGAAATGAAAAAATGAGACACTTGATTACTACAGGCAGACCAACCA	CTACAAGAAATGAAAAAATGYGACACT,AAAAAATGRGACACTTGATTACTACAG,AAAAATGRGACACTTGATTACTACAGG	none
NM_001927.3(DES):c.1289-2A>G	chr2:219425661	TCAGGCTGAGTGTGCGATGGACCCTGTTACAGAAACCAGCCCTGAGCAAAGGGGTTCTGAG	TTACYGAAACCAGCCCTGAGCAAAGGG,GAGTGTGCGATGGACCCTGTTACRGAA,AGTGTGCGATGGACCCTGTTACRGAAA,CTGTTACYGAAACCAGCCCTGAGCAAA,CCCTGTTACYGAAACCAGCCCTGAGCA,GACCCTGTTACRGAAACCAGCCCTGAG,CCTGTTACRGAAACCAGCCCTGAGCAA,CTGTTACRGAAACCAGCCCTGAGCAAA,TGTTACRGAAACCAGCCCTGAGCAAAG	GAGTGTGCGATGGACCCTGTTACRGAAA
NM_001098816.2(TENM4):c.4100C>A(p.Thr1367Asn)	chr11:78708470	ATCCCATTCTGATCGATGCGTCTGATCATGGTGCCATCCACGAAGTAGATCAGCCCAAACT	TCGATGCGTCTGATCATGYTGCCATCC,TGATCATGRTGCCATCCACGAAGTAGA	none
NM_012186.2(FOXE3):c.351C>G(p.Asn117Lys)	chr1:47416666	CTACCGCGACAGCCCGCGCAAGTGGCAGAACAGCATCCGCCACAATCTCACGCTCAACGAC	CCCGCGCAAGTGGCAGAAYAGCATCCG	none
NM_000166.5(GJB1):c.44G>A(p.Arg15Gln)	chrX:71223751	GTTTGTACACCTTGCTCAGTGGCGTGAACCGGCATTCTACTGCCATTGGCCGAGTATGGCT	TCAGTGGCGTGAACCYGCATTCTACTG,TTGCTCAGTGGCGTGAACCYGCATTCT,CTTGCTCAGTGGCGTGAACCYGCATTC,CGTGAACCRGCATTCTACTGCCATTGG	none
NM_017875.3(SLC25A38):c.349C>T(p.Arg117Ter)	chr3:39391513	ACTCTCTACTCTTTGAAGCAGTATTTCTTGCGAGGCCATCCCCCAACCGCCCTGGAGTCAG	TTGYGAGGCCATCCCCCAACCGCCCTG,CTTGYGAGGCCATCCCCCAACCGCCCT,ACTCTTTGAAGCAGTATTTCTTGRGAG,CTCTTTGAAGCAGTATTTCTTGRGAGG,TTCTTGYGAGGCCATCCCCCAACCGCC,TTTCTTGYGAGGCCATCCCCCAACCGC,AGTATTTCTTGRGAGGCCATCCCCCAA,TTGAAGCAGTATTTCTTGYGAGGCCAT,TTTGAAGCAGTATTTCTTGYGAGGCCA,CTTTGAAGCAGTATTTCTTGYGAGGCC	none
NM_001197104.1(KMT2A):c.11230C>T(p.Arg3744Ter)	chr11:118519701	ATTGAGCAGCTGTCTGGTGCCAAGCACTGTCGAAATTACAAATTCCGTTTCCACAAGCCAG	CTGTYGAAATTACAAATTCCGTTTCCA,AGCTGTCTGGTGCCAAGCACTGTRGAA,GCTGTCTGGTGCCAAGCACTGTRGAAA,TCTGGTGCCAAGCACTGTYGAAATTAC	AGCTGTCTGGTGCCAAGCACTGTRGAAA
NM_001080463.1(DYNC2H1):c.7409C>G(p.Ala2470Gly)	chr11:103189788	GGGGTTCTTCATCAAAAATTTATCTTTTAGCAGGATCTATGGTACAAGTGTATGAACAGGT	TTAGYAGGATCTATGGTACAAGTGTAT,TTCATCAAAAATTTATCTTTTAGRAGG,TCATCAAAAATTTATCTTTTAGRAGGA,TTTTAGYAGGATCTATGGTACAAGTGT,CTTTTAGYAGGATCTATGGTACAAGTG,TCAAAAATTTATCTTTTAGYAGGATCT	none
NM_000059.3(BRCA2):c.5791C>T(p.Gln1931Ter)	chr13:32340146	TTTGCTGACATTCAGAGTGAAGAAATTTTACAACATAACCAAAATATGTCTGGATTGGAGA	TTAYAACATAACCAAAATATGTCTGGA,TTTAYAACATAACCAAAATATGTCTGG,TCAGAGTGAAGAAATTTTARAACATAA,TCAGAGTGAAGAAATTTTAYAACATAA,TTCAGAGTGAAGAAATTTTAYAACATA	TTTAYAACATAACCAAAATATGTCTGGA
NM_017617.4(NOTCH1):c.578G>A(p.Gly193Asp)	chr9:136523014	CGGTAGGAGCCGACCTCGTTGTGGCAGGTGCCTCCGTGGCGGCAAAGCCCGGGCTTCTGGC	TCGTTGTGGCAGGTGYCTCCGTGGCGG,TGTGGCAGGTGRCTCCGTGGCGGCAAA	none
NM_000492.3(CFTR):c.2551C>T(p.Arg851Ter)	chr7:117594990	CCAGCAGTGACTACATGGAACACATACCTTCGATATATTACTGTCCACAAGAGCTTAATTT	CTTYGATATATTACTGTCCACAAGAGC,CCTTYGATATATTACTGTCCACAAGAG,CTACATGGAACACATACCTTYGATATA,ATACCTTRGATATATTACTGTCCACAA,TACCTTRGATATATTACTGTCCACAAG	none
NM_000321.2(RB1):c.1927A>G(p.Lys643Glu)	chr13:48456316	ACCTCAGCCTTCCAGACCCAGAAGCCATTGAAATCTACCTCTCTTTCACTGTTTTATAAAA	TTGYAATCTACCTCTCTTTCACTGTTT,CCATTGYAATCTACCTCTCTTTCACTG,CCAGACCCAGAAGCCATTGYAATCTAC,TCCAGACCCAGAAGCCATTGYAATCTA	none
NM_001037811.2(HSD17B10):c.713A>G(p.Asn238Ser)	chrX:53431450	ATGGCCCCATCCAGCCGGATGACCTCTCCATTGAGGAATGGGTTCTCGATGATGGCCTGTA	CCAYTGAGGAATGGGTTCTCGATGATG,TCCAYTGAGGAATGGGTTCTCGATGAT,CATCCAGCCGGATGACCTCTCCARTGA,ATCCAGCCGGATGACCTCTCCARTGAG,TCTCCAYTGAGGAATGGGTTCTCGATG,CTCTCCAYTGAGGAATGGGTTCTCGAT,CCAGCCGGATGACCTCTCCARTGAGGA,CAGCCGGATGACCTCTCCARTGAGGAA,CCAGCCGGATGACCTCTCCAYTGAGGA,CCTCTCCARTGAGGAATGGGTTCTCGA	none
NM_004984.3(KIF5A):c.827A>G(p.Tyr276Cys)	chr12:57569263	TCCTGGTCTCCTTCCTCCCCCAGAAAAGCTATGTTCCATATCGTGACAGCAAAATGACAAG	TCCCCCAGAAAAGCTYTGTTCCATATC,CCAGAAAAGCTRTGTTCCATATCGTGA,TCCTCCCCCAGAAAAGCTYTGTTCCAT,TTCCTCCCCCAGAAAAGCTYTGTTCCA,CTTCCTCCCCCAGAAAAGCTYTGTTCC,GAAAAGCTRTGTTCCATATCGTGACAG	none
NM_033409.3(SLC52A3):c.403A>G(p.Thr135Ala)	chr20:765372	CACCCACAAAGAAGGTGGTGAGGTAGTAGGTGGGCAGCCGGCTCATGAACGGCAGGAAGGT	AAAGAAGGTGGTGAGGTAGTAGGRGGG,GAAGGTGGTGAGGTAGTAGGRGGGCAG,GTAGTAGGRGGGCAGCCGGCTCATGAA	none
NM_001844.4(COL2A1):c.1420-2A>C	chr12:47986445	CCAGGGGCTCCCTGGGGGCCAGCAGGGCCCTGAGGACCAGCAAAAAAGAGAAACAGAGTGA	CCCYGAGGACCAGCAAAAAAGAGAAAC,CTCCCTGGGGGCCAGCAGGGCCCRGAG,TCCCTGGGGGCCAGCAGGGCCCRGAGG,GGGGGCCAGCAGGGCCCRGAGGACCAG,CCAGCAGGGCCCYGAGGACCAGCAAAA,GGCCAGCAGGGCCCRGAGGACCAGCAA,CTGGGGGCCAGCAGGGCCCYGAGGACC,CCTGGGGGCCAGCAGGGCCCYGAGGAC,CAGCAGGGCCCRGAGGACCAGCAAAAA,AGCAGGGCCCRGAGGACCAGCAAAAAA,GCAGGGCCCRGAGGACCAGCAAAAAAG,CAGGGCCCRGAGGACCAGCAAAAAAGA,AGGGCCCRGAGGACCAGCAAAAAAGAG,GGGCCCRGAGGACCAGCAAAAAAGAGA	none
NM_000038.5(APC):c.220+2T>A	chr5:112766412	ACAGATTGATTTATTAGAGCGTCTTAAAGGTAGATTTTAAAAAGGTGTTTTAAAATAATTT	GATTTATTAGAGCGTCTTAAAGGRAGA,TTAAAGGYAGATTTTAAAAAGGTGTTT,TCTTAAAGGYAGATTTTAAAAAGGTGT,TTAGAGCGTCTTAAAGGRAGATTTTAA,GAGCGTCTTAAAGGRAGATTTTAAAAA,TTAGAGCGTCTTAAAGGYAGATTTTAA,TTATTAGAGCGTCTTAAAGGYAGATTT	none
NM_000061.2(BTK):c.119A>G(p.Tyr40Cys)	chrX:101375166	AAACTTACCCCACGTTCAAAGTCATACTCATAGTAGGAGAGTTTGTGCACGGTCAAGAGAA	TCAYAGTAGGAGAGTTTGTGCACGGTC,CTCAYAGTAGGAGAGTTTGTGCACGGT,CACGTTCAAAGTCATACTCARAGTAGG,ACGTTCAAAGTCATACTCARAGTAGGA,TCAAAGTCATACTCAYAGTAGGAGAGT	none
NM_002397.4(MEF2C):c.43C>T(p.Arg15Cys)	chr5:88823746	AAAAGTTTACTCCACTCACCTGTCTGTTACGTTCATCCATAATCCTCGTAATCTGAATCTT	TTACYTTCATCCATAATCCTCGTAATC,CTGTTACYTTCATCCATAATCCTCGTA,TCACCTGTCTGTTACYTTCATCCATAA,CCACTCACCTGTCTGTTACYTTCATCC,TCCACTCACCTGTCTGTTACYTTCATC,TGTTACRTTCATCCATAATCCTCGTAA	none
NM_021615.4(CHST6):c.892C>T(p.Gln298Ter)	chr16:75478937	GGGTGATGTTATGGATCCAGGCCTCGAGCTGTGGCGTGAGACTGAGCCCAGTGAAGGCGTA	GTTATGGATCCAGGCCTCGAGCTRTGG,TCGAGCTYTGGCGTGAGACTGAGCCCA,TCCAGGCCTCGAGCTYTGGCGTGAGAC,GGCCTCGAGCTRTGGCGTGAGACTGAG,CGAGCTRTGGCGTGAGACTGAGCCCAG	none
NM_024675.3(PALB2):c.1435C>T(p.Gln479Ter)	chr16:23635111	AGCTGACTTTAGTTAATGAGAGAAGTTTCTGAGAGGTTCTTGAACTTGGTTGTCCTGTGCA	TCTYAGAGGTTCTTGAACTTGGTTGTC,TTCTYAGAGGTTCTTGAACTTGGTTGT,TTTAGTTAATGAGAGAAGTTTCTRAGA,TTAGTTAATGAGAGAAGTTTCTRAGAG,TTAATGAGAGAAGTTTCTYAGAGGTTC,AAGTTTCTRAGAGGTTCTTGAACTTGG	none
NM_000314.6(PTEN):c.634+2T>G	chr10:87952261	TATTCCAATGTTCAGTGGCGGAACTTGCAGTAAGTGCTTGAAATTCTCATCCTTCCATGTA	ATGTTCAGTGGCGGAACTTGCAGRAAG,TTGCAGYAAGTGCTTGAAATTCTCATC,CTTGCAGYAAGTGCTTGAAATTCTCAT,GGCGGAACTTGCAGRAAGTGCTTGAAA,TCAGTGGCGGAACTTGCAGYAAGTGCT,TTCAGTGGCGGAACTTGCAGYAAGTGC	none
NM_024110.4(CARD14):c.424G>A(p.Glu142Lys)	chr17:80183987	ATCGGCAGCCTGCAGGAGGAGCTGAACCAGGAAAAGGGGCAGAAGGAGGTGCTGCTGCGGC	CCAGYAAAAGGGGCAGAAGGAGGTGCT,GCCTGCAGGAGGAGCTGAACCAGRAAA,CCTGCAGGAGGAGCTGAACCAGRAAAA,TGCAGGAGGAGCTGAACCAGRAAAAGG,GCAGGAGGAGCTGAACCAGRAAAAGGG,AGCTGAACCAGRAAAAGGGGCAGAAGG,TGAACCAGRAAAAGGGGCAGAAGGAGG	GCCTGCAGGAGGAGCTGAACCAGRAAAA
NM_006005.3(WFS1):c.2020G>A(p.Gly674Arg)	chr4:6301815	CTGACCTGGCAGCAGTATGGTGCGCTGTGCGGGCCACGCGCCTGGAAGGAGACCAACATGG	CTGTGCYGGCCACGCGCCTGGAAGGAG,GTGCGCTGTGCRGGCCACGCGCCTGGA,CGCTGTGCRGGCCACGCGCCTGGAAGG,GCTGTGCRGGCCACGCGCCTGGAAGGA,CTGTGCRGGCCACGCGCCTGGAAGGAG	none
NM_001111125.2(IQSEC2):c.2889+1G>A	chrX:53243331	TGGCCCCTCTGCAGCCTCCCAAGGCACTTACTGGTTTCTTTCCAACAATCATGCGCTCCAC	TTAYTGGTTTCTTTCCAACAATCATGC,CTTAYTGGTTTCTTTCCAACAATCATG,TCTGCAGCCTCCCAAGGCACTTARTGG,CCAAGGCACTTAYTGGTTTCTTTCCAA,CTCCCAAGGCACTTAYTGGTTTCTTTC,CCTCCCAAGGCACTTAYTGGTTTCTTT,AGGCACTTARTGGTTTCTTTCCAACAA	none
NM_001080463.1(DYNC2H1):c.7966C>T(p.Arg2656Cys)	chr11:103199354	TTCCCTGGAGGTTCACTTCTATTAGCAGGACGCAGTGGTGTAGGTCGTCGGACCATCACTT	AGGTTCACTTCTATTAGCAGGARGCAG,TTCACTTCTATTAGCAGGARGCAGTGG,CTTCTATTAGCAGGAYGCAGTGGTGTA,TCACTTCTATTAGCAGGAYGCAGTGGT,TTCACTTCTATTAGCAGGAYGCAGTGG,GCAGGARGCAGTGGTGTAGGTCGTCGG	none
NM_004612.3(TGFBR1):c.1058G>T(p.Gly353Val)	chr9:99144816	AGAATGGAACTTGCTGTATTGCAGACTTAGGACTGGCAGTAAGACATGATTCAGCCACAGA	TTAGYACTGGCAGTAAGACATGATTCA,TTGCTGTATTGCAGACTTAGYACTGGC,AGACTTAGRACTGGCAGTAAGACATGA	none
NM_001005360.2(DNM2):c.1709T>A(p.Leu570His)	chr19:10820017	AGAAGAAGTACATGCTGCCTCTGGACAACCTCAAGATCCGTGATGTGGAGAAGGGCTTCAT	GTACATGCTGCCTCTGGACAACCRCAA,TACATGCTGCCTCTGGACAACCRCAAG,GGACAACCRCAAGATCCGTGATGTGGA,GACAACCRCAAGATCCGTGATGTGGAG,ACAACCRCAAGATCCGTGATGTGGAGA	none
NM_002055.4(GFAP):c.1277A>T(p.Gln426Leu)	chr17:44907369	GTCCTGCCTCACATCACATCCTTGTGCTCCTGCTTGGACTCCTTAATGACCTGCAGGGGAC	TCCYGCTTGGACTCCTTAATGACCTGC,CTCCYGCTTGGACTCCTTAATGACCTG,ACATCACATCCTTGTGCTCCRGCTTGG,CATCACATCCTTGTGCTCCRGCTTGGA,CCTTGTGCTCCRGCTTGGACTCCTTAA,TGTGCTCCRGCTTGGACTCCTTAATGA	none
NM_001271208.1(NEB):c.12018+1G>A	chr2:151610515	GACCACAGAGAGTTAGATGGAAGGTACTCACGTCACTGGCGATGTCCCTGGAGGCCTTGGC	TCAYGTCACTGGCGATGTCCCTGGAGG,CTCAYGTCACTGGCGATGTCCCTGGAG,TTAGATGGAAGGTACTCAYGTCACTGG,TACTCARGTCACTGGCGATGTCCCTGG	none
NM_000166.5(GJB1):c.112G>A(p.Val38Met)	chrX:71223819	ATCTTCATCTTCAGAATCATGGTGCTGGTGGTGGCTGCAGAGAGTGTGTGGGGTGATGAGA	TCTTCAGAATCATGGTGCTGGTGRTGG,CTGGTGYTGGCTGCAGAGAGTGTGTGG,TCAGAATCATGGTGCTGGTGYTGGCTG,CTGGTGRTGGCTGCAGAGAGTGTGTGG	none
NM_001271208.1(NEB):c.11164C>T(p.Arg3722Ter)	chr2:151617381	ACAGTTTACTTACATCACTGTAGTTTATTCGGTTGAGTTTGGCTAACATGATTTCTGGTGT	TTCYGTTGAGTTTGGCTAACATGATTT,TTATTCYGTTGAGTTTGGCTAACATGA,TTTATTCYGTTGAGTTTGGCTAACATG,TACATCACTGTAGTTTATTCRGTTGAG,GTAGTTTATTCRGTTGAGTTTGGCTAA,TTATTCRGTTGAGTTTGGCTAACATGA	none
NM_000088.3(COL1A1):c.3045+1G>A	chr17:50188902	GGTACTGGCATGGGGGCTGGGGACTGCTCACCTCACGTCCAGATTCACCAGGGGGTCCAGC	TCAYCTCACGTCCAGATTCACCAGGGG,CTCAYCTCACGTCCAGATTCACCAGGG,CTGCTCAYCTCACGTCCAGATTCACCA,CTGGGGACTGCTCARCTCACGTCCAGA,TGCTCARCTCACGTCCAGATTCACCAG	none
NM_000426.3(LAMA2):c.3976C>T(p.Arg1326Ter)	chr6:129316089	GATGATCCTCGAGTCCATAGAACTGTGACCCGAGAAGACTTCTTGGATATACTATATGATA	CTCGAGTCCATAGAACTGTGACCRGAG,TCGAGTCCATAGAACTGTGACCRGAGA,GAGTCCATAGAACTGTGACCRGAGAAG,AGTCCATAGAACTGTGACCRGAGAAGA,GAACTGTGACCRGAGAAGACTTCTTGG	none
NM_000030.2(AGXT):c.533G>A(p.Cys178Tyr)	chr2:240872987	ATTCTGTCCCCCACCTCTCCAGGTACAAGTGCCTGCTCCTGGTGGATTCGGTGGCATCCCT	TCTCCAGGTACAAGTYCCTGCTCCTGG,CAGGTACAAGTRCCTGCTCCTGGTGGA,CCACCTCTCCAGGTACAAGTYCCTGCT,ACAAGTRCCTGCTCCTGGTGGATTCGG	none
NM_000296.3(PKD1):c.12028C>T(p.Gln4010Ter)	chr16:2090781	GGCATAATGTCTTGCCAAAGACGGACCACTGGCGCACGAAGCGTAGCTGCTGGGCAGCCTG	GACGGACCACTRGCGCACGAAGCGTAG,TTGCCAAAGACGGACCACTYGCGCACG,CTTGCCAAAGACGGACCACTYGCGCAC	none
NM_007375.3(TARDBP):c.*83T>C	chr1:11022737	AAACTCATGGTAAGTATATTGTAAAATACATATGTACTAAGAATTTTCAAAATTGGTTTGT	GTATATTGTAAAATACARATGTACTAA,TTGTAAAATACAYATGTACTAAGAATT,TATTGTAAAATACARATGTACTAAGAA,AAATACARATGTACTAAGAATTTTCAA,AATACARATGTACTAAGAATTTTCAAA	none
NM_000492.3(CFTR):c.3209G>A(p.Arg1070Gln)	chr7:117611650	AAGGACTATGGACACTTCGTGCCTTCGGACGGCAGCCTTACTTTGAAACTCTGTTCCACAA	TGGACACTTCGTGCCTTCGGACRGCAG,TCGGACYGCAGCCTTACTTTGAAACTC,TTCGGACYGCAGCCTTACTTTGAAACT,TTCGTGCCTTCGGACYGCAGCCTTACT,TGCCTTCGGACRGCAGCCTTACTTTGA	none
NM_000371.3(TTR):c.325G>C(p.Glu109Gln)	chr18:31595244	TGGAAGGCACTTGGCATCTCCCCATTCCATGAGCATGCAGAGGTGAGTATACAGACCTTCG	CCATYAGCATGCAGAGGTGAGTATACA,TTCCATYAGCATGCAGAGGTGAGTATA,CCCCATTCCATRAGCATGCAGAGGTGA,TTGGCATCTCCCCATTCCATYAGCATG	none
NM_000527.4(LDLR):c.1555C>A(p.Pro519Thr)	chr19:11113731	AAAACGTTATTCAGGGAGAACGGCTCCAAGCCAAGGGCCATCGTGGTGGATCCTGTTCATG	TATTCAGGGAGAACGGCTCCAAGRCAA,ATTCAGGGAGAACGGCTCCAAGRCAAG,TCCAAGYCAAGGGCCATCGTGGTGGAT,CTCCAAGYCAAGGGCCATCGTGGTGGA,TCAGGGAGAACGGCTCCAAGRCAAGGG,ACGGCTCCAAGRCAAGGGCCATCGTGG,TCAGGGAGAACGGCTCCAAGYCAAGGG,GCTCCAAGRCAAGGGCCATCGTGGTGG,CTCCAAGRCAAGGGCCATCGTGGTGGA	none
NM_000495.4(COL4A5):c.1139G>A(p.Gly380Asp)	chrX:108586721	AAGGAGAGCGAGGATTTCCTGGAATACAGGGTCCACCTGGCCTTCCTGGACCTCCAGGTAA	TTCCTGGAATACAGGYTCCACCTGGCC,AATACAGGRTCCACCTGGCCTTCCTGG,ATACAGGRTCCACCTGGCCTTCCTGGA	none
NM_001171.5(ABCC6):c.3877G>A(p.Glu1293Lys)	chr16:16157668	AAGACATTGTGAGAGAACCACTCACCTTCTCTCCTGCGTGGATCTTGAAGGACACGCCCTG	TCTYTCCTGCGTGGATCTTGAAGGACA,TTCTYTCCTGCGTGGATCTTGAAGGAC,CCTTCTYTCCTGCGTGGATCTTGAAGG,CACCTTCTRTCCTGCGTGGATCTTGAA,ACCTTCTRTCCTGCGTGGATCTTGAAG,CCTTCTRTCCTGCGTGGATCTTGAAGG	none
NM_000350.2(ABCA4):c.1834C>T(p.Gln612Ter)	chr1:94062680	TCCTTGTGATCCCCTGTTCAACCATGTCCTGCAGATAGGCAAACCCGCCCCAGATGTACCG	CCTYCAGATAGGCAAACCCGCCCCAGA,TCCTYCAGATAGGCAAACCCGCCCCAG,GATCCCCTGTTCAACCATGTCCTRCAG,ATCCCCTGTTCAACCATGTCCTRCAGA,CCCTGTTCAACCATGTCCTRCAGATAG,CCTGTTCAACCATGTCCTYCAGATAGG,CCCTGTTCAACCATGTCCTYCAGATAG,CCCCTGTTCAACCATGTCCTYCAGATA	none
NM_001909.4(CTSD):c.446G>T(p.Gly149Val)	chr11:1758994	CTCACCGACACAGTGTCCTGGCTCAGGTACCCGGAGAGGCTGCCCGAGCCATAGTGGATGT	ACACAGTGTCCTGGCTCAGGTACRCGG,CACAGTGTCCTGGCTCAGGTACRCGGA,CAGTGTCCTGGCTCAGGTACRCGGAGA,AGTGTCCTGGCTCAGGTACRCGGAGAG,TCCTGGCTCAGGTACYCGGAGAGGCTG	none
NM_000399.4(EGR2):c.1225C>T(p.Arg409Trp)	chr10:62813413	TCTTGGTGTGGCGCTTCCTCTCATCACTCCGGGCAAACTTTCGGCCACAGTAGTCACAGGC	TCCYGGCAAACTTTCGGCCACAGTAGT,CTCCYGGCAAACTTTCGGCCACAGTAG,TCACTCCYGGCAAACTTTCGGCCACAG,GCGCTTCCTCTCATCACTCCRGGCAAA,TCCTCTCATCACTCCYGGCAAACTTTC,TCACTCCRGGCAAACTTTCGGCCACAG	none
NM_006397.2(RNASEH2A):c.556C>T(p.Arg186Trp)	chr19:12810323	TCCAGGTGCCTGTTTTGCCCACAGGTGGCCCGGGACCAGGCCGTGAAGAAATGGCAGTTCG	GCCTGTTTTGCCCACAGGTGGCCRGGG,CCTGTTTTGCCCACAGGTGGCCRGGGA,CACAGGTGGCCRGGGACCAGGCCGTGA,TTTTGCCCACAGGTGGCCYGGGACCAG,AGGTGGCCRGGGACCAGGCCGTGAAGA,GGTGGCCRGGGACCAGGCCGTGAAGAA,GTGGCCRGGGACCAGGCCGTGAAGAAA	none
NM_022041.3(GAN):c.1447C>T(p.Gln483Ter)	chr16:81365423	TTTGGGGGAGTCCGAAGTCGTGAGGACGCCCAGGGTAGCGAGATGGTAACTTGCAAGTCCG	GAGTCCGAAGTCGTGAGGACGCCRAGG,AGTCCGAAGTCGTGAGGACGCCRAGGG,CCGAAGTCGTGAGGACGCCRAGGGTAG,GTGAGGACGCCRAGGGTAGCGAGATGG,CCGAAGTCGTGAGGACGCCYAGGGTAG,TCCGAAGTCGTGAGGACGCCYAGGGTA,AGGACGCCRAGGGTAGCGAGATGGTAA	none
NM_005763.3(AASS):c.1925C>G(p.Ser642Ter)	chr7:122091794	CAGCTAAATTTATATCTCAATGGATTGTTTGAATGTTCAGGGGCTGGAAGCCCACCACAGT	TTTYAATGTTCAGGGGCTGGAAGCCCA,TTGTTTYAATGTTCAGGGGCTGGAAGC,CTCAATGGATTGTTTYAATGTTCAGGG,GATTGTTTRAATGTTCAGGGGCTGGAA,ATTGTTTRAATGTTCAGGGGCTGGAAG	none
NM_014140.3(SMARCAL1):c.1756C>T(p.Arg586Trp)	chr2:216447063	ATCCTGTTGTCGGGCACACCAGCCATGTCCCGGCCCGCAGAGCTCTACACGCAGATCATCG	TCCYGGCCCGCAGAGCTCTACACGCAG	none
NM_000197.1(HSD17B3):c.695C>T(p.Ser232Leu)	chr9:96240885	TTTGTATTTAGATACTTTGTCATTGCAGTCGAGACAGCATATGGGGTCAGCACCTACAACG	TTAGATACTTTGTCATTGCAGTCRAGA,GATACTTTGTCATTGCAGTCRAGACAG,TTTGTCATTGCAGTCYAGACAGCATAT,TCATTGCAGTCRAGACAGCATATGGGG,TGCAGTCRAGACAGCATATGGGGTCAG	none
NM_000090.3(COL3A1):c.3230G>T(p.Gly1077Val)	chr2:189006965	AGGGCCCTGCTGGCCCTGCTGGTGCTCCCGGTCCTGCTGGTTCCCGAGGTGCTCCTGTAAG	CCGYTCCTGCTGGTTCCCGAGGTGCTC,CCCGYTCCTGCTGGTTCCCGAGGTGCT,CTCCCGYTCCTGCTGGTTCCCGAGGTG,CTGCTGGTGCTCCCGYTCCTGCTGGTT,TGCTCCCGRTCCTGCTGGTTCCCGAGG	none
NM_005120.2(MED12):c.3443G>A(p.Arg1148His)	chrX:71128686	GGCAGTGTTTGCTCCTGGAAGATCTGATTCGCTGTGCTGCCATCCCTTCACTCCTTAATGC	TTCYCTGTGCTGCCATCCCTTCACTCC,CTGATTCYCTGTGCTGCCATCCCTTCA,TCCTGGAAGATCTGATTCYCTGTGCTG,CTCCTGGAAGATCTGATTCYCTGTGCT	none
NM_000138.4(FBN1):c.2626T>C(p.Cys876Arg)	chr15:48495174	GGCTTCCCCACGCAGCACCGAGGGAGGAGCAGCACTGGGACTTTAAGGTGGCTCCATTGAT	GCAGCACCGAGGGAGGAGCRGCACTGG,GAGGGAGGAGCRGCACTGGGACTTTAA,AGGAGCRGCACTGGGACTTTAAGGTGG	none
NM_000441.1(SLC26A4):c.554G>C(p.Arg185Thr)	chr7:107674302	TGATAGACACTGCAGCTAGAGATACAGCTAGAGTCCTGATTGCCAGTGCCCTGACTCTGCT	CTAYAGTCCTGATTGCCAGTGCCCTGA,CTAGAGATACAGCTAYAGTCCTGATTG,AGATACAGCTARAGTCCTGATTGCCAG	none
NM_022455.4(NSD1):c.6463+5G>C	chr5:177292163	TCTCAATCTGACCAAGCGACCAGCAGGTTGGTGCCAAAATCCATTTGTACCGCTACTCGTT	TTGYTGCCAAAATCCATTTGTACCGCT,ACCAAGCGACCAGCAGGTTGRTGCCAA,CCAAGCGACCAGCAGGTTGRTGCCAAA,CCAAGCGACCAGCAGGTTGYTGCCAAA	none
NM_021619.2(PRDM12):c.305T>A(p.Ile102Asn)	chr9:130666689	AGAGCTCCATCCCTGGCGAGGGCCTCGGCATCTTCTCCAAGACGTGGATCAAGGCGGGAAC	TCGGCAYCTTCTCCAAGACGTGGATCA,CTCGGCAYCTTCTCCAAGACGTGGATC,CTGGCGAGGGCCTCGGCAYCTTCTCCA,CCTGGCGAGGGCCTCGGCAYCTTCTCC,CCCTGGCGAGGGCCTCGGCAYCTTCTC	none
NM_001184880.1(PCDH19):c.2849-2A>G	chrX:100296877	TTCCCGGCAATGAAATCCTTCATTCTGATCTGTTTGGAAAAAAGAAAATATCAATTTCATC	CTGATCYGTTTGGAAAAAAGAAAATAT,TCTGATCYGTTTGGAAAAAAGAAAATA,TGAAATCCTTCATTCTGATCRGTTTGG,GAAATCCTTCATTCTGATCRGTTTGGA,AATCCTTCATTCTGATCRGTTTGGAAA,TTCATTCTGATCYGTTTGGAAAAAAGA,CCTTCATTCTGATCRGTTTGGAAAAAA,TCCTTCATTCTGATCYGTTTGGAAAAA,TCATTCTGATCRGTTTGGAAAAAAGAA,CATTCTGATCRGTTTGGAAAAAAGAAA,ATTCTGATCRGTTTGGAAAAAAGAAAA	none
NM_001127221.1(CACNA1A):c.4099T>A(p.Phe1367Ile)	chr19:13261604	CGTTTTTAAGTGAGTTCACCACACAGTCAAACACAGCCTGTGGGGTGGAGTTGACAGAGAG	TCAAYCACAGCCTGTGGGGTGGAGTTG,TCACCACACAGTCAAYCACAGCCTGTG,ACAGTCAARCACAGCCTGTGGGGTGGA,CAGTCAARCACAGCCTGTGGGGTGGAG	none
NM_000059.3(BRCA2):c.3103G>T(p.Glu1035Ter)	chr13:32337458	AAGAAGAGCAAAATGTTCTTCAAAGATATTGAAGAACAATATCCTACTAGTTTAGCTTGTG	GCAAAATGTTCTTCAAAGATATTRAAG,CAAAATGTTCTTCAAAGATATTRAAGA,TTCTTCAAAGATATTYAAGAACAATAT,AGATATTRAAGAACAATATCCTACTAG	none
NM_000546.5(TP53):c.755T>C(p.Leu252Pro)	chr17:7674208	GACCTGGAGTCTTCCAGTGTGATGATGGTGAGGATGGGCCTCCGGTTCATGCCGCCCATGC	AGTCTTCCAGTGTGATGATGGTGRGGA,CTTCCAGTGTGATGATGGTGRGGATGG,TTCCAGTGTGATGATGGTGRGGATGGG,TCCAGTGTGATGATGGTGYGGATGGGC,TTCCAGTGTGATGATGGTGYGGATGGG,CTTCCAGTGTGATGATGGTGYGGATGG	none
NM_000102.3(CYP17A1):c.1039C>T(p.Arg347Cys)	chr10:102832611	TGGTGGCCTCCAGCAGGAGGAGACGGTTACGGTCACTGATAGTTGGTGTGCGGCTGAAACC	TTACYGTCACTGATAGTTGGTGTGCGG,GAGACGGTTACRGTCACTGATAGTTGG	none
NM_001065.3(TNFRSF1A):c.295T>C(p.Cys99Arg)	chr12:6333764	CACCCTTTCGGCATTTGGAGCAGCTGAGGCAGTGTCTGAGGTGGTTTTCTGAAGCGGTGAA	CTGAGGCYGTGTCTGAGGTGGTTTTCT	none
NM_000251.2(MSH2):c.942+2T>C	chr2:47414420	CAGCAGTCAGAGCCCTTAACCTTTTTCAGGTAAAAAAAAAAAAAAAAAAAAAAAAAAAGGG	CAGAGCCCTTAACCTTTTTCAGGRAAA,AGAGCCCTTAACCTTTTTCAGGRAAAA,TTCAGGYAAAAAAAAAAAAAAAAAAAA,TTTCAGGYAAAAAAAAAAAAAAAAAAA,AGCCCTTAACCTTTTTCAGGRAAAAAA,GCCCTTAACCTTTTTCAGGRAAAAAAA,TTTTTCAGGYAAAAAAAAAAAAAAAAA,CCTTAACCTTTTTCAGGRAAAAAAAAA,TAACCTTTTTCAGGRAAAAAAAAAAAA,TTAACCTTTTTCAGGYAAAAAAAAAAA,CTTAACCTTTTTCAGGYAAAAAAAAAA,CCTTAACCTTTTTCAGGYAAAAAAAAA,CCCTTAACCTTTTTCAGGYAAAAAAAA,CCTTTTTCAGGRAAAAAAAAAAAAAAA,CTTTTTC…	CAGAGCCCTTAACCTTTTTCAGGRAAAA
NM_173660.4(DOK7):c.55-1G>T	chr4:3463505	CGGCGGCTCACGCTCCCCCCTGTCCCCGCAGTGGAAGAGTAGGTGGCTGGTGCTGCGGAAG	TCACGCTCCCCCCTGTCCCCGCARTGG,CACGCTCCCCCCTGTCCCCGCARTGGA,CCCGCAYTGGAAGAGTAGGTGGCTGGT,CCCCGCAYTGGAAGAGTAGGTGGCTGG,CGCTCCCCCCTGTCCCCGCARTGGAAG,GCTCCCCCCTGTCCCCGCARTGGAAGA,CCTGTCCCCGCAYTGGAAGAGTAGGTG,CCCCTGTCCCCGCARTGGAAGAGTAGG,CCCCCTGTCCCCGCAYTGGAAGAGTAG,CCCCCCTGTCCCCGCAYTGGAAGAGTA,TCCCCCCTGTCCCCGCAYTGGAAGAGT,CTCCCCCCTGTCCCCGCAYTGGAAGAG,CTGTCCCCGCARTGGAAGAGTAGGTGG,CCCCGCARTGGAAGAGTAGGTGGCTGG	none
NM_004360.4(CDH1):c.2164+2T>C	chr16:68823628	GATTCTTGGAGGAATTCTTGCTTTGCTAAGTAAGTCCAGCTGGCAAGTGACTCAGCCTTTG	GGAGGAATTCTTGCTTTGCTAAGRAAG,TTTGCTAAGYAAGTCCAGCTGGCAAGT,CTTGCTTTGCTAAGRAAGTCCAGCTGG,TCTTGCTTTGCTAAGYAAGTCCAGCTG,TTCTTGCTTTGCTAAGYAAGTCCAGCT,GCTTTGCTAAGRAAGTCCAGCTGGCAA,CTTTGCTAAGRAAGTCCAGCTGGCAAG,TGCTAAGRAAGTCCAGCTGGCAAGTGA	none
NM_003119.3(SPG7):c.1369C>T(p.Arg457Ter)	chr16:89544692	GACCATGTCATCGTCCTGGCGTCCACGAACCGAGCTGACATTTTGGACGGTGCTCTGATGA	TCATCGTCCTGGCGTCCACGAACRGAG,CGTCCTGGCGTCCACGAACRGAGCTGA,CTGGCGTCCACGAACYGAGCTGACATT,CGTCCACGAACRGAGCTGACATTTTGG,TCGTCCTGGCGTCCACGAACYGAGCTG,CACGAACRGAGCTGACATTTTGGACGG	none
NM_001171.5(ABCC6):c.951C>A(p.Ser317Arg)	chr16:16203457	AGTGAACCTGAAGACATCACTGATGATGAGGCTGAGGGTCCCCAGGAGGAAGGTAGAATGG	TGAAGACATCACTGATGATGAGRCTGA,AAGACATCACTGATGATGAGRCTGAGG,AGACATCACTGATGATGAGRCTGAGGG,CTGATGATGAGRCTGAGGGTCCCCAGG,ATGATGAGRCTGAGGGTCCCCAGGAGG,TGATGAGRCTGAGGGTCCCCAGGAGGA,GATGAGRCTGAGGGTCCCCAGGAGGAA	none
NM_181457.3(PAX3):c.238C>G(p.His80Asp)	chr2:222297061	ACCTGCACAGGATCTTGGAGACGCAGCCGTGGGACACGCGCAGCTGGCGCGAGATGACGCA	CCGTYGGACACGCGCAGCTGGCGCGAG,CAGGATCTTGGAGACGCAGCCGTRGGA,TCTTGGAGACGCAGCCGTYGGACACGC	none
NM_000424.3(KRT5):c.508G>A(p.Glu170Lys)	chr12:52519789	CAAACTTATTGTTGAGGGTCTTGATCTGCTCGCGCTCCTCGGTCCTCACCCTCTGGATGCT	TCTGCTYGCGCTCCTCGGTCCTCACCC,TTGAGGGTCTTGATCTGCTYGCGCTCC	none
NM_000249.3(MLH1):c.970G>T(p.Glu324Ter)	chr3:37020395	GTTCACTTCCTGCACGAGGAGAGCATCCTGGAGCGGGTGCAGCAGCACATCGAGAGCAAGC	CTGYAGCGGGTGCAGCAGCACATCGAG,CCTGYAGCGGGTGCAGCAGCACATCGA,TGCACGAGGAGAGCATCCTGRAGCGGG	none
NM_005555.3(KRT6B):c.1381G>A(p.Glu461Lys)	chr12:52447821	CCTCCAGCAGCTTGCGGTAGGTGGCGATCTCCACATCCAGGGCCAGCTTGACGTTCATCAG	TCTYCACATCCAGGGCCAGCTTGACGT,GGTGGCGATCTRCACATCCAGGGCCAG,TTGCGGTAGGTGGCGATCTYCACATCC,CTTGCGGTAGGTGGCGATCTYCACATC,CGATCTRCACATCCAGGGCCAGCTTGA	none
NM_003494.3(DYSF):c.5429+1G>T	chr2:71668843	CTTCAACATCACCCCACGGAGAGCCAGAAGGTGACTTGCCCAGCCACAGGCTCTGAGCTGG	ATCACCCCACGGAGAGCCAGAAGRTGA,CCAGAAGYTGACTTGCCCAGCCACAGG,CGGAGAGCCAGAAGRTGACTTGCCCAG,CCACGGAGAGCCAGAAGYTGACTTGCC,CCCACGGAGAGCCAGAAGYTGACTTGC,CCCCACGGAGAGCCAGAAGYTGACTTG,GCCAGAAGRTGACTTGCCCAGCCACAG,CCAGAAGRTGACTTGCCCAGCCACAGG	none
NM_001128430.1(SMARCAD1):c.1281+669G>C	chr4:94253676	TAGGTGAAGGGAAGGCATAAGCACTGGTAAGTACACTTTGCATGATCATTTTCTGGAATTT	CTGGTAAYTACACTTTGCATGATCATT	none
NM_178012.4(TUBB2B):c.716G>T(p.Cys239Phe)	chr6:3225373	TCTGCGTTCAGCTGGCCCGGGAAGCGCAGGCAGGTGGTGACCCCGCTCATGGTGGCCGACA	TCAGCTGGCCCGGGAAGCGCAGGRAGG,GCTGGCCCGGGAAGCGCAGGRAGGTGG,CCCGGGAAGCGCAGGYAGGTGGTGACC,CTGGCCCGGGAAGCGCAGGYAGGTGGT	none
NM_001361.4(DHODH):c.605G>A(p.Gly202Asp)	chr16:72021211	AGGACTACGCAGAAGGGGTGCGCGTACTGGGCCCCCTGGCCGACTACCTGGTGGTGAATGT	CTGGYCCCCCTGGCCGACTACCTGGTG,TACTGGRCCCCCTGGCCGACTACCTGG	none
NM_004333.4(BRAF):c.1388T>G(p.Ile463Ser)	chr7:140781620	TTGTAGACTGTTCCAAATGATCCAGATCCAATTCTTTGTCCCACTGTAATCTGCCCATCAG	CCAYTTCTTTGTCCCACTGTAATCTGC,TCCAYTTCTTTGTCCCACTGTAATCTG,CCAAATGATCCAGATCCAYTTCTTTGT,TCCAAATGATCCAGATCCAYTTCTTTG,TTCCAAATGATCCAGATCCAYTTCTTT,CAGATCCARTTCTTTGTCCCACTGTAA	none
NM_018344.5(SLC29A3):c.1309G>A(p.Gly437Arg)	chr10:71362489	GGCTACCTCAGCACCCTGGCCCTCCTCTACGGGCCTAAGATTGTGCCCAGGGAGCTGGCTG	CTACYGGCCTAAGATTGTGCCCAGGGA,CTCTACYGGCCTAAGATTGTGCCCAGG,CCTCTACYGGCCTAAGATTGTGCCCAG,CACCCTGGCCCTCCTCTACRGGCCTAA,CTGGCCCTCCTCTACYGGCCTAAGATT,CCTCTACRGGCCTAAGATTGTGCCCAG,CTCTACRGGCCTAAGATTGTGCCCAGG	none
NM_000038.5(APC):c.3211C>T(p.Gln1071Ter)	chr5:112838805	AAACAAAGTGAGCAAAGACAATCAAGGAATCAAAGTACAACTTATCCTGTTTATACTGAGA	GTGAGCAAAGACAATCAAGGAATRAAA,TGAGCAAAGACAATCAAGGAATRAAAG	none
NM_004366.5(CLCN2):c.2386C>T(p.Gln796Ter)	chr3:184352042	CCTTGTGCAAAGAGGTCCGCTCCACCAGCTGGAAGGGAGCAGGATCAATTTTGCAGTCACT	CAAAGAGGTCCGCTCCACCAGCTRGAA,AAAGAGGTCCGCTCCACCAGCTRGAAG,CCAGCTYGAAGGGAGCAGGATCAATTT,AGAGGTCCGCTCCACCAGCTRGAAGGG,GAGGTCCGCTCCACCAGCTRGAAGGGA,TCCGCTCCACCAGCTYGAAGGGAGCAG	none
NM_001097642.2(GJB1):c.224G>A(p.Arg75Gln)	chrX:71223931	ATGACCAATTCTTCCCCATCTCCCATGTGCGGCTGTGGTCCCTGCAGCTCATCCTAGTTTC	TTCCCCATCTCCCATGTGCRGCTGTGG,CCATCTCCCATGTGCYGCTGTGGTCCC,TCCCCATCTCCCATGTGCYGCTGTGGT,TTCCCCATCTCCCATGTGCYGCTGTGG,CTTCCCCATCTCCCATGTGCYGCTGTG	none
NM_001171.5(ABCC6):c.1890C>G(p.Thr630=)	chr16:16185012	CTGGGACCAGGCGAAGGTGGCACTGTGTATGGTGATGCAATCCTTCCCGGCAGCTGCAGGG	AGGCGAAGGTGGCACTGTGTATRGTGA,TGTGTATRGTGATGCAATCCTTCCCGG	none
NM_000454.4(SOD1):c.404G>A(p.Ser135Asn)	chr21:31668517	ATGACTTGGGCAAAGGTGGAAATGAAGAAAGTACAAAGACAGGAAACGCTGGAAGTCGTTT	CAAAGGTGGAAATGAAGAAARTACAAA,AAAGGTGGAAATGAAGAAARTACAAAG,AAATGAAGAAARTACAAAGACAGGAAA	none
NM_000402.4(G6PD):c.473T>C(p.Leu158Pro)	chrX:154535270	AAGAGGCGGTTGGCCTGTGACCCCAGGTGGAGGGCATTCATGTGGCTGTTGAGGCGCTGGT	GGTTGGCCTGTGACCCCAGGTGGRGGG	none
NM_001146261.2(SYT14):c.1451G>A(p.Gly484Asp)	chr1:210155872	CTGGAAGACTATCAGCAGAAGTGATAAAAGGCAGCCACTTCAAAAATTTGGCAGCAAACAG	ACTATCAGCAGAAGTGATAAAAGRCAG,AGTGATAAAAGRCAGCCACTTCAAAAA,TCAGCAGAAGTGATAAAAGYCAGCCAC,TAAAAGRCAGCCACTTCAAAAATTTGG	none
NM_001172435.1(RAB3GAP1):c.71A>T(p.Glu24Val)	chr2:135052482	TCACGGACTTCACCACTGCCTCGGAATGGGAAAGGTGAGTGAATCGCATTTTTGGTTACCA	CTTCACCACTGCCTCGGAATGGGRAAG,TTCACCACTGCCTCGGAATGGGRAAGG,ACCACTGCCTCGGAATGGGRAAGGTGA,CTGCCTCGGAATGGGYAAGGTGAGTGA,CCACTGCCTCGGAATGGGYAAGGTGAG	none
NM_005862.2(STAG1):c.1118G>A(p.Arg373Gln)	chr3:136473546	AGCTTATCATTCTTGATGCTTACCTTGAATCGGTTAGTGAATAGTTCCAATTTGGGGAATA	TTGAATYGGTTAGTGAATAGTTCCAAT,CTTGAATYGGTTAGTGAATAGTTCCAA,TCTTGATGCTTACCTTGAATRGGTTAG,TTGATGCTTACCTTGAATYGGTTAGTG,CTTGATGCTTACCTTGAATYGGTTAGT,TCTTGATGCTTACCTTGAATYGGTTAG,CTTGAATRGGTTAGTGAATAGTTCCAA	none
NM_001204.6(BMPR2):c.349T>C(p.Cys117Arg)	chr2:202467620	TCAATTCAGAATGGAACATACCGTTTCTGCTGTTGTAGCACAGATTTATGTAATGTCAACT	CTGCYGTTGTAGCACAGATTTATGTAA,TTCTGCYGTTGTAGCACAGATTTATGT,TTTCTGCYGTTGTAGCACAGATTTATG,TGGAACATACCGTTTCTGCRGTTGTAG	none
NM_000388.3(CASR):c.2657G>C(p.Arg886Pro)	chr3:122284611	CCGCAGCTCACGCTTTCAAGGTGGCTGCCCGGGCCACGCTGCGCCGCAGCAACGTCTCCCG	CCCYGGCCACGCTGCGCCGCAGCAACG,CTGCCCYGGCCACGCTGCGCCGCAGCA,TCAAGGTGGCTGCCCYGGCCACGCTGC,CTTTCAAGGTGGCTGCCCYGGCCACGC,GGCTGCCCRGGCCACGCTGCGCCGCAG	none
NM_000377.2(WAS):c.257G>A(p.Arg86His)	chrX:48684407	AGGATAACCCCCAGAAGTCCTACTTCATCCGCCTTTACGGCCTTCAGGTGACCCCCCCACC	TCCYCCTTTACGGCCTTCAGGTGACCC,TCATCCYCCTTTACGGCCTTCAGGTGA,TTCATCCYCCTTTACGGCCTTCAGGTG,CCAGAAGTCCTACTTCATCCYCCTTTA,TCATCCRCCTTTACGGCCTTCAGGTGA	none
NM_173471.3(SLC25A26):c.305C>T(p.Ala102Val)	chr3:66262055	AGGATATAATCAAATTTGTCTTTTAGGTTGCCTGCCTGATTCGAGTTCCATCTGAAGTGGT	TTGYCTGCCTGATTCGAGTTCCATCTG,TTGTCTTTTAGGTTGYCTGCCTGATTC	none
NM_018238.3(AGK):c.409C>T(p.Arg137Ter)	chr7:141614164	TTACATTTGTAGGTTGTTACTGGTGTTCTTCGACGAACAGATGAGGTGAGCATTAAAGAGT	CTTYGACGAACAGATGAGGTGAGCATT,TCTTYGACGAACAGATGAGGTGAGCAT,AGGTTGTTACTGGTGTTCTTRGACGAA,CTGGTGTTCTTRGACGAACAGATGAGG,GTGTTCTTRGACGAACAGATGAGGTGA,TGTTCTTRGACGAACAGATGAGGTGAG	none
NM_000503.5(EYA1):c.639+1G>A	chr8:71299637	TTTCAGAAGTTAAACTGGCTTTTTAAATTACCTGCTGTGAACTATTAAATCCAGAGGAATT	TTAYCTGCTGTGAACTATTAAATCCAG,TTTAAATTAYCTGCTGTGAACTATTAA,ACTGGCTTTTTAAATTARCTGCTGTGA,CTTTTTAAATTAYCTGCTGTGAACTAT,CTGGCTTTTTAAATTAYCTGCTGTGAA,TTTAAATTARCTGCTGTGAACTATTAA,TTAAATTARCTGCTGTGAACTATTAAA	none
NM_002863.4(PYGL):c.1947C>A(p.Tyr649Ter)	chr14:50911752	GGTAGTACCTTTTTCAGCAAGAGATACTCTGTAGTTCTCCAAGAAGATGACTTTCAACTTG	TCTYTAGTTCTCCAAGAAGATGACTTT,CTCTYTAGTTCTCCAAGAAGATGACTT,CCTTTTTCAGCAAGAGATACTCTRTAG,AGAGATACTCTRTAGTTCTCCAAGAAG,TTCAGCAAGAGATACTCTYTAGTTCTC,TTTCAGCAAGAGATACTCTYTAGTTCT,TTTTCAGCAAGAGATACTCTYTAGTTC,ATACTCTRTAGTTCTCCAAGAAGATGA	none
NM_000179.2(MSH6):c.3020G>A(p.Trp1007Ter)	chr2:47801003	AATCTACCAAGAAGGGCTGTAAACGATACTGGACCAAAACTATTGAAAAGAAGTTGGCTAA	GAAGGGCTGTAAACGATACTRGACCAA,AAGGGCTGTAAACGATACTRGACCAAA,TAAACGATACTRGACCAAAACTATTGA,ACGATACTRGACCAAAACTATTGAAAA,CGATACTRGACCAAAACTATTGAAAAG,GATACTRGACCAAAACTATTGAAAAGA	none
NM_000017.3(ACADS):c.1147C>T(p.Arg383Cys)	chr12:120739356	GTGACAGAGATGCCGGCAGAGCGGCACTACCGCGACGCCCGCATCACTGAGATCTACGAGG	CTACYGCGACGCCCGCATCACTGAGAT,GATGCCGGCAGAGCGGCACTACRGCGA,CCGGCAGAGCGGCACTACYGCGACGCC,GCACTACRGCGACGCCCGCATCACTGA,CACTACRGCGACGCCCGCATCACTGAG	none
NM_000280.4(PAX6):c.10+5G>C	chr11:31806397	GAGCCCGAAGTCCCAGAAAGACCAGAGGCACTTACTGTTCTGCATGCTGGCTCTGGCTGGG	CCAGAGGCAYTTACTGTTCTGCATGCT,CCAGAAAGACCAGAGGCAYTTACTGTT,CCCAGAAAGACCAGAGGCAYTTACTGT,TCCCAGAAAGACCAGAGGCAYTTACTG,AGAGGCARTTACTGTTCTGCATGCTGG	none
NM_144997.5(FLCN):c.1532G>A(p.Trp511Ter)	chr17:17214991	GGCCTCACCCACACTGTTGCTTACTTCATCCACTCCTCCTTGAGGCAGACGAGGCACTGGT	TTCATCYACTCCTCCTTGAGGCAGACG,CTTCATCYACTCCTCCTTGAGGCAGAC,ACTTCATCRACTCCTCCTTGAGGCAGA	none
NM_147196.2(TMIE):c.170G>A(p.Trp57Ter)	chr3:46705866	AGACAGTGGTGTTCTGGGACATGCGCCTGTGGCACGTGGTGGGCATCTTTTCGCTCTTCGT	CTGTYGCACGTGGTGGGCATCTTTTCG,TCTGGGACATGCGCCTGTYGCACGTGG,TTCTGGGACATGCGCCTGTYGCACGTG	none
NM_000252.2(MTM1):c.226G>T(p.Glu76Ter)	chrX:150598681	ACAAATTATCGTCTTTATTTAAGAAGTTTGGAAACGGTAAGTAGAATATAAGACCATAAAG	TTGYAAACGGTAAGTAGAATATAAGAC,TTTGYAAACGGTAAGTAGAATATAAGA,ATCGTCTTTATTTAAGAAGTTTGRAAA,GTCTTTATTTAAGAAGTTTGRAAACGG,TAAGAAGTTTGRAAACGGTAAGTAGAA,CTTTATTTAAGAAGTTTGYAAACGGTA,TCTTTATTTAAGAAGTTTGYAAACGGT,AGTTTGRAAACGGTAAGTAGAATATAA	TTTGYAAACGGTAAGTAGAATATAAGAC
NM_152641.3(ARID2):c.2872C>T(p.Gln958Ter)	chr12:45850995	CTTGCTAATCCAGCAGCTCTTCCAGCTGGTCAGACAGTTCAGCTAACTGGACAACCTAACA	ATCCAGCAGCTCTTCCAGCTGGTRAGA,CAGCAGCTCTTCCAGCTGGTRAGACAG,TTCCAGCTGGTRAGACAGTTCAGCTAA,AGCTGGTRAGACAGTTCAGCTAACTGG,GCTGGTRAGACAGTTCAGCTAACTGGA	none
NM_001171.5(ABCC6):c.4254G>A(p.Arg1418=)	chr16:16150727	AGCCTCGTCCAGGATGAGGATCTGGGTCTTCCGGAGAAGGGCACGTGCCAGACACAGGAGC	CTTYCGGAGAAGGGCACGTGCCAGACA,TCTTYCGGAGAAGGGCACGTGCCAGAC,TCCAGGATGAGGATCTGGGTCTTRCGG,CCAGGATGAGGATCTGGGTCTTRCGGA,AGGATGAGGATCTGGGTCTTRCGGAGA,GGATGAGGATCTGGGTCTTRCGGAGAA,GGTCTTRCGGAGAAGGGCACGTGCCAG	none
NM_000435.2(NOTCH3):c.1261C>T(p.Arg421Cys)	chr19:15189106	CGGTCTCACAGCGAGGTCCAGTGTAGCCACGACCGCACTGGCACAGGAAGGAGCCCTGCGT	CCACYACCGCACTGGCACAGGAAGGAG,AGTGTAGCCACRACCGCACTGGCACAG,GTAGCCACRACCGCACTGGCACAGGAA,TAGCCACRACCGCACTGGCACAGGAAG,AGCCACRACCGCACTGGCACAGGAAGG	none
NM_000490.4(AVP):c.55G>A(p.Ala19Thr)	chr20:3084620	CGCCCCTCGGGCAGTTCTGGAAGTAGCACGCGGAGGAGAAGGCCAGTAGGCCGAGGAAGCA	CGGGCAGTTCTGGAAGTAGCACGRGGA,GGGCAGTTCTGGAAGTAGCACGRGGAG,GCAGTTCTGGAAGTAGCACGRGGAGGA,CAGTTCTGGAAGTAGCACGRGGAGGAG,TCTGGAAGTAGCACGYGGAGGAGAAGG,GAAGTAGCACGRGGAGGAGAAGGCCAG,GTAGCACGRGGAGGAGAAGGCCAGTAG,TAGCACGRGGAGGAGAAGGCCAGTAGG	none
NM_194277.2(FRMD7):c.425T>G(p.Leu142Arg)	chrX:132085992	TCTTGGTTTGGTAAGTACCGAGTTTGTGCCAGATGCTTCCTATCTGTTTCTTCATGAAAGT	TTGTGCCYGATGCTTCCTATCTGTTTC	none
NM_000030.2(AGXT):c.205C>T(p.Gln69Ter)	chr2:240869209	GAGATCAAGGAAGGCATCCAGTACGTGTTCCAGACCAGGAACCCACTCACACTGGTCATCT	TTCYAGACCAGGAACCCACTCACACTG,AGGAAGGCATCCAGTACGTGTTCRAGA,AGGCATCCAGTACGTGTTCRAGACCAG	none
NM_000039.2(APOA1):c.593T>C(p.Leu198Ser)	chr11:116836019	TTCTCCTTGAGAGCCTCAAGGCGCGCGGCCAAGCGCTGGCGCAGCTCGTCGCTGTAGGGGG	TCAAGGCGCGCGGCCYAGCGCTGGCGC	none
NM_000375.2(UROS):c.184A>G(p.Thr62Ala)	chr10:125815094	ACTCTGCTGCTTCCACTGCTCTGGGGCTGGTAAAAATGAGTCCCCCGTAATCTTCAGGATG	CTGGYAAAAATGAGTCCCCCGTAATCT,TGCTTCCACTGCTCTGGGGCTGGRAAA,GCTTCCACTGCTCTGGGGCTGGRAAAA,CTGCTCTGGGGCTGGYAAAAATGAGTC,CCACTGCTCTGGGGCTGGYAAAAATGA,TCCACTGCTCTGGGGCTGGYAAAAATG,TTCCACTGCTCTGGGGCTGGYAAAAAT,GGGCTGGRAAAAATGAGTCCCCCGTAA	TGCTTCCACTGCTCTGGGGCTGGRAAAA
NM_001128425.1(MUTYH):c.391T>A(p.Trp131Arg)	chr1:45333168	GGGTCTGCTGCAGCATGACCTCTGAGACCCACACTGGGGGAAAGGGGTTGGCATGAGGACA	CCCYCACTGGGGGAAAGGGGTTGGCAT,CAGCATGACCTCTGAGACCCRCACTGG,AGCATGACCTCTGAGACCCRCACTGGG,CTCTGAGACCCRCACTGGGGGAAAGGG,AGACCCRCACTGGGGGAAAGGGGTTGG	none
NM_000090.3(COL3A1):c.1347+5G>C(p.Arg449_Gly450insValSerPheThrAlaThrAspLeu+)	chr2:188994599	GAGAGCCCGGACCACGTGGTGAACGCGTAAGTTTTACTGCAACAGATCTGGTTATTTCTTG	TGAACGCGTAARTTTTACTGCAACAGA,CCACGTGGTGAACGCGTAAYTTTTACT,GCGTAARTTTTACTGCAACAGATCTGG	none
NM_001100.3(ACTA1):c.414C>G(p.Ile138Met)	chr1:229432596	GCCGGAGGCGTAGAGGGACAGCACGGCCTGGATGGCCACGTACATGGCGGGCACGTTGAAG	CTGYATGGCCACGTACATGGCGGGCAC,CCTGYATGGCCACGTACATGGCGGGCA,CGTAGAGGGACAGCACGGCCTGRATGG,CGGCCTGRATGGCCACGTACATGGCGG,GGCCTGRATGGCCACGTACATGGCGGG	none
NM_025145.6(CFAP43):c.4132C>T(p.Arg1378Ter)	chr10:104143452	ATACTTTCTGTTCATTTTCCACTTTTGCTCGTCTTGTCATGCAGAAATGATTCCAGACCAA	CTCYTCTTGTCATGCAGAAATGATTCC,TTGCTCYTCTTGTCATGCAGAAATGAT,TTTGCTCYTCTTGTCATGCAGAAATGA,TTTCCACTTTTGCTCYTCTTGTCATGC,CACTTTTGCTCRTCTTGTCATGCAGAA,TCATTTTCCACTTTTGCTCYTCTTGTC,TTCATTTTCCACTTTTGCTCYTCTTGT,TTTGCTCRTCTTGTCATGCAGAAATGA	none
NM_000038.5(APC):c.2805C>G(p.Tyr935Ter)	chr5:112838399	CTCTGCTGCCCATACACATTCAAACACTTACAATTTCACTAAGTCGGAAAATTCAAATAGG	TTAYAATTTCACTAAGTCGGAAAATTC,CTTAYAATTTCACTAAGTCGGAAAATT,AACACTTARAATTTCACTAAGTCGGAA,ACACTTARAATTTCACTAAGTCGGAAA,CACTTARAATTTCACTAAGTCGGAAAA	none
NM_000153.3(GALC):c.850G>A(p.Gly284Ser)	chr14:87968393	GATTTAAAATGCGACCCCAGCAGCCTGCACCCATGTCACTATTTAAAGTGCTAAAGTCTTC	CTGCACYCATGTCACTATTTAAAGTGC,CCTGCACYCATGTCACTATTTAAAGTG,CCCAGCAGCCTGCACYCATGTCACTAT,GCAGCCTGCACRCATGTCACTATTTAA	none
NM_000138.4(FBN1):c.1090C>T(p.Arg364Ter)	chr15:48520716	GGGCGACAGTGACCCCTGGAGACCAGCATCGGCCGGCATCACAGCAGCACTGCATTTTGGT	CTGGAGACCAGCATCYGCCGGCATCAC,CCCCTGGAGACCAGCATCYGCCGGCAT	none
NM_000051.3(ATM):c.6615G>A(p.Trp2205Ter)	chr11:108325352	TAGACAACTCTCTGAAGTATATATTAAGTGGCAGAAACACTCCCAGCTTCTCAAGGACAGT	CTCTCTGAAGTATATATTAAGTGRCAG,TCTCTGAAGTATATATTAAGTGRCAGA,TTAAGTGYCAGAAACACTCCCAGCTTC,TCTGAAGTATATATTAAGTGRCAGAAA,TATATTAAGTGRCAGAAACACTCCCAG,CTGAAGTATATATTAAGTGYCAGAAAC,TCTGAAGTATATATTAAGTGYCAGAAA	none
NM_000098.2(CPT2):c.1657G>A(p.Asp553Asn)	chr1:53213275	TCCATTTTGTTTCTCACAGGCCAGGGCTTTGACCGACACTTGTTTGCTCTGCGGCATCTGG	TTTYACCGACACTTGTTTGCTCTGCGG,CTTTYACCGACACTTGTTTGCTCTGCG,CTCACAGGCCAGGGCTTTYACCGACAC,TCTCACAGGCCAGGGCTTTYACCGACA,TTCTCACAGGCCAGGGCTTTYACCGAC	none
NM_181783.3(TMTC3):c.3G>A(p.Met1Ile)	chr12:88148318	TTTTTGTCCAGAAGTGCTTATAGAAAAGATGGCTAATATTAACCTAAAAGAAATAACCTTA	GAAAAGATRGCTAATATTAACCTAAAA,AAAAGATRGCTAATATTAACCTAAAAG,AAAGATRGCTAATATTAACCTAAAAGA	none
NM_022041.3(GAN):c.505G>A(p.Glu169Lys)	chr16:81354627	ACTCATTTCCGAGACGTCAGCAGCACGGAAGAATTCTTAGAGCTGAGTCCTCAAAAGCTTA	GCAGCACGGAARAATTCTTAGAGCTGA	none
NM_000059.3(BRCA2):c.8652T>G(p.Tyr2884Ter)	chr13:32376689	TGTTTTCTTAGAAAACACAACAAAACCATATTTACCATCACGTGCACTAACAAGACAGCAA	AACCATARTTACCATCACGTGCACTAA	none
NM_000249.3(MLH1):c.2224C>T(p.Gln742Ter)	chr3:37050606	AAACATTTCACAGAAGATGGAAATATCCTGCAGCTTGCTAACCTGCCTGATCTATACAAAG	CTGYAGCTTGCTAACCTGCCTGATCTA,CCTGYAGCTTGCTAACCTGCCTGATCT,TATCCTGRAGCTTGCTAACCTGCCTGA	none
NM_033409.3(SLC52A3):c.160G>A(p.Gly54Arg)	chr20:765615	AGTGATGGAGCAGGGTGACCAGGAGGGGCCCGATGTTGGCCAGCTGGATGACCACCGTGAG	GGGGCCRGATGTTGGCCAGCTGGATGA	none
NM_006218.3(PIK3CA):c.3139C>T(p.His1047Tyr)	chr3:179234296	GAGTATTTCATGAAACAAATGAATGATGCACATCATGGTGGCTGGACAACAAAAATGGATT	GAAACAAATGAATGATGCARATCATGG,TGAATGATGCARATCATGGTGGCTGGA,ATGATGCARATCATGGTGGCTGGACAA	none
NM_000856.5(GUCY1A1):c.1086+1G>A	chr4:155711252	TGGGACAACTCTGTGAAAAAATCTTCAAGGGTAAGGAAAACATAATACTATCTTGAATATG	ACTCTGTGAAAAAATCTTCAAGGRTAA,CTCTGTGAAAAAATCTTCAAGGRTAAG,TCAAGGYTAAGGAAAACATAATACTAT,TTCAAGGYTAAGGAAAACATAATACTA,CTGTGAAAAAATCTTCAAGGRTAAGGA,TGTGAAAAAATCTTCAAGGRTAAGGAA,TCTTCAAGGYTAAGGAAAACATAATAC,TGAAAAAATCTTCAAGGRTAAGGAAAA,CTGTGAAAAAATCTTCAAGGYTAAGGA	none
NM_000250.1(MPO):c.1705C>T(p.Arg569Trp)	chr17:58272835	TCCTCATGACCTGCTCAAACAATCGCTCCCGGATCTCATCCACTGCAATTTGGTTCTGACG	CCCYGATCTCATCCACTGCAATTTGGT,TCCCYGATCTCATCCACTGCAATTTGG,CTGCTCAAACAATCGCTCCCYGATCTC	none
NM_004448.3(ERBB2):c.2305G>C(p.Asp769His)	chr17:39724008	ACATCCCCCAAAGCCAACAAAGAAATCTTAGACGTAAGCCCCTCCACCCTCTCCTGCTAGG	TTAYACGTAAGCCCCTCCACCCTCTCC,CTTAYACGTAAGCCCCTCCACCCTCTC,AAGCCAACAAAGAAATCTTARACGTAA,AGCCAACAAAGAAATCTTARACGTAAG	none
NM_000088.3(COL1A1):c.1393G>T(p.Glu465Ter)	chr17:50194789	GTTCACCTCGAGCTCCTCGCTTTCCTTCCTCTCCAGCAGGGCCAGGGGGTCCTTGAACACC	CCTYTCCAGCAGGGCCAGGGGGTCCTT,TCCTYTCCAGCAGGGCCAGGGGGTCCT,CTTCCTYTCCAGCAGGGCCAGGGGGTC,CCTTCCTYTCCAGCAGGGCCAGGGGGT,CTCGCTTTCCTTCCTYTCCAGCAGGGC,CTTTCCTTCCTRTCCAGCAGGGCCAGG,CTCCTCGCTTTCCTTCCTYTCCAGCAG,TCCTTCCTRTCCAGCAGGGCCAGGGGG	none
NM_000361.2(THBD):c.-151G>T	chr20:23049655	GACACTTCTTGCCGCTGCGCGCAGCCCCTGCGAGGCAGCCTCTGACATGCGGATCGGCCAG	CTGYGAGGCAGCCTCTGACATGCGGAT,CCTGYGAGGCAGCCTCTGACATGCGGA,CTTGCCGCTGCGCGCAGCCCCTGRGAG,TTGCCGCTGCGCGCAGCCCCTGRGAGG,CCCCTGYGAGGCAGCCTCTGACATGCG,CCGCTGCGCGCAGCCCCTGRGAGGCAG,CTGCGCGCAGCCCCTGYGAGGCAGCCT,CCGCTGCGCGCAGCCCCTGYGAGGCAG	none
NM_001355437.1(SPTB):c.6053C>G(p.Ala2018Gly)	chr14:64767829	TGGGCAATCAGCCACGCCTCAGCCACAGAGGCATCCCTCGAGAACTGGCACACCTCCAGCA	CCACGCCTCAGCCACAGAGYCATCCCT	none
NM_000218.2(KCNQ1):c.969G>A(p.Trp323Ter)	chr11:2583482	CGGCTATGGGGACAAGGTGCCCCAGACGTGGGTCGGGAAGACCATCGCCTCCTGCTTCTCT	GACAAGGTGCCCCAGACGTGRGTCGGG,ACAAGGTGCCCCAGACGTGRGTCGGGA	none
NM_006015.4(ARID1A):c.1390C>T(p.Gln464Ter)	chr1:26731191	TATGGACAACAAGGCCCCAGCGGGTATGGTCAACAGGGCCAGACTCCATATTACAACCAGC	AAGGCCCCAGCGGGTATGGTRAACAGG,AGGCCCCAGCGGGTATGGTRAACAGGG,CCCAGCGGGTATGGTYAACAGGGCCAG	none
NM_032383.4(HPS3):c.1189C>T(p.Arg397Trp)	chr3:149150624	CTCAGTAACAACCTGCAGTGTTTCACTGTGCGGTGCAGTGCGGCGGCAGCTCGTGAGGAGG	CCTGCAGTGTTTCACTGTGRGGTGCAG,GTTTCACTGTGRGGTGCAGTGCGGCGG,CTGCAGTGTTTCACTGTGYGGTGCAGT,CCTGCAGTGTTTCACTGTGYGGTGCAG,TCACTGTGRGGTGCAGTGCGGCGGCAG	none
NM_001277115.1(DNAH11):c.8698C>T(p.Arg2900Ter)	chr7:21749702	TTACAGGTAGATCTTGCCAATTTGTACATCCGAACTGGAGCCAAGAACATGCCCACTGTGT	TAGATCTTGCCAATTTGTACATCRGAA,TCTTGCCAATTTGTACATCRGAACTGG,ATTTGTACATCRGAACTGGAGCCAAGA,CTTGCCAATTTGTACATCYGAACTGGA,TCTTGCCAATTTGTACATCYGAACTGG	none
m.5591G>A	chrMT:5591	TTGCAATACTTAATTTCTGTAACAGCTAAGGACTGCAAAACCCCACTCTGCATCAACTGAA	AATTTCTGTAACAGCTAAGRACTGCAA,TTTCTGTAACAGCTAAGRACTGCAAAA,TCTGTAACAGCTAAGYACTGCAAAACC,TTCTGTAACAGCTAAGYACTGCAAAAC,TTTCTGTAACAGCTAAGYACTGCAAAA	none
NM_000141.4(FGFR2):c.1018T>C(p.Tyr340His)	chr10:121517385	TCCCAATAGAATTACCCGCCAAGCACGTATATTCCCCAGCGTCCTCAAAAGTTACATTCCG	CCGCCAAGCACGTATYTTCCCCAGCGT,TTACCCGCCAAGCACGTATYTTCCCCA,GCACGTATRTTCCCCAGCGTCCTCAAA,CACGTATRTTCCCCAGCGTCCTCAAAA,ACGTATRTTCCCCAGCGTCCTCAAAAG	none
NM_006517.4(SLC16A2):c.1481T>C(p.Leu494Pro)	chrX:74531414	GTGTGCCCCCCATCATCGGGGCTGTAATCCTCTTCTTCGTCCCTCTGATGCATCAAAGGAT	TCCYCTTCTTCGTCCCTCTGATGCATC,TCGGGGCTGTAATCCYCTTCTTCGTCC,TCATCGGGGCTGTAATCCYCTTCTTCG	none
NM_001849.3(COL6A2):c.812G>T(p.Gly271Val)	chr21:46115882	ACTCTTTTCTCTGCTTTTAGGGTGCCAAGGGCAACATGGGTGAGCCGGGAGAGCCTGGCCA	TCTCTGCTTTTAGGGTGCCAAGGRCAA,CCAAGGYCAACATGGGTGAGCCGGGAG,TTTAGGGTGCCAAGGYCAACATGGGTG,CTGCTTTTAGGGTGCCAAGGYCAACAT,TGCCAAGGRCAACATGGGTGAGCCGGG,GCCAAGGRCAACATGGGTGAGCCGGGA,CCAAGGRCAACATGGGTGAGCCGGGAG	none
NM_000548.4(TSC2):c.2713C>G(p.Arg905Gly)	chr16:2076141	ATGTGGTTCATCAGGTGCCGCCTGCCCTTCCGGAAGGATTTTGTCCCTTTCATCACTAAGG	TTCYGGAAGGATTTTGTCCCTTTCATC,CTTCYGGAAGGATTTTGTCCCTTTCAT,TCATCAGGTGCCGCCTGCCCTTCRGGA,CATCAGGTGCCGCCTGCCCTTCRGGAA,CCCTTCYGGAAGGATTTTGTCCCTTTC,TCAGGTGCCGCCTGCCCTTCRGGAAGG,CAGGTGCCGCCTGCCCTTCRGGAAGGA,TCAGGTGCCGCCTGCCCTTCYGGAAGG	none
NM_139058.2(ARX):c.995G>A(p.Arg332His)	chrX:25013000	TCCTCCAGCTGGTAGCTGGTGAACGTGGTGCGGTAGCGCCTCTGTTTGCGTTTCAGCAGCC	CTGGTGAACGTGGTGYGGTAGCGCCTC	none
NM_001171.5(ABCC6):c.4041G>C(p.Gln1347His)	chr16:16154873	ATCTTTGCCCACCCCCTCCACCAGCCTCACCTGGGGGATGATGCTGATCCTGGAGCGCAGT	TCACYTGGGGGATGATGCTGATCCTGG,CCCACCCCCTCCACCAGCCTCACRTGG,CCACCCCCTCCACCAGCCTCACRTGGG,CCTCACYTGGGGGATGATGCTGATCCT,ACCCCCTCCACCAGCCTCACRTGGGGG,CCCCCTCCACCAGCCTCACRTGGGGGA,CTCCACCAGCCTCACYTGGGGGATGAT,CCCCTCCACCAGCCTCACYTGGGGGAT,CCCCCTCCACCAGCCTCACYTGGGGGA	none
NM_000093.4(COL5A1):c.3397C>T(p.Arg1133Ter)	chr9:134809213	GGCGAGAAAGGCCCACAAGGCCCAGCTGGCCGAGACGGTCTCCAGGGGCCTGTGGGGCTCC	AAGGCCCACAAGGCCCAGCTGGCRGAG,AGGCCCACAAGGCCCAGCTGGCRGAGA,CCCACAAGGCCCAGCTGGCRGAGACGG,GCCCAGCTGGCRGAGACGGTCTCCAGG,CCACAAGGCCCAGCTGGCYGAGACGGT,CCCACAAGGCCCAGCTGGCYGAGACGG	none
NM_014617.3(CRYGA):c.239G>A(p.Arg80His)	chr2:208163217	GTTGAAGCAAGACTCACATGAGGAATTATACGGCAGGATTGGACCGAGTCGCTGAGGCCCA	GACTCACATGAGGAATTATARGGCAGG,ACTCACATGAGGAATTATARGGCAGGA,CTCACATGAGGAATTATAYGGCAGGAT	none
NM_003482.3(KMT2D):c.11692C>T(p.Gln3898Ter)	chr12:49033013	GTTGCAGCTGCTGCTGCTGCTGAAGCTGCTGTAAAGAGCCCATGGGCTGAGCGCTCAGTTT	CTGCTGCTGCTGCTGAAGCTGCTRTAA,TGCTGCTGCTGCTGAAGCTGCTRTAAA,CTGCTGCTGCTGAAGCTGCTRTAAAGA,TGCTGCTGCTGAAGCTGCTRTAAAGAG,CTGAAGCTGCTRTAAAGAGCCCATGGG,CTGCTGCTGCTGAAGCTGCTYTAAAGA,AGCTGCTRTAAAGAGCCCATGGGCTGA,GCTGCTRTAAAGAGCCCATGGGCTGAG	CTGCTGCTGCTGCTGAAGCTGCTRTAAA
NM_007055.3(POLR3A):c.491-2A>G	chr10:78024705	TTTCAGCAGTCCACACTTCTTTACGGTACCTATAAGGGTTAGTTTATTTACCAAGAAATAA	GTCCACACTTCTTTACGGTACCRATAA,CCACACTTCTTTACGGTACCRATAAGG,CACACTTCTTTACGGTACCRATAAGGG,CTTTACGGTACCYATAAGGGTTAGTTT,CTTCTTTACGGTACCYATAAGGGTTAG,CCACACTTCTTTACGGTACCYATAAGG	none
NM_005359.5(SMAD4):c.1498A>G(p.Ile500Val)	chr18:51078306	ATTGGTGTTGATGACCTTCGTCGCTTATGCATACTCAGGATGAGTTTTGTGAAAGGCTGGG	TTATGCYTACTCAGGATGAGTTTTGTG,CTTATGCYTACTCAGGATGAGTTTTGT,TGACCTTCGTCGCTTATGCRTACTCAG,CTTCGTCGCTTATGCYTACTCAGGATG	none
NM_024809.4(TCTN2):c.1751T>A(p.Ile584Lys)	chr12:123704670	GCGCGGTGGAAGGGATTACTCAGCAGGAGATACTCGGTGTAGAGACAAGGTATGATCACAT	AGGGATTACTCAGCAGGAGARACTCGG,TTACTCAGCAGGAGAYACTCGGTGTAG,GCAGGAGARACTCGGTGTAGAGACAAG,CAGGAGARACTCGGTGTAGAGACAAGG	none
NM_002880.3(RAF1):c.781C>T(p.Pro261Ser)	chr3:12604189	GCAGGGTGGTGCTGACCATGTGGACATTAGGTGTGGATGTCGACCTCTGCCTCTGGGAGAG	TTAGYTGTGGATGTCGACCTCTGCCTC,GCTGACCATGTGGACATTAGRTGTGGA,CCATGTGGACATTAGYTGTGGATGTCG,CTGACCATGTGGACATTAGYTGTGGAT	none
NM_000038.5(APC):c.1263G>A(p.Trp421Ter)	chr5:112819295	ACAGATACGCGCTTACTGTGAAACCTGTTGGGAGTGGCAGGAAGCTCATGAACCAGGCATG	TTGYGAGTGGCAGGAAGCTCATGAACC,CGCGCTTACTGTGAAACCTGTTGRGAG,CTGTTGYGAGTGGCAGGAAGCTCATGA,CCTGTTGYGAGTGGCAGGAAGCTCATG,GCTTACTGTGAAACCTGTTGRGAGTGG,CTGTGAAACCTGTTGYGAGTGGCAGGA,TTACTGTGAAACCTGTTGYGAGTGGCA,CTTACTGTGAAACCTGTTGYGAGTGGC,CTGTTGRGAGTGGCAGGAAGCTCATGA	none
NM_006329.3(FBLN5):c.1235G>A(p.Gly412Glu)	chr14:91870336	ATTTCCAAGTCCAGCTGGATTTCCCGGGGCCCTTTGATGGGGCGTGTCATCACCAGGGTGG	CCGGGGCYCTTTGATGGGGCGTGTCAT,CCAGCTGGATTTCCCGGGGCRCTTTGA,CCAGCTGGATTTCCCGGGGCYCTTTGA	none
NM_001291415.1(KDM6A):c.2988+1G>C	chrX:45076827	AAGTTGAATCCACCTACACCTAGTATTTACGTGAGTCTGAATTGACTGACTAGAAATAAAA	TTACYTGAGTCTGAATTGACTGACTAG,ATCCACCTACACCTAGTATTTACRTGA,TCCACCTACACCTAGTATTTACRTGAG,CTACACCTAGTATTTACRTGAGTCTGA,CCTAGTATTTACYTGAGTCTGAATTGA,CTACACCTAGTATTTACYTGAGTCTGA,CCTACACCTAGTATTTACYTGAGTCTG,GTATTTACRTGAGTCTGAATTGACTGA	none
NM_000048.3(ASL):c.649C>T(p.Arg217Ter)	chr7:66087380	AATCCCCTGGGTGTGGACCGAGAGCTGCTCCGAGCAGGTGAGACGTCCTGCCCCTCCTCCC	CTCYGAGCAGGTGAGACGTCCTGCCCC,TGGGTGTGGACCGAGAGCTGCTCRGAG,CTGCTCYGAGCAGGTGAGACGTCCTGC,GTGTGGACCGAGAGCTGCTCRGAGCAG,TGTGGACCGAGAGCTGCTCRGAGCAGG	none
NM_000398.6(CYB5R3):c.464_547del	chr22:42627690	CTTTTTGTCAGGTCGGATGGCGAACTTCCCTGGGGAGAGAGAAGGGGTGAGGCCCGGCCAT	CCCYGGGGAGAGAGAAGGGGTGAGGCC,TCCCYGGGGAGAGAGAAGGGGTGAGGC,TCAGGTCGGATGGCGAACTTCCCRGGG,CAGGTCGGATGGCGAACTTCCCRGGGG,CTTCCCYGGGGAGAGAGAAGGGGTGAG,GGTCGGATGGCGAACTTCCCRGGGGAG,GTCGGATGGCGAACTTCCCRGGGGAGA,CGGATGGCGAACTTCCCRGGGGAGAGA,ATGGCGAACTTCCCRGGGGAGAGAGAA,TCGGATGGCGAACTTCCCYGGGGAGAG,GCGAACTTCCCRGGGGAGAGAGAAGGG,CGAACTTCCCRGGGGAGAGAGAAGGGG,ACTTCCCRGGGGAGAGAGAAGGGGTGA,CTTCCCRGGGGAGAGAGAAGGGGTGAG	none
NM_000155.3(GALT):c.881T>A(p.Phe294Tyr)	chr9:34649058	CCAAGTATGACAACCTCTTTGAGACGTCCTTTCCCTACTCCATGGGCTGGCATGGTGAGGC	CCTYTCCCTACTCCATGGGCTGGCATG,TCCTYTCCCTACTCCATGGGCTGGCAT,TCTTTGAGACGTCCTYTCCCTACTCCA,TGAGACGTCCTRTCCCTACTCCATGGG,ACGTCCTRTCCCTACTCCATGGGCTGG	none
NM_001904.3(CTNNB1):c.2128C>T(p.Arg710Cys)	chr3:41238067	ATTGGTGCCCAGGGAGAACCCCTTGGATATCGCCAGGATGGTATGTGTCTCATATTTCTCG	AGGGAGAACCCCTTGGATATRGCCAGG,GGGAGAACCCCTTGGATATRGCCAGGA	none
NM_003482.3(KMT2D):c.10252G>T(p.Glu3418Ter)	chr12:49034915	TGGCCTTTGCAATGGGATCAATGATATCTTCTGCAGCAAATTTGTCCAGGTCTGGAGAGGG	CTTYTGCAGCAAATTTGTCCAGGTCTG,TCTTYTGCAGCAAATTTGTCCAGGTCT,GATATCTTRTGCAGCAAATTTGTCCAG,ATATCTTRTGCAGCAAATTTGTCCAGG	none
NM_000240.3(MAOA):c.797G>T(p.Cys266Phe)	chrX:43731695	AGGTAATATTTTGCTTGTGTGTGTTTTAGTGCAAATACGTAATTAATGCGATCCCTCCGAC	ATTTTGCTTGTGTGTGTTTTAGTRCAA,TTTTGCTTGTGTGTGTTTTAGTRCAAA,TTTAGTYCAAATACGTAATTAATGCGA,TTTTAGTYCAAATACGTAATTAATGCG,TGTGTTTTAGTRCAAATACGTAATTAA,TTGCTTGTGTGTGTTTTAGTYCAAATA,TTTAGTRCAAATACGTAATTAATGCGA	ATTTTGCTTGTGTGTGTTTTAGTRCAAA
NM_000551.3(VHL):c.482G>A(p.Arg161Gln)	chr3:10149805	TTGCCCTTCCAGTGTATACTCTGAAAGAGCGATGCCTCCAGGTTGTCCGGAGCCTAGTCAA	AAAGAGCRATGCCTCCAGGTTGTCCGG,AAGAGCRATGCCTCCAGGTTGTCCGGA	none
NM_001130144.2(LTBP3):c.2322C>G(p.Tyr774Ter)	chr11:65546473	CAAGCAACTGCGGCCGTCGGGCGCGGGCGCGTAGCCCTGGGCACAGGTGCAGCGGAAGGAG	CTGCGGCCGTCGGGCGCGGGCGCRTAG,GGCGCGGGCGCRTAGCCCTGGGCACAG	none
NM_000527.4(LDLR):c.1743A>T(p.Lys581Asn)	chr19:11116896	CAGTGGCCGCCTCTACTGGGTTGACTCCAAACTTCACTCCATCTCAAGCATCGATGTCAAC	CCAAYCTTCACTCCATCTCAAGCATCG,CTCCAAYCTTCACTCCATCTCAAGCAT,CTGGGTTGACTCCAAYCTTCACTCCAT,CTACTGGGTTGACTCCAAYCTTCACTC,TCTACTGGGTTGACTCCAAYCTTCACT,CTCTACTGGGTTGACTCCAAYCTTCAC	none
NM_000059.3(BRCA2):c.2548C>T(p.Gln850Ter)	chr13:32336903	ATGAGAGTAGCATCACCTTCAAGAAAGGTACAATTCAACCAAAACACAAATCTAAGAGTAA	ATCACCTTCAAGAAAGGTARAATTCAA,CCTTCAAGAAAGGTAYAATTCAACCAA,TCACCTTCAAGAAAGGTAYAATTCAAC,GAAAGGTARAATTCAACCAAAACACAA,AAAGGTARAATTCAACCAAAACACAAA	none
NM_002485.4(NBN):c.2083G>T(p.Gly695Ter)	chr8:89943354	CTCCAATGATGTGTGGAAGTTTTCCTGCTCCAGGATATGTGACCTATTGAATAATAAAAGT	CTCYAGGATATGTGACCTATTGAATAA,GATGTGTGGAAGTTTTCCTGCTCRAGG,ATGTGTGGAAGTTTTCCTGCTCRAGGA,CTGCTCYAGGATATGTGACCTATTGAA,CCTGCTCYAGGATATGTGACCTATTGA,CCTGCTCRAGGATATGTGACCTATTGA,CTGCTCRAGGATATGTGACCTATTGAA	none
NM_080669.5(SLC46A1):c.1274C>G(p.Pro425Arg)	chr17:28400658	ATGAGCAGGAGGCCAGCTCCCAGGAGGAAGGGGAACCCCTTCATAAAGTTCAGAGTGGCTG	GGAGGCCAGCTCCCAGGAGGAAGRGGA,GAGGCCAGCTCCCAGGAGGAAGRGGAA,CCAGGAGGAAGRGGAACCCCTTCATAA,CCAGCTCCCAGGAGGAAGYGGAACCCC	none
NM_000183.2(HADHB):c.1331G>A(p.Arg444Lys)	chr2:26285513	GCTGCAGGTTGGTCATGGCTGCTGCCAACAGATTACGGAAAGAAGGAGGCCAGTATGGCTT	CCAACAYATTACGGAAAGAAGGAGGCC,GTCATGGCTGCTGCCAACARATTACGG,TGCTGCCAACARATTACGGAAAGAAGG,TCATGGCTGCTGCCAACAYATTACGGA,TGCCAACARATTACGGAAAGAAGGAGG	none
NM_005631.4(SMO):c.1685G>A(p.Arg562Gln)	chr7:129210997	TGACTGGGCAGAGTGACGATGAGCCAAAGCGGATCAAGAAGAGCAAGATGATTGCCAAGGC	CCAAAGCYGATCAAGAAGAGCAAGATG,GAGTGACGATGAGCCAAAGCRGATCAA,AGTGACGATGAGCCAAAGCRGATCAAG,TGAGCCAAAGCRGATCAAGAAGAGCAA,CAAAGCRGATCAAGAAGAGCAAGATGA	none
NM_000492.3(CFTR):c.2490+1G>A	chr7:117592658	AGTGAAGAAATTAACGAAGAAGACTTAAAGGTAGGTATACATCGCTTGGGGGTATTTCACC	AAATTAACGAAGAAGACTTAAAGRTAG,AATTAACGAAGAAGACTTAAAGRTAGG,TTAAAGYTAGGTATACATCGCTTGGGG,CTTAAAGYTAGGTATACATCGCTTGGG,TTAACGAAGAAGACTTAAAGYTAGGTA,ACTTAAAGRTAGGTATACATCGCTTGG,CTTAAAGRTAGGTATACATCGCTTGGG,TTAAAGRTAGGTATACATCGCTTGGGG	none
NM_000548.4(TSC2):c.3095G>C(p.Arg1032Pro)	chr16:2079160	TCACGGAAACCTGTCTGGACATGATGGCTCGATACGTCTTCTCCAACTTCACGGCTGTCCC	CTCYATACGTCTTCTCCAACTTCACGG,CATGATGGCTCRATACGTCTTCTCCAA,CTGTCTGGACATGATGGCTCYATACGT	none
NM_001127221.1(CACNA1A):c.4046G>A(p.Arg1349Gln)	chr19:13262780	CGCTTGATGGTTTTAAGAGGTCGTAGCACCCGGAGGACTCGGAGGGATTTAATCGTGTTGA	TGGTTTTAAGAGGTCGTAGCACCRGGA,GGTTTTAAGAGGTCGTAGCACCRGGAG,TTTTAAGAGGTCGTAGCACCRGGAGGA,GTCGTAGCACCRGGAGGACTCGGAGGG,TTAAGAGGTCGTAGCACCYGGAGGACT,TTTAAGAGGTCGTAGCACCYGGAGGAC,TTTTAAGAGGTCGTAGCACCYGGAGGA	none
NM_153614.3(DNAJB13):c.68+1G>C	chr11:73951138	CAATTCAGAGGATGCCCAGATCAAGCAGGCGTAAGTTGGGGTGGGAGCCAGGCCTTAGGGG	GAGGATGCCCAGATCAAGCAGGCRTAA,AGGATGCCCAGATCAAGCAGGCRTAAG,GCCCAGATCAAGCAGGCRTAAGTTGGG,CCAGATCAAGCAGGCYTAAGTTGGGGT,CCCAGATCAAGCAGGCYTAAGTTGGGG,ATCAAGCAGGCRTAAGTTGGGGTGGGA,TCAAGCAGGCRTAAGTTGGGGTGGGAG,GCAGGCRTAAGTTGGGGTGGGAGCCAG	none
NM_000251.2(MSH2):c.1525A>T(p.Lys509Ter)	chr2:47466672	CTTCTTGATTATCAAGGCTTGGACCCTGGCAAACAGATTAAACTGGATTCCAGTGCACAGT	CCTGGCYAACAGATTAAACTGGATTCC,CCCTGGCYAACAGATTAAACTGGATTC,ATCAAGGCTTGGACCCTGGCRAACAGA,TGGACCCTGGCRAACAGATTAAACTGG,TCAAGGCTTGGACCCTGGCYAACAGAT	none
NM_001201543.1(FAM161A):c.1567C>T(p.Arg523Ter)	chr2:61839437	TCCTACTTACTTACCTTACGGCTTGTTCTCGTCCTCTGGAAGATACCGTGGGCACGGGAGG	CTCYTCCTCTGGAAGATACCGTGGGCA,TCTCYTCCTCTGGAAGATACCGTGGGC,TTACGGCTTGTTCTCYTCCTCTGGAAG,TTACCTTACGGCTTGTTCTCYTCCTCT,GTTCTCRTCCTCTGGAAGATACCGTGG	none
NM_001886.2(CRYBA4):c.190G>T(p.Gly64Trp)	chr22:26625512	TGGGTGGGCTTTGAGCATGCTGGCTTCCAAGGGCAGCAGTACATTCTGGAACGAGGCGAAT	CCAAYGGCAGCAGTACATTCTGGAACG,TTCCAAYGGCAGCAGTACATTCTGGAA,CTTCCAAYGGCAGCAGTACATTCTGGA,TTGAGCATGCTGGCTTCCAAYGGCAGC,GCTTCCAARGGCAGCAGTACATTCTGG,CTTCCAARGGCAGCAGTACATTCTGGA,TTCCAARGGCAGCAGTACATTCTGGAA	none
NM_000133.3(F9):c.1228G>C(p.Asp410His)	chrX:139561913	CATGAAGGAGGTAGAGATTCATGTCAAGGAGATAGTGGGGGACCCCATGTTACTGAAGTGG	AGGTAGAGATTCATGTCAAGGARATAG,TCAAGGAYATAGTGGGGGACCCCATGT,TAGAGATTCATGTCAAGGARATAGTGG	none
NM_000520.5(HEXA):c.964G>T(p.Asp322Tyr)	chr15:72349101	GCTCATACCAGCAGGTGAAATCAACCTCATCTCCTCCAAGATGAAGATAAAAATCTGGGAA	TCATYTCCTCCAAGATGAAGATAAAAA,CCTCATYTCCTCCAAGATGAAGATAAA,ATCAACCTCATRTCCTCCAAGATGAAG,ACCTCATRTCCTCCAAGATGAAGATAA,CCTCATRTCCTCCAAGATGAAGATAAA	none
NM_006772.2(SYNGAP1):c.1716G>A(p.Trp572Ter)	chr6:33440768	GAGGGAGCTGAAGGAGGTGTTTGCTTCGTGGCGGCTGCGCTGCGCAGAGCGAGGCCGGGAG	CTGAAGGAGGTGTTTGCTTCGTGRCGG,TTCGTGYCGGCTGCGCTGCGCAGAGCG,CTTCGTGYCGGCTGCGCTGCGCAGAGC,GCTTCGTGRCGGCTGCGCTGCGCAGAG	none
NM_000371.3(TTR):c.210T>G(p.Ser70Arg)	chr18:31595129	CCAGACTTTCACACCTTATAGGAAAACCAGTGAGTCTGGAGAGCTGCATGGGCTCACAACT	CCAGYGAGTCTGGAGAGCTGCATGGGC,TTCACACCTTATAGGAAAACCAGRGAG,TTATAGGAAAACCAGYGAGTCTGGAGA,AACCAGRGAGTCTGGAGAGCTGCATGG	none
NM_000282.3(PCCA):c.1747-1G>C	chr13:100425632	ATGGTAATGGTCTTATTTGGTGTCACAACAGGTGGAAGTTGATGGGTCGAAACTAAATGTG	GGTCTTATTTGGTGTCACAACARGTGG,TCTTATTTGGTGTCACAACARGTGGAA,CTTATTTGGTGTCACAACARGTGGAAG,TTTGGTGTCACAACAYGTGGAAGTTGA,TTATTTGGTGTCACAACAYGTGGAAGT,CTTATTTGGTGTCACAACAYGTGGAAG,TCTTATTTGGTGTCACAACAYGTGGAA,GTGTCACAACARGTGGAAGTTGATGGG,CACAACARGTGGAAGTTGATGGGTCGA,ACAACARGTGGAAGTTGATGGGTCGAA	none
NM_000052.6(ATP7A):c.2383C>T(p.Arg795Ter)	chrX:78013089	CCTATGCTGTTTGTGTTTATTGCACTAGGCCGATGGCTGGAACATATAGCAAAGGTAAAGT	CTAGGCYGATGGCTGGAACATATAGCA,TTTATTGCACTAGGCYGATGGCTGGAA,TTGTGTTTATTGCACTAGGCYGATGGC,CACTAGGCRGATGGCTGGAACATATAG	none
NM_004006.2(DMD):c.5699T>G(p.Leu1900Ter)	chrX:32343174	CTTTCATCTCTGGGCTCAGGTAGGCTGGCTAATTTTTTTTCAATGTCATCCAAGCATTTCA	CTGGCTYATTTTTTTTCAATGTCATCC,TCAGGTAGGCTGGCTYATTTTTTTTCA	none
NM_058216.2(RAD51C):c.277C>T(p.Gln93Ter)	chr17:58695062	AAGAAGTGTACAGCACTGGAACTTCTTGAGCAGGAGCATACCCAGGGCTTCATAATCACCT	GTACAGCACTGGAACTTCTTGAGRAGG,TACAGCACTGGAACTTCTTGAGRAGGA,CTTGAGYAGGAGCATACCCAGGGCTTC,TCTTGAGYAGGAGCATACCCAGGGCTT,CTGGAACTTCTTGAGYAGGAGCATACC,AACTTCTTGAGRAGGAGCATACCCAGG	none
NM_001142519.2(FAM111A):c.1583A>G(p.Asp528Gly)	chr11:59153251	GAAGTTTCCAGAAAATAGTTCACAACCCTGATGTGATTACCTATGACACTGAATTTTTCTT	CTGYTGTGATTACCTATGACACTGAAT,CCTGYTGTGATTACCTATGACACTGAA,TCACAACCCTGRTGTGATTACCTATGA	none
NM_002485.4(NBN):c.2117C>G(p.Ser706Ter)	chr8:89943320	TTCTTTCGAGCATGATGAGCTATTAGATCTGATCCTCCAATGATGTGTGGAAGTTTTCCTG	TCTYATCCTCCAATGATGTGTGGAAGT,TAGATCTRATCCTCCAATGATGTGTGG,AGATCTRATCCTCCAATGATGTGTGGA	none
NM_152703.4(SAMD9L):c.2640C>A(p.His880Gln)	chr7:93133332	CATGAAGGAATAAAAGTTTTCACAGTTCTTGTGCTGCTTTTCAATTTCCTTCAGTTTGGCA	CTTYTGCTGCTTTTCAATTTCCTTCAG,TCTTYTGCTGCTTTTCAATTTCCTTCA	none
NM_000457.4(HNF4A):c.1118T>G(p.Met373Arg)	chr20:44424243	TGGCCAAGATTGACAACCTGTTGCAGGAGATGCTGCTGGGAGGTCCGTGCCAAGCCCAGGA	none	none
NM_001242896.1(DEPDC5):c.982C>T(p.Arg328Ter)	chr22:31802739	GATAAGCACTACATCAACCGCAACTTTGACCGAACTGGGCAGATGTCAGTGGTGATCACGC	ACTACATCAACCGCAACTTTGACRGAA,TTTGACYGAACTGGGCAGATGTCAGTG,CTTTGACYGAACTGGGCAGATGTCAGT,CATCAACCGCAACTTTGACRGAACTGG,ACTTTGACRGAACTGGGCAGATGTCAG	none
NM_000527.4(LDLR):c.1744C>T(p.Leu582Phe)	chr19:11116897	AGTGGCCGCCTCTACTGGGTTGACTCCAAACTTCACTCCATCTCAAGCATCGATGTCAACG	TCCAAAYTTCACTCCATCTCAAGCATC,CTCCAAAYTTCACTCCATCTCAAGCAT,TTGACTCCAAARTTCACTCCATCTCAA,CTACTGGGTTGACTCCAAAYTTCACTC,TCTACTGGGTTGACTCCAAAYTTCACT	none
NM_018136.4(ASPM):c.8903G>A(p.Trp2968Ter)	chr1:197096082	AATATAGCTAGATATTCTTTGTGTGCTCTCCAACATCTATACCAGGCTTGAATCTTGCAGG	CTCYAACATCTATACCAGGCTTGAATC,TCTCYAACATCTATACCAGGCTTGAAT,TCTTTGTGTGCTCTCYAACATCTATAC,TGTGTGCTCTCRAACATCTATACCAGG,GCTCTCRAACATCTATACCAGGCTTGA	none
NM_000038.5(APC):c.2731G>T(p.Glu911Ter)	chr5:112838325	CAGGAAGACAGAAGTTCTGGGTCTACCACTGAATTACATTGTGTGACAGATGAGAGAAATG	TCTGGGTCTACCACTYAATTACATTGT,GGTCTACCACTRAATTACATTGTGTGA,CTACCACTRAATTACATTGTGTGACAG,TACCACTRAATTACATTGTGTGACAGA	none
m.4810G>A	chrMT:4810	TAAAACTAGGAATAGCCCCCTTTCACTTCTGAGTCCCAGAGGTTACCCAAGGCACCCCTCT	TCTYAGTCCCAGAGGTTACCCAAGGCA,TTCTYAGTCCCAGAGGTTACCCAAGGC,TTCACTTCTYAGTCCCAGAGGTTACCC,AGCCCCCTTTCACTTCTRAGTCCCAGA,CCTTTCACTTCTYAGTCCCAGAGGTTA,CCCCCTTTCACTTCTYAGTCCCAGAGG,CACTTCTRAGTCCCAGAGGTTACCCAA,ACTTCTRAGTCCCAGAGGTTACCCAAG	none
NM_000531.5(OTC):c.274C>T(p.Arg92Ter)	chrX:38369853	TTAGGCATGATTTTTGAGAAAAGAAGTACTCGAACAAGATTGTCTACAGAAACAGGTAAGT	TGATTTTTGAGAAAAGAAGTACTRGAA,TTTTTGAGAAAAGAAGTACTRGAACAA,TTTTGAGAAAAGAAGTACTRGAACAAG,TTTGAGAAAAGAAGTACTYGAACAAGA,TTTTGAGAAAAGAAGTACTYGAACAAG,TTTTTGAGAAAAGAAGTACTYGAACAA,GAAGTACTRGAACAAGATTGTCTACAG,AAGTACTRGAACAAGATTGTCTACAGA,AGTACTRGAACAAGATTGTCTACAGAA	none
NM_002144.3(HOXB1):c.66C>G(p.Tyr22Ter)	chr17:48530839	GGGAAAGGAGGTTGGGGCGCTGTGGGCGCTGTAGGCGCTGGGTCCCCGGTTACAGAGTGGG	GAGGTTGGGGCGCTGTGGGCGCTRTAG,AGGTTGGGGCGCTGTGGGCGCTRTAGG,TTGGGGCGCTGTGGGCGCTYTAGGCGC,TGGGCGCTRTAGGCGCTGGGTCCCCGG	none
NM_015120.4(ALMS1):c.8164C>T(p.Arg2722Ter)	chr2:73490120	TTTACTACCTCCATCACTTTTTCATCTCACCGACATTCTAAATGCATTTCCAATTCCTCTG	TCACYGACATTCTAAATGCATTTCCAA,TCTCACYGACATTCTAAATGCATTTCC,CCATCACTTTTTCATCTCACYGACATT	none
NM_000433.3(NCF2):c.366+1G>A	chr1:183577598	TCCTGCCCAGGCCAGGCCCTGTTCTCCTTACCTCACAGGCAAACAGCTTGAACTGGAGCCC	TTAYCTCACAGGCAAACAGCTTGAACT,CTTAYCTCACAGGCAAACAGCTTGAAC,TCCTTAYCTCACAGGCAAACAGCTTGA,CTCCTTAYCTCACAGGCAAACAGCTTG,CCAGGCCCTGTTCTCCTTARCTCACAG,TTCTCCTTAYCTCACAGGCAAACAGCT,CTGTTCTCCTTAYCTCACAGGCAAACA,CCCTGTTCTCCTTARCTCACAGGCAAA,CCAGGCCCTGTTCTCCTTAYCTCACAG,TGTTCTCCTTARCTCACAGGCAAACAG,TCCTTARCTCACAGGCAAACAGCTTGA	none
NM_000350.2(ABCA4):c.2461T>C(p.Trp821Arg)	chr1:94055237	CTTCCGTGGGACTGTTCCCGATGTTGCTCCACTGCAGCCCCAGGCCTTGCTCTTCAAAGCG	TCCYCTGCAGCCCCAGGCCTTGCTCTT,CTCCYCTGCAGCCCCAGGCCTTGCTCT,TTGCTCCYCTGCAGCCCCAGGCCTTGC,ACTGTTCCCGATGTTGCTCCRCTGCAG,TCCCGATGTTGCTCCYCTGCAGCCCCA,CTGTTCCCGATGTTGCTCCYCTGCAGC	none
NM_130466.3(UBE3B):c.61G>T(p.Glu21Ter)	chr12:109483612	TGGTTCATCGATAGAGCCCGTCAGGCACGAGAAGAAAGGCTTGTGCAGAAGGAACGGGAGC	TCGATAGAGCCCGTCAGGCACGARAAG,CGATAGAGCCCGTCAGGCACGARAAGA,ATAGAGCCCGTCAGGCACGARAAGAAA,TAGAGCCCGTCAGGCACGARAAGAAAG,AGGCACGARAAGAAAGGCTTGTGCAGA,GGCACGARAAGAAAGGCTTGTGCAGAA,GCACGARAAGAAAGGCTTGTGCAGAAG	none
NM_002929.2(GRK1):c.1172C>A(p.Pro391His)	chr13:113731321	CCCTGTATGAGATGATTGCGGCCAGAGGACCCTTCCGAGCCCGTGGAGAGAAGGTAGGAGG	ATGATTGCGGCCAGAGGACRCTTCCGA,TTGCGGCCAGAGGACYCTTCCGAGCCC,GGCCAGAGGACRCTTCCGAGCCCGTGG,CAGAGGACRCTTCCGAGCCCGTGGAGA,AGAGGACRCTTCCGAGCCCGTGGAGAG,GAGGACRCTTCCGAGCCCGTGGAGAGA	none
NM_000495.4(COL4A5):c.2483G>A(p.Gly828Glu)	chrX:108614998	TAGGTGTTCAGGGACCACCAGGACCACCAGGGATTCCTGGGCCAATAGGTCAACCTGGTAA	CCAGYGATTCCTGGGCCAATAGGTCAA,CCACCAGYGATTCCTGGGCCAATAGGT,ACCACCAGRGATTCCTGGGCCAATAGG	none
NM_015506.2(MMACHC):c.1A>G(p.Met1Val)	chr1:45500333	CCCCAGCAAGCTCAGCGTGTAACGTGCGCTATGGAGCCGAAAGTCGCAGAGCTGAAGCAGA	AAGCTCAGCGTGTAACGTGCGCTRTGG,AGCTCAGCGTGTAACGTGCGCTRTGGA,TCAGCGTGTAACGTGCGCTYTGGAGCC,CTCAGCGTGTAACGTGCGCTYTGGAGC,CGTGCGCTRTGGAGCCGAAAGTCGCAG,GTGCGCTRTGGAGCCGAAAGTCGCAGA,TGCGCTRTGGAGCCGAAAGTCGCAGAG	none
NM_198056.2(SCN5A):c.204T>A(p.Tyr68Ter)	chr3:38633104	CTCTCCGATGAGCTCTTGGGGTGGATTGCCATAGAGATCTGGCAGCTTTTTGGAGGCCTGC	ATGAGCTCTTGGGGTGGATTGCCRTAG,TGAGCTCTTGGGGTGGATTGCCRTAGA,AGCTCTTGGGGTGGATTGCCRTAGAGA,TTGGGGTGGATTGCCYTAGAGATCTGG,CTCTTGGGGTGGATTGCCYTAGAGATC	none
NM_198965.1(PTHLH):c.179T>C(p.Leu60Pro)	chr12:27963693	GCTGTGTGGATTTCTGCGATCAGATGGTGAAGGAAGAATCGTCGCCGTAAATCTTGGATGG	GGATTTCTGCGATCAGATGGTGARGGA,GATTTCTGCGATCAGATGGTGARGGAA,TTTCTGCGATCAGATGGTGARGGAAGA,TTCTGCGATCAGATGGTGARGGAAGAA,TCTGCGATCAGATGGTGAYGGAAGAAT,TTCTGCGATCAGATGGTGAYGGAAGAA,TTTCTGCGATCAGATGGTGAYGGAAGA,ATGGTGARGGAAGAATCGTCGCCGTAA,TGGTGARGGAAGAATCGTCGCCGTAAA	none
NM_000492.3(CFTR):c.2491G>T(p.Glu831Ter)	chr7:117594930	TATTGTAATAGCCATAATTCTTTTATTCAGGAGTGCTTTTTTGATGATATGGAGAGCATAC	TCAGYAGTGCTTTTTTGATGATATGGA,CCATAATTCTTTTATTCAGYAGTGCTT	none
NM_005543.3(INSL3):c.305G>A(p.Arg102His)	chr19:17816945	GCAGGGTTGGTGGCAGCTGCACGGTGGTGGCGGTGATGGTGAGAGGTCTGGGGCAGGGGCT	CACGGTGGTGGRGGTGATGGTGAGAGG,TGGTGGRGGTGATGGTGAGAGGTCTGG	none
NM_002834.4(PTPN11):c.1507G>C(p.Gly503Arg)	chr12:112489083	ACCATCCAGATGGTGCGGTCTCAGAGGTCAGGGATGGTCCAGACAGAAGCACAGTACCGAT	TCAYGGATGGTCCAGACAGAAGCACAG,AGATGGTGCGGTCTCAGAGGTCARGGA,TGGTGCGGTCTCAGAGGTCARGGATGG,CTCAGAGGTCARGGATGGTCCAGACAG,AGAGGTCARGGATGGTCCAGACAGAAG	none
NM_001111035.2(ACP5):c.266C>T(p.Thr89Ile)	chr19:11576839	AGGGAGCGGTCAGAGAATACGTCCTCAAAGGTCTCCTGTAGCAAACAGATAGGGCAGGCCT	TCAAAGYTCTCCTGTAGCAAACAGATA,CTCAAAGYTCTCCTGTAGCAAACAGAT,CCTCAAAGRTCTCCTGTAGCAAACAGA	none
NM_001134831.1(AHI1):c.2023G>A(p.Asp675Asn)	chr6:135438388	TTCTCAAGGATACTAACCTGGCAGTGCCATCAGATGATGAAGTAAGGATGTAGTGATCATC	CCATYAGATGATGAAGTAAGGATGTAG,GGATACTAACCTGGCAGTGCCATRAGA,TACTAACCTGGCAGTGCCATRAGATGA,GGCAGTGCCATRAGATGATGAAGTAAG,CTAACCTGGCAGTGCCATYAGATGATG	none
NM_000384.2(APOB):c.6253C>T(p.Arg2085Ter)	chr2:21010615	CGTTTTCCAGTACAACTATAATGGTTTGTCGATTCCTCTCAAAATATTCTTGCAAGGTCTC	TTTGTCYATTCCTCTCAAAATATTCTT,CTATAATGGTTTGTCYATTCCTCTCAA	none
NM_170707.3(LMNA):c.710T>C(p.Phe237Ser)	chr1:156134875	TGGAGATTGACAATGGGAAGCAGCGTGAGTTTGAGAGCCGGCTGGCGGATGCGCTGCAGGA	TGACAATGGGAAGCAGCGTGAGTRTGA,GACAATGGGAAGCAGCGTGAGTRTGAG,CAATGGGAAGCAGCGTGAGTRTGAGAG,GCGTGAGTRTGAGAGCCGGCTGGCGGA	none
NM_001017535.1(VDR):c.1036G>A(p.Val346Met)	chr12:47844994	GGATGGCCTCAATCAGCGCGGCGTCCTGCACCCCAGGACGATCTGTGGGCACGGGGATAGA	CCTGCAYCCCAGGACGATCTGTGGGCA,TCCTGCAYCCCAGGACGATCTGTGGGC,AATCAGCGCGGCGTCCTGCARCCCAGG,ATCAGCGCGGCGTCCTGCARCCCAGGA,TCAGCGCGGCGTCCTGCAYCCCAGGAC,GTCCTGCARCCCAGGACGATCTGTGGG	none
NC_012920.1:m.7989T>C	chrMT:7989	CATTATTCCTAGAACCAGGCGACCTGCGACTCCTTGACGTTGACAATCGAGTAGTACTCCC	CTGCGACYCCTTGACGTTGACAATCGA,AGAACCAGGCGACCTGCGACRCCTTGA,AGGCGACCTGCGACRCCTTGACGTTGA,CCAGGCGACCTGCGACYCCTTGACGTT,CGACCTGCGACRCCTTGACGTTGACAA,CTGCGACRCCTTGACGTTGACAATCGA,TGCGACRCCTTGACGTTGACAATCGAG	none
NM_000090.3(COL3A1):c.601G>C(p.Gly201Arg)	chr2:188988608	TCTACTCACTAGGGATCTCCAGGATACCAAGGACCCCCTGGTGAACCTGGGCAAGCTGGTC	CCAAYGACCCCCTGGTGAACCTGGGCA,TCTCCAGGATACCAAYGACCCCCTGGT,ATACCAARGACCCCCTGGTGAACCTGG,TACCAARGACCCCCTGGTGAACCTGGG	none
NM_002863.4(PYGL):c.280C>T(p.Arg94Ter)	chr14:50937801	CGAGGTTGATCATGGTGTTCTGTAATGTTCGGCCCATGTAAAATTCCAGAGAGAGGTAATA	TTCYGCCCATGTAAAATTCCAGAGAGA,TAATGTTCRGCCCATGTAAAATTCCAG,AATGTTCRGCCCATGTAAAATTCCAGA,ATGTTCRGCCCATGTAAAATTCCAGAG	none
NM_002163.2(IRF8):c.322A>G(p.Lys108Glu)	chr16:85909137	CGGTCCCAACTGGACATTTCCGAGCCATACAAAGTTTACCGAATTGTTCCTGAGGAAGAGC	AACTGGACATTTCCGAGCCATACRAAG,CCATACYAAGTTTACCGAATTGTTCCT	none
NM_001101.4(ACTB):c.351G>T(p.Glu117Asp)	chr7:5529173	AGGTAGCGGGCCACTCACCTGGGTCATCTTCTCGCGGTTGGCCTTGGGGTTCAGGGGGGCC	CTTYTCGCGGTTGGCCTTGGGGTTCAG,TCTTYTCGCGGTTGGCCTTGGGGTTCA,TCATCTTYTCGCGGTTGGCCTTGGGGT,CCACTCACCTGGGTCATCTTRTCGCGG,CCACTCACCTGGGTCATCTTYTCGCGG,GTCATCTTRTCGCGGTTGGCCTTGGGG	none
NM_000155.3(GALT):c.425T>A(p.Met142Lys)	chr9:34647879	ACCCCTGGTCGGATGTAACGCTGCCACTCATGTCGGTCCCTGAGATCCGGGCTGTTGTTGA	TCAYGTCGGTCCCTGAGATCCGGGCTG,CTCAYGTCGGTCCCTGAGATCCGGGCT,CCACTCAYGTCGGTCCCTGAGATCCGG,CCACTCARGTCGGTCCCTGAGATCCGG,CACTCARGTCGGTCCCTGAGATCCGGG	none
NM_007294.3(BRCA1):c.4072G>T(p.Glu1358Ter)	chr17:43091459	CAATACCTAAGTTTGAATCCATGCTTTGCTCTTCTTGATTATTTTCTTCCAAGCCCGTTCC	TTTGCTYTTCTTGATTATTTTCTTCCA,CTTTGCTYTTCTTGATTATTTTCTTCC,TTTGAATCCATGCTTTGCTRTTCTTGA,TTGAATCCATGCTTTGCTYTTCTTGAT,TTTGAATCCATGCTTTGCTYTTCTTGA	none
NM_000525.3(KCNJ11):c.510G>C(p.Lys170Asn)	chr11:17387582	GGTCTCAGCCCTGCGGTGGGCTTGGGCAGTCTTCATGAAGATGCAGCCAAGCATGATGGCG	TGCGGTGGGCTTGGGCAGTRTTCATGA,GCTTGGGCAGTRTTCATGAAGATGCAG,CTGCGGTGGGCTTGGGCAGTYTTCATG,GGGCAGTRTTCATGAAGATGCAGCCAA,GGCAGTRTTCATGAAGATGCAGCCAAG	none
NM_003159.2(CDKL5):c.2593C>T(p.Gln865Ter)	chrX:18628467	TCAGATCCCCGCTTCCAGCCCTTAACAGCTCAACAAACCAAAAATTCCTTCTCAGAAATTC	GCTTCCAGCCCTTAACAGCTRAACAAA,TTCCAGCCCTTAACAGCTYAACAAACC,CTTCCAGCCCTTAACAGCTYAACAAAC	none
NM_002693.2(POLG):c.3139C>T(p.Arg1047Trp)	chr15:89319065	TTTCTGACTCTGTGCCCCCCTTCCATGCCCGTTCAGCAACCACCTCCCACTTCTTCCACTG	CCCYTTCAGCAACCACCTCCCACTTCT,CCCCCTTCCATGCCCYTTCAGCAACCA	none
NM_003403.4(YY1):c.535A>T(p.Lys179Ter)	chr14:100239779	GGCGGCCGCGTCAAGAAGGGCGGCGGCAAGAAGAGCGGCAAGAAGAGTTACCTCAGCGGCG	GCGTCAAGAAGGGCGGCGGCAAGRAGA,CGTCAAGAAGGGCGGCGGCAAGRAGAG,CAAGAAGGGCGGCGGCAAGRAGAGCGG,GCGGCGGCAAGRAGAGCGGCAAGAAGA,TCAAGAAGGGCGGCGGCAAGYAGAGCG	none
NM_001080517.2(SETD5):c.1783-2A>T	chr3:9447684	CTGGTAAGCATCTGACCCTACTATTGCTACAGGATATTGCTGCAGAAAAACTAGTCCCCAA	CTACYGGATATTGCTGCAGAAAAACTA,GCATCTGACCCTACTATTGCTACRGGA,TTGCTACYGGATATTGCTGCAGAAAAA,CCCTACTATTGCTACYGGATATTGCTG,CTGACCCTACTATTGCTACYGGATATT,TCTGACCCTACTATTGCTACYGGATAT,ACTATTGCTACRGGATATTGCTGCAGA,CTATTGCTACRGGATATTGCTGCAGAA,TATTGCTACRGGATATTGCTGCAGAAA,ATTGCTACRGGATATTGCTGCAGAAAA,TTGCTACRGGATATTGCTGCAGAAAAA	none
NM_003482.3(KMT2D):c.15061C>T(p.Arg5021Ter)	chr12:49026905	GACGCATGTCTCGCGGTACCTTGTCAGGTCGCAAGGCTGTGCCAAGCTGCTCCATAAACTC	GTCTCGCGGTACCTTGTCAGGTCRCAA,TCTCGCGGTACCTTGTCAGGTCRCAAG,TCAGGTCYCAAGGCTGTGCCAAGCTGC,CTTGTCAGGTCRCAAGGCTGTGCCAAG,TCGCGGTACCTTGTCAGGTCYCAAGGC	none
NM_000495.4(COL4A5):c.2287G>A(p.Gly763Arg)	chrX:108606784	TTTGCATTACCTGGGCCACCTGGGCCACCAGGACTTCCAGGTTTCAAAGGAGCACTTGGTC	CCAYGACTTCCAGGTTTCAAAGGAGCA,CCACCAYGACTTCCAGGTTTCAAAGGA,CCACCTGGGCCACCAYGACTTCCAGGT,CTGGGCCACCTGGGCCACCAYGACTTC,GGCCACCARGACTTCCAGGTTTCAAAG,GCCACCARGACTTCCAGGTTTCAAAGG,CCACCARGACTTCCAGGTTTCAAAGGA	none
NM_006612.5(KIF1C):c.505C>T(p.Arg169Trp)	chr17:5002539	AACCCCAAGAGTCGGGGTTCTCTGCGGGTCCGGGAGCACCCCATCCTGGGCCCGTACGTGC	AGAGTCGGGGTTCTCTGCGGGTCRGGG,GAGTCGGGGTTCTCTGCGGGTCRGGGA,TCGGGGTTCTCTGCGGGTCYGGGAGCA,TGCGGGTCRGGGAGCACCCCATCCTGG,GCGGGTCRGGGAGCACCCCATCCTGGG	none
NM_152464.2(TMEM199):c.376-1G>A	chr17:28360528	TTCTGAATCATCTTCTTTTTCTTTTTCCCAGGATACAAGACATGGTGGGACTCTCAGCGAC	CCAYGATACAAGACATGGTGGGACTCT,CCCAYGATACAAGACATGGTGGGACTC,TTCCCAYGATACAAGACATGGTGGGAC,TTTCCCAYGATACAAGACATGGTGGGA,CTTCTTTTTCTTTTTCCCARGATACAA,TTTTTCCCAYGATACAAGACATGGTGG,TCTTTTTCTTTTTCCCARGATACAAGA,TTCTTTTTCCCAYGATACAAGACATGG,TTTTTCTTTTTCCCAYGATACAAGACA,CTTTTTCTTTTTCCCAYGATACAAGAC,TCTTTTTCTTTTTCCCAYGATACAAGA,TTCTTTTTCTTTTTCCCAYGATACAAG,CTTCTTTTTCTTTTTCCCAYGATACAA,TCTTCTTTTTCTTTTTCCCAYGATACA,TTTTTCC…	none
NM_001844.4(COL2A1):c.625C>T(p.Arg209Ter)	chr12:47995904	CAGGAGCACCTGCAGGGCCTGGAGGTCCTCGAGGTCCCATGGGGCCCTGCATCGGAACAGA	CTCYAGGTCCCATGGGGCCCTGCATCG,CCTCYAGGTCCCATGGGGCCCTGCATC,ACCTGCAGGGCCTGGAGGTCCTCRAGG	none
NM_013953.3(PAX8):c.119A>C(p.Gln40Pro)	chr2:113246826	TGGCGAGAGATGTCGCAGGGCCTTACACCCTGGTGGGCCAGGTCTACGATGCGCTGGCGGA	CCCYGGTGGGCCAGGTCTACGATGCGC,TGTCGCAGGGCCTTACACCCRGGTGGG,TCGCAGGGCCTTACACCCYGGTGGGCC,TTACACCCRGGTGGGCCAGGTCTACGA	none
NM_003482.3(KMT2D):c.12592C>T(p.Arg4198Ter)	chr12:49032113	TTTTGGCCAGGACTCCTTGGAGCTGTGCTCGAAGCTGACCCACCGTAGGCATGATTCCAAC	CTCYAAGCTGACCCACCGTAGGCATGA,CAGGACTCCTTGGAGCTGTGCTCRAAG,ACTCCTTGGAGCTGTGCTCRAAGCTGA,CTTGGAGCTGTGCTCYAAGCTGACCCA,CTCCTTGGAGCTGTGCTCYAAGCTGAC,CTGTGCTCRAAGCTGACCCACCGTAGG	none
NM_000038.5(APC):c.761C>G(p.Ser254Ter)	chr5:112801310	GGTCATCTCAGAACAAGCATGAAACCGGCTCACATGATGCTGAGCGGCAGAATGAAGGTCA	CCGGCTYACATGATGCTGAGCGGCAGA,GAACAAGCATGAAACCGGCTRACATGA,ACCGGCTRACATGATGCTGAGCGGCAG,CCGGCTRACATGATGCTGAGCGGCAGA	none
NM_000339.2(SLC12A3):c.2891G>A(p.Arg964Gln)	chr16:56904402	CCACTCGGCTTTCTCCCGCCCAGTCCCTTCGGCAGGTGAGGCTGAATGAGATTGTGCTGGA	TTCYGCAGGTGAGGCTGAATGAGATTG,CTTCYGCAGGTGAGGCTGAATGAGATT,CTTTCTCCCGCCCAGTCCCTTCRGCAG,CCCTTCYGCAGGTGAGGCTGAATGAGA,TCCCTTCYGCAGGTGAGGCTGAATGAG,CCGCCCAGTCCCTTCYGCAGGTGAGGC,CCAGTCCCTTCRGCAGGTGAGGCTGAA,CTCCCGCCCAGTCCCTTCYGCAGGTGA,TCTCCCGCCCAGTCCCTTCYGCAGGTG,TTCTCCCGCCCAGTCCCTTCYGCAGGT,GTCCCTTCRGCAGGTGAGGCTGAATGA,TCCCTTCRGCAGGTGAGGCTGAATGAG,CCCTTCRGCAGGTGAGGCTGAATGAGA	none
NM_000527.4(LDLR):c.1691A>G(p.Asn564Ser)	chr19:11116198	CGCTGGTGACTGAAAACATTCAGTGGCCCAATGGCATCACCCTAGGTATGTTCGCAGGACA	CCAYTGGCATCACCCTAGGTATGTTCG,CCCAYTGGCATCACCCTAGGTATGTTC,GACTGAAAACATTCAGTGGCCCARTGG,TCAGTGGCCCARTGGCATCACCCTAGG	none
NM_000520.5(HEXA):c.346+1G>C	chr15:72356524	CTTCTAAGACAGGGAACAGGATGGTACTTACAATTCTCCACTGACTCCAAAGTAGGAAGCT	TTAYAATTCTCCACTGACTCCAAAGTA,CTTAYAATTCTCCACTGACTCCAAAGT,GTACTTARAATTCTCCACTGACTCCAA,TACTTARAATTCTCCACTGACTCCAAA	none
NM_000179.2(MSH6):c.755C>G(p.Ser252Ter)	chr2:47798738	GCCGCCAAATAAAAAAACGAAGGGTCATATCAGATTCTGAGAGTGACATTGGTGGCTCTGA	AATAAAAAAACGAAGGGTCATATRAGA,TCATATYAGATTCTGAGAGTGACATTG,AAGGGTCATATRAGATTCTGAGAGTGA	none
NM_015512.4(DNAH1):c.3877G>A(p.Asp1293Asn)	chr3:52357632	CGGGCCCTGCAGGTGATCAATGTGTGTTCCGACCTGAGAATGCTGGACAGCCTGCGGGACT	TCCYACCTGAGAATGCTGGACAGCCTG,TTCCYACCTGAGAATGCTGGACAGCCT,AGGTGATCAATGTGTGTTCCRACCTGA,GGTGATCAATGTGTGTTCCRACCTGAG,ATGTGTGTTCCRACCTGAGAATGCTGG,GTGTTCCRACCTGAGAATGCTGGACAG	none
NM_000529.2(MC2R):c.761A>G(p.Tyr254Cys)	chr18:13884758	AACATGCCGTTCACCTGGAAGAGAGACATGTAGCAGGCGCAGTAGGGGTTACTTGGGCAGA	TCACCTGGAAGAGAGACATGRAGCAGG,AGAGAGACATGRAGCAGGCGCAGTAGG,TCACCTGGAAGAGAGACATGYAGCAGG	none
NM_025145.6(CFAP43):c.253C>T(p.Arg85Trp)	chr10:104230656	TGTATACGTAGATGAGAGGTTTTAGCTTCCGGTCAGAAAAAGCCACAACTTCACAGGGGAT	TCCYGTCAGAAAAAGCCACAACTTCAC,TTCCYGTCAGAAAAAGCCACAACTTCA,GATGAGAGGTTTTAGCTTCCRGTCAGA,ATGAGAGGTTTTAGCTTCCRGTCAGAA	none
NM_001165963.1(SCN1A):c.264+5G>A	chr2:166073353	TTAGCAGCAAAATATGCCTGATAAAAAACACTCACTTTCTTATTGATATAGTAGGGGTCCA	GATAAAAAACARTCACTTTCTTATTGA,AAAACARTCACTTTCTTATTGATATAG	none
NM_000249.3(MLH1):c.1038G>A(p.Gln346=)	chr3:37020463	CTCCAATTCCTCCAGGATGTACTTCACCCAGGTCAGGGCGCTTCTCATCCAGCTACTTCTC	CCAYGTCAGGGCGCTTCTCATCCAGCT,CCCAYGTCAGGGCGCTTCTCATCCAGC,TCACCCAYGTCAGGGCGCTTCTCATCC,TCCAGGATGTACTTCACCCARGTCAGG,CCAGGATGTACTTCACCCARGTCAGGG,CCAGGATGTACTTCACCCAYGTCAGGG,TCCAGGATGTACTTCACCCAYGTCAGG	none
NM_000059.3(BRCA2):c.6656C>G(p.Ser2219Ter)	chr13:32341011	TAGAAGTTTGTTCTACTTACTCCAAAGATTCAGAAAACTACTTTGAAACAGAAGCAGTAGA	TTGTTCTACTTACTCCAAAGATTRAGA,TGTTCTACTTACTCCAAAGATTRAGAA,TTCTACTTACTCCAAAGATTRAGAAAA,CTTACTCCAAAGATTYAGAAAACTACT,CTCCAAAGATTRAGAAAACTACTTTGA,CTACTTACTCCAAAGATTYAGAAAACT,TCTACTTACTCCAAAGATTYAGAAAAC,TTCTACTTACTCCAAAGATTYAGAAAA,AAGATTRAGAAAACTACTTTGAAACAG	none
NM_032638.4(GATA2):c.1084C>T(p.Arg362Ter)	chr3:128481878	CGTTGCAGACAGGGTCCCCGTTGGCGTTTCGGCGCCATAAGGTGGTGGTTGTCGTCTGACA	TTCYGCGCCATAAGGTGGTGGTTGTCG,TTTCYGCGCCATAAGGTGGTGGTTGTC,CCCCGTTGGCGTTTCYGCGCCATAAGG	TTTCYGCGCCATAAGGTGGTGGTTGTCG
NM_000531.5(OTC):c.248G>A(p.Gly83Asp)	chrX:38369827	ATTTGCCTTTATTGCAAGGGAAGTCCTTAGGCATGATTTTTGAGAAAAGAAGTACTCGAAC	TTAGYCATGATTTTTGAGAAAAGAAGT,CCTTAGYCATGATTTTTGAGAAAAGAA,TCCTTAGYCATGATTTTTGAGAAAAGA,GAAGTCCTTAGRCATGATTTTTGAGAA,TTGCAAGGGAAGTCCTTAGYCATGATT,GTCCTTAGRCATGATTTTTGAGAAAAG,TCCTTAGRCATGATTTTTGAGAAAAGA,CCTTAGRCATGATTTTTGAGAAAAGAA	none
NM_001166111.1(PNPLA6):c.1732G>T(p.Gly578Trp)	chr19:7550003	GAGGACGTGTGCCTGTTCGTAGCGCAGCCCGGGGAACTGGTGGGGCAGCTGGCGGTGCTCA	CCCYGGGAACTGGTGGGGCAGCTGGCG,TGTGCCTGTTCGTAGCGCAGCCCRGGG,GTGCCTGTTCGTAGCGCAGCCCRGGGA,TTCGTAGCGCAGCCCYGGGAACTGGTG,CTGTTCGTAGCGCAGCCCYGGGAACTG,CCTGTTCGTAGCGCAGCCCYGGGAACT	none
NM_016239.3(MYO15A):c.6340G>A(p.Val2114Met)	chr17:18145938	GCCCGGGAGAACATCTTCGGGAACTACATCGTGCAGAAGGGGCTGGCGGTGCCTGAGCTGC	CTACATCYTGCAGAAGGGGCTGGCGGT,ACATCTTCGGGAACTACATCRTGCAGA,CATCTTCGGGAACTACATCRTGCAGAA,TTCGGGAACTACATCYTGCAGAAGGGG,GGAACTACATCRTGCAGAAGGGGCTGG,ACTACATCRTGCAGAAGGGGCTGGCGG	none
NM_000059.3(BRCA2):c.8910G>A(p.Trp2970Ter)	chr13:32379472	AGGTTTATCAAGGGATGTCACAACCGTGTGGAAGTTGCGTATTGTAAGCTATTCAAAAAAA	TCAAGGGATGTCACAACCGTGTGRAAG,CCGTGTGYAAGTTGCGTATTGTAAGCT	none
NM_015915.4(ATL1):c.773A>G(p.His258Arg)	chr14:50614422	AAGAACTACAGAACGTCAGAAAACACATCCATTCCTGTTTCACCAACATTTCCTGTTTTCT	TCCYTTCCTGTTTCACCAACATTTCCT,TCAGAAAACACATCCYTTCCTGTTTCA,AAAACACATCCRTTCCTGTTTCACCAA	none
NM_021007.2(SCN2A):c.1027G>T(p.Asp343Tyr)	chr2:165312081	AATGATGCTCTGCTTTGTGGCAACAGCTCAGATGCAGGGTAAGTGATGCTTCCTACTGAGT	TCAYATGCAGGGTAAGTGATGCTTCCT,CTCAYATGCAGGGTAAGTGATGCTTCC,TGCTTTGTGGCAACAGCTCARATGCAG,GCTTTGTGGCAACAGCTCARATGCAGG,GCAACAGCTCARATGCAGGGTAAGTGA,CTTTGTGGCAACAGCTCAYATGCAGGG	none
NM_020732.3(ARID1B):c.4009C>T(p.Arg1337Ter)	chr6:157196311	CAGCAGTTTCCCTATGGAGCCAGTTACGACCGAAGGTGAGTATTTTTTAAGATGACAATAT	TTCCCTATGGAGCCAGTTACGACRGAA,TCCCTATGGAGCCAGTTACGACRGAAG,TTACGACYGAAGGTGAGTATTTTTTAA,CTATGGAGCCAGTTACGACYGAAGGTG,CCTATGGAGCCAGTTACGACYGAAGGT,TTACGACRGAAGGTGAGTATTTTTTAA,TACGACRGAAGGTGAGTATTTTTTAAG	none
NM_000416.2(IFNGR1):c.446C>A(p.Ser149Ter)	chr6:137204432	ACTTCCTGCTCGTCTCCATTTACAAAAACTGAAGGGTGAAATATGTCAATCATGATTTGCT	GCTCGTCTCCATTTACAAAAACTRAAG,CTCGTCTCCATTTACAAAAACTRAAGG,CCATTTACAAAAACTYAAGGGTGAAAT,TCTCCATTTACAAAAACTYAAGGGTGA,CAAAAACTRAAGGGTGAAATATGTCAA	none
NM_003494.3(DYSF):c.5266C>T(p.Gln1756Ter)	chr2:71667441	GTGGAGGAGCGTCTGGCTCTGCATGTGCTTCAGCAGCAGGGCCTGGTCCCGGAGCACGTGG	CTTYAGCAGCAGGGCCTGGTCCCGGAG,TGCATGTGCTTRAGCAGCAGGGCCTGG,CTGGCTCTGCATGTGCTTYAGCAGCAG,TCTGGCTCTGCATGTGCTTYAGCAGCA	none
NM_016489.12(NT5C3A):c.592-1G>C	chr7:33015871	TAGTTCTCCTTTAAATCCTTTGAGCACCCCCTATGAAAAATATAAATCTTTTGAACAGGCT	CCCYTATGAAAAATATAAATCTTTTGA,CCCCYTATGAAAAATATAAATCTTTTG,TTAAATCCTTTGAGCACCCCRTATGAA,TAAATCCTTTGAGCACCCCRTATGAAA,AATCCTTTGAGCACCCCRTATGAAAAA,TTTGAGCACCCCYTATGAAAAATATAA,TCCTTTGAGCACCCCYTATGAAAAATA,TTAAATCCTTTGAGCACCCCYTATGAA,TTGAGCACCCCRTATGAAAAATATAAA	none
NM_000531.5(OTC):c.422G>C(p.Arg141Pro)	chrX:38401310	TGTCTAGCATGGCAGATGCAGTATTGGCTCGAGTGTATAAACAATCAGATTTGGACACCCT	CTCYAGTGTATAAACAATCAGATTTGG,TTGGCTCYAGTGTATAAACAATCAGAT,ATTGGCTCRAGTGTATAAACAATCAGA	none
NM_144577.3(CCDC114):c.486+1G>A	chr19:48311552	GTCTCCTCCCCTGGATTTCAGGGCCACTGACCTTCTTCAGCTTGCGGTCCACGTTCAGATA	CTGAYCTTCTTCAGCTTGCGGTCCACG,CCACTGAYCTTCTTCAGCTTGCGGTCC,GATTTCAGGGCCACTGARCTTCTTCAG,TTTCAGGGCCACTGAYCTTCTTCAGCT,CTGGATTTCAGGGCCACTGAYCTTCTT,GGGCCACTGARCTTCTTCAGCTTGCGG	none
NM_000521.3(HEXB):c.1367A>C(p.Tyr456Ser)	chr5:74718921	CTGCTCCTTGGTACTTAGATTTGATTAGCTATGGACAAGATTGGAGGAAATACTATAAAGT	TTGGTACTTAGATTTGATTAGCTRTGG,TGGTACTTAGATTTGATTAGCTRTGGA,TTAGCTYTGGACAAGATTGGAGGAAAT,TACTTAGATTTGATTAGCTRTGGACAA,TTTGATTAGCTRTGGACAAGATTGGAG,GATTAGCTRTGGACAAGATTGGAGGAA,ATTAGCTRTGGACAAGATTGGAGGAAA	none
NM_014014.4(SNRNP200):c.2047G>T(p.Val683Leu)	chr2:96293085	TGATACCCACATATGTCTGTTCCAGAGGCACTGGACGGAAGCTAGAAGTTCAACAGTTAGA	CACATATGTCTGTTCCAGAGGCARTGG,ACATATGTCTGTTCCAGAGGCARTGGA,TATGTCTGTTCCAGAGGCARTGGACGG,TCTGTTCCAGAGGCAYTGGACGGAAGC,TTCCAGAGGCARTGGACGGAAGCTAGA	none
NM_005645.3(TAF13):c.92T>A(p.Leu31His)	chr1:109075001	GTCAAATACTACTTACATTCTTTAGAAAAAAGTCTCTTTCTTTTACCCTGTCCACCTTCTG	TTACATTCTTTAGAAAAAYGTCTCTTT,CTTACATTCTTTAGAAAAAYGTCTCTT	none
NM_000321.2(RB1):c.1654C>T(p.Arg552Ter)	chr13:48381402	TTGACAAGAGAAATGATAAAACATTTAGAACGATGTGAACATCGAATCATGGAATCCCTTG	TTAGAAYGATGTGAACATCGAATCATG,TTTAGAAYGATGTGAACATCGAATCAT,AATGATAAAACATTTAGAARGATGTGA,AACATTTAGAARGATGTGAACATCGAA	none
NM_001080483.2(MYMK):c.461T>C(p.Ile154Thr)	chr9:133515546	GCCAGCGCCCCGAAGCAGAGGCCGGGGCCTATCTGCTGGGTGTAGACGCTCTTGTCTGGGT	CCTYTCTGCTGGGTGTAGACGCTCTTG,GGCCGGGGCCTRTCTGCTGGGTGTAGA	none
NM_003977.3(AIP):c.804C>A(p.Tyr268Ter)	chr11:67490804	GGCCTCCCCTGCAGACAACGTCAAGGCCTACTTCAAGCGGGGCAAGGCCCACGCGGCCGTG	CTAYTTCAAGCGGGGCAAGGCCCACGC,CCTAYTTCAAGCGGGGCAAGGCCCACG,GCAGACAACGTCAAGGCCTARTTCAAG,GTCAAGGCCTARTTCAAGCGGGGCAAG	none
NM_002055.4(GFAP):c.758C>G(p.Ala253Gly)	chr17:44913291	AGGGCTACCTTGGAGCGGTACCACTCTTCGGCTTCATGCATGTTGCTGGACGCCATTGCCT	TCGYCTTCATGCATGTTGCTGGACGCC,TTCGYCTTCATGCATGTTGCTGGACGC,TCTTCGYCTTCATGCATGTTGCTGGAC,CTCTTCGYCTTCATGCATGTTGCTGGA,ACTCTTCGRCTTCATGCATGTTGCTGG,CTCTTCGRCTTCATGCATGTTGCTGGA	none
NM_000492.3(CFTR):c.1679+1G>C	chr7:117587834	AGGTCAACGAGCAAGAATTTCTTTAGCAAGGTGAATAACTAATTATTGGTCTAGCAAGCAT	CGAGCAAGAATTTCTTTAGCAAGRTGA,GAGCAAGAATTTCTTTAGCAAGRTGAA,CAAGAATTTCTTTAGCAAGRTGAATAA,TTTAGCAAGYTGAATAACTAATTATTG,TTCTTTAGCAAGYTGAATAACTAATTA,TTAGCAAGRTGAATAACTAATTATTGG	none
NM_004380.2(CREBBP):c.316C>T(p.Gln106Ter)	chr16:3850779	TGAGGCTGGCCATGTTAGCACTGTTCGGCTGCCCTTGAGCCTGGCCACCCAGGCCCTGCTG	TCGGCTYCCCTTGAGCCTGGCCACCCA,TTCGGCTYCCCTTGAGCCTGGCCACCC,ATGTTAGCACTGTTCGGCTRCCCTTGA	none
NM_000043.5(FAS):c.651+2T>A	chr10:89012083	GTTCTCATGAATCTCCAACTTTAAATCCTGTAGGTATTGAAATAGGTATCAGCTTTCCTTG	CTGYAGGTATTGAAATAGGTATCAGCT,CCTGYAGGTATTGAAATAGGTATCAGC,TGAATCTCCAACTTTAAATCCTGRAGG,TCCAACTTTAAATCCTGRAGGTATTGA,CTTTAAATCCTGYAGGTATTGAAATAG,CCAACTTTAAATCCTGYAGGTATTGAA,TCCAACTTTAAATCCTGYAGGTATTGA,CTCCAACTTTAAATCCTGYAGGTATTG,TCTCCAACTTTAAATCCTGYAGGTATT,TTTAAATCCTGRAGGTATTGAAATAGG	none
NM_000495.4(COL4A5):c.638G>A(p.Gly213Glu)	chrX:108577980	AGGGCCCTCCTGGTCCACCAGGACTTCCAGGACCTAAGGTAATTTTCTTTTTCTTTATATC	CCAGYACCTAAGGTAATTTTCTTTTTC,TTCCAGYACCTAAGGTAATTTTCTTTT,CTTCCAGYACCTAAGGTAATTTTCTTT,TGGTCCACCAGGACTTCCAGRACCTAA,GGTCCACCAGGACTTCCAGRACCTAAG	none
NM_000051.3(ATM):c.6289G>T(p.Glu2097Ter)	chr11:108317463	GAAAATAAAGACTGGTGTCCTGAACTAGAAGAACTTCATTACCAAGCAGCATGGAGGAATA	CTAGAAYAACTTCATTACCAAGCAGCA,CTGAACTAGAARAACTTCATTACCAAG,CTGGTGTCCTGAACTAGAAYAACTTCA,AACTAGAARAACTTCATTACCAAGCAG	none
NM_000096.3(CP):c.848G>C(p.Trp283Ser)	chr3:149207551	TCAACTTCATTACCCATACCAAAAAGGTACCATTTTACTCTGTCTTCAGCACACATGGAGA	CCCATACCAAAAAGGTACYATTTTACT,AAAGGTACRATTTTACTCTGTCTTCAG	none
NM_000059.3(BRCA2):c.9118-2A>T	chr13:32380005	CATATGTTGAATTTTTGTTTTGTTTTCTGTAGGTTTCAGATGAAATTTTATTTCAGATTTA	CTGTYGGTTTCAGATGAAATTTTATTT,TTCTGTYGGTTTCAGATGAAATTTTAT,TTTCTGTYGGTTTCAGATGAAATTTTA,TTTGTTTTGTTTTCTGTRGGTTTCAGA,TTTGTTTTCTGTYGGTTTCAGATGAAA,GTTTTGTTTTCTGTRGGTTTCAGATGA,TTGTTTTGTTTTCTGTYGGTTTCAGAT,TTTGTTTTGTTTTCTGTYGGTTTCAGA,TTTTGTTTTGTTTTCTGTYGGTTTCAG,TTTTTGTTTTGTTTTCTGTYGGTTTCA	none
NM_007294.3(BRCA1):c.2389G>T(p.Glu797Ter)	chr17:43093142	CTGCACACTGACTCACACATTTATTTGGTTCTGTTTTTGCCTTCCCTAGAGTGCTAACTTC	TTGGTTYTGTTTTTGCCTTCCCTAGAG,TTTGGTTYTGTTTTTGCCTTCCCTAGA,TCACACATTTATTTGGTTYTGTTTTTG,CTCACACATTTATTTGGTTYTGTTTTT,ATTTGGTTRTGTTTTTGCCTTCCCTAG,TTTGGTTRTGTTTTTGCCTTCCCTAGA,TTGGTTRTGTTTTTGCCTTCCCTAGAG	none
NM_015506.2(MMACHC):c.608G>A(p.Trp203Ter)	chr1:45508974	TCGAAGGCTTCAATTTCCACTGGCGTGATTGGACTTACCGGGATGCTGTGACACCCCAGGA	TCCACTGGCGTGATTYGACTTACCGGG,GTGATTRGACTTACCGGGATGCTGTGA	none
NM_000293.2(PHKB):c.1969C>T(p.Gln657Ter)	chr16:47650919	GGAGGAGTCAAAGTTCATGTGGATCGTCTACAGGTAGCCTTCTGATTTTCAGTATGCATCT	CTAYAGGTAGCCTTCTGATTTTCAGTA,TCTAYAGGTAGCCTTCTGATTTTCAGT,TCAAAGTTCATGTGGATCGTCTARAGG,TCGTCTAYAGGTAGCCTTCTGATTTTC,AAGTTCATGTGGATCGTCTARAGGTAG	none
NM_005450.4(NOG):c.668C>T(p.Pro223Leu)	chr17:56594891	AGCGCTGCGGCTGGATTCCCATCCAGTACCCCATCATTTCCGAGTGCAAGTGCTCGTGCTA	TTCCCATCCAGTACCYCATCATTTCCG,CTGGATTCCCATCCAGTACCYCATCAT,CCAGTACCRCATCATTTCCGAGTGCAA,CAGTACCRCATCATTTCCGAGTGCAAG	none
NM_001111283.2(IGF1):c.292C>T(p.Arg98Trp)	chr12:102419619	ACATCTCCAGCCTCCTTAGATCACAGCTCCGGAAGCAGCACTCATCCACGATGCCTGTCTG	TCCYGAAGCAGCACTCATCCACGATGC,CTCCYGAAGCAGCACTCATCCACGATG,CAGCCTCCTTAGATCACAGCTCCRGAA,AGCCTCCTTAGATCACAGCTCCRGAAG,CTCCTTAGATCACAGCTCCRGAAGCAG,TTAGATCACAGCTCCYGAAGCAGCACT,TCCTTAGATCACAGCTCCYGAAGCAGC,CTCCTTAGATCACAGCTCCYGAAGCAG,CCTCCTTAGATCACAGCTCCYGAAGCA,AGCTCCRGAAGCAGCACTCATCCACGA	none
NM_000038.5(APC):c.487C>T(p.Gln163Ter)	chr5:112775693	AAGGAAAAAGACTGGTATTACGCTCAACTTCAGAATCTCACTAAAAGAATAGATAGTCTTC	CTTYAGAATCTCACTAAAAGAATAGAT,AAGACTGGTATTACGCTCAACTTRAGA,AGACTGGTATTACGCTCAACTTRAGAA,TCAACTTYAGAATCTCACTAAAAGAAT,ACGCTCAACTTRAGAATCTCACTAAAA,CTGGTATTACGCTCAACTTYAGAATCT,CTCAACTTRAGAATCTCACTAAAAGAA	none
NM_024426.4(WT1):c.531C>A(p.Tyr177Ter)	chr11:32434815	CTGGCTGGGCGGAGGAGGACCGAAGGGCCCGTAGCGACAGGCTCCGGCTGTGCCAGTGAAC	CCCYTAGCGACAGGCTCCGGCTGTGCC,GGCGGAGGAGGACCGAAGGGCCCRTAG,GGAGGAGGACCGAAGGGCCCRTAGCGA	none
NM_000195.4(HPS1):c.397G>T(p.Glu133Ter)	chr10:98435273	GACAGAGGGGACCAGCTTTGAAGACTCACTCCTTTCGGATAAGATGACCGTCCACAGTCAC	CTCACTYCTTTCGGATAAGATGACCGT,CCAGCTTTGAAGACTCACTRCTTTCGG,CTTTGAAGACTCACTYCTTTCGGATAA,CCAGCTTTGAAGACTCACTYCTTTCGG	none
NM_014588.5(VSX1):c.496C>T(p.Arg166Trp)	chr20:25079443	GAGGGGACTGCCTGGCCCTATACCTGTGCCGCCGCTTCTTCCTCTTGCCCAAGGTGGGGGA	CTGTGCCYCCGCTTCTTCCTCTTGCCC,CCCTATACCTGTGCCYCCGCTTCTTCC,CTGGCCCTATACCTGTGCCYCCGCTTC,CCTGGCCCTATACCTGTGCCYCCGCTT	none
NM_000465.3(BARD1):c.1744C>T(p.Gln582Ter)	chr2:214745788	GAATTACTGCAAGCTCACTGAGCATTTTCTGTTGTTCTGAAGACAGCCCACTGCCTATAAG	TCTYTTGTTCTGAAGACAGCCCACTGC,TTCTYTTGTTCTGAAGACAGCCCACTG,TTTTCTYTTGTTCTGAAGACAGCCCAC,GAGCATTTTCTRTTGTTCTGAAGACAG	none
NM_023110.2(FGFR1):c.494T>C(p.Leu165Ser)	chr8:38428048	TTCACTGTCTTGGCAGCCGGCACTGCATGCAATTTCTTTTCCATCTTTTCTGGGGATGTCC	none	none
NM_000430.3(PAFAH1B1):c.730C>T(p.Gln244Ter)	chr17:2674118	AGAGAATGGGTACGTATGGTACGGCCAAATCAAGATGGCACTCTGATAGCCAGCTGTTCCA	GGGTACGTATGGTACGGCCAAATRAAG,GGTACGTATGGTACGGCCAAATRAAGA,CCAAATYAAGATGGCACTCTGATAGCC,ACGTATGGTACGGCCAAATRAAGATGG,TACGGCCAAATRAAGATGGCACTCTGA,GGCCAAATRAAGATGGCACTCTGATAG	none
NM_000251.2(MSH2):c.491G>A(p.Gly164Glu)	chr2:47410218	CAGTTGATGGCCAGAGACAGGTTGGAGTTGGGTATGTGGATTCCATACAGAGGAAACTAGG	TTGYGTATGTGGATTCCATACAGAGGA,CCAGAGACAGGTTGGAGTTGYGTATGT,GGAGTTGRGTATGTGGATTCCATACAG,GAGTTGRGTATGTGGATTCCATACAGA	none
NM_000287.3(PEX6):c.654C>G(p.Phe218Leu)	chr6:42978497	GGCCTGGGCCACCCACACCCATTCGCCCTGGAAGAGGCCAAGGCCACGGAGACAGCTCCGG	CTGYAAGAGGCCAAGGCCACGGAGACA,CCTGYAAGAGGCCAAGGCCACGGAGAC,GCCACCCACACCCATTCGCCCTGRAAG,CCACCCACACCCATTCGCCCTGRAAGA,ACCCACACCCATTCGCCCTGRAAGAGG,CCACACCCATTCGCCCTGYAAGAGGCC,CCCACACCCATTCGCCCTGYAAGAGGC,TCGCCCTGRAAGAGGCCAAGGCCACGG,CGCCCTGRAAGAGGCCAAGGCCACGGA,GCCCTGRAAGAGGCCAAGGCCACGGAG	none
NM_000059.3(BRCA2):c.3308T>G(p.Leu1103Ter)	chr13:32337663	CCAAGCAGGATTTTAATTCAAACCATAATTTAACACCTAGCCAAAAGGCAGAAATTACAGA	AAACCATAATTRAACACCTAGCCAAAA,TTAATTCAAACCATAATTYAACACCTA,TTTAATTCAAACCATAATTYAACACCT,TTTTAATTCAAACCATAATTYAACACC,ATAATTRAACACCTAGCCAAAAGGCAG	none
NM_000487.5(ARSA):c.854+1G>T	chr22:50626590	GCCGGAGCACCCAGCTGCCCTGCTGGCATACCCATTGTCTGCAGTGAAGATGACCAGCGTC	CCTGCTGGCATAYCCATTGTCTGCAGT,CTGCCCTGCTGGCATAYCCATTGTCTG,CCAGCTGCCCTGCTGGCATAYCCATTG,TGCTGGCATARCCATTGTCTGCAGTGA,GCTGGCATARCCATTGTCTGCAGTGAA,CTGGCATARCCATTGTCTGCAGTGAAG,TGGCATARCCATTGTCTGCAGTGAAGA	none
NM_005691.3(ABCC9):c.3058T>C(p.Ser1020Pro)	chr12:21845641	CTTTTCCAGTATTGTTTATACTGTACTCCGATGTCCATGTGGCCAGCCAATAGTCTATAGC	CCGYTGTCCATGTGGCCAGCCAATAGT,TCCGYTGTCCATGTGGCCAGCCAATAG,TTATACTGTACTCCGYTGTCCATGTGG,ACTGTACTCCGRTGTCCATGTGGCCAG,TTGTTTATACTGTACTCCGYTGTCCAT,TACTCCGRTGTCCATGTGGCCAGCCAA	none
NM_001042492.2(NF1):c.629T>G(p.Leu210Ter)	chr17:31181464	AATTTAAAGCCCTAAAGAAGGTTGCGCAGTTAGCAGTTATAAATAGCCTGGAAAAGGTAAG	GGTTGCGCAGTRAGCAGTTATAAATAG,CTAAAGAAGGTTGCGCAGTYAGCAGTT,CCTAAAGAAGGTTGCGCAGTYAGCAGT,CGCAGTRAGCAGTTATAAATAGCCTGG	none
NM_170707.3(LMNA):c.1586C>T(p.Ala529Val)	chr1:156137210	CCTGGGGCTGCGGGAACAGCCTGCGTACGGCTCTCATCAACTCCACTGGGGAAGTAAGTAG	GCGTACGGRTCTCATCAACTCCACTGG,CGTACGGRTCTCATCAACTCCACTGGG,GTACGGRTCTCATCAACTCCACTGGGG	none
NM_000383.3(AIRE):c.415C>T(p.Arg139Ter)	chr21:44287085	CCCACCAAGAGGAAGGCCTCAGAAGAGGCTCGAGCTGCCGCGCCAGCAGCCCTGACTCCAA	AGAGGAAGGCCTCAGAAGAGGCTRGAG,CAGAAGAGGCTRGAGCTGCCGCGCCAG,AAGAGGCTRGAGCTGCCGCGCCAGCAG	none
NM_007198.3(PLPBP):c.320-2A>G	chr8:37772753	AGGAATACTACTTTGCCTCTGTCTCATTACAGCTGTCCCCAATCTCTTCATGCTGGAAACA	TTACYGCTGTCCCCAATCTCTTCATGC,TCATTACYGCTGTCCCCAATCTCTTCA,TCTCATTACYGCTGTCCCCAATCTCTT,CTGTCTCATTACYGCTGTCCCCAATCT,CCTCTGTCTCATTACYGCTGTCCCCAA,TTGCCTCTGTCTCATTACYGCTGTCCC,TTTGCCTCTGTCTCATTACYGCTGTCC,CTTTGCCTCTGTCTCATTACYGCTGTC	none
NM_000018.3(ACADVL):c.685C>T(p.Arg229Ter)	chr17:7222014	CCCTCAAGCGGGTCAGATGCAGCCTCCATCCGAACCTCTGCTGTGCCCAGCCCCTGTGGAA	GCGGGTCAGATGCAGCCTCCATCRGAA,TCCATCYGAACCTCTGCTGTGCCCAGC,CTCCATCYGAACCTCTGCTGTGCCCAG,TCAGATGCAGCCTCCATCYGAACCTCT,CTCCATCRGAACCTCTGCTGTGCCCAG	none
NM_014363.5(SACS):c.7504C>T(p.Arg2502Ter)	chr13:23336372	TGGATGCATATCTTTCTAAGGCTTTGTGTCGCTTTGGGACTGCTCCTAGTTTTACTGCTAC	TTGTGTCYCTTTGGGACTGCTCCTAGT,TCTTTCTAAGGCTTTGTGTCRCTTTGG,CTTTCTAAGGCTTTGTGTCRCTTTGGG,CTAAGGCTTTGTGTCYCTTTGGGACTG,TTTCTAAGGCTTTGTGTCYCTTTGGGA,CTTTCTAAGGCTTTGTGTCYCTTTGGG,TCTTTCTAAGGCTTTGTGTCYCTTTGG,TTTGTGTCRCTTTGGGACTGCTCCTAG	none
NM_000552.4(VWF):c.7603C>T(p.Arg2535Ter)	chr12:5969337	TTTGTTGTATAAAGACCTCCTCCTTCACTCGGACACACTCATTGATGAGGCAGGGGTTCTC	CTCYGACACACTCATTGATGAGGCAGG,TCACTCYGACACACTCATTGATGAGGC,TTCACTCYGACACACTCATTGATGAGG,CCTCCTCCTTCACTCYGACACACTCAT,CTTCACTCRGACACACTCATTGATGAG,TTCACTCRGACACACTCATTGATGAGG	none
NM_018129.3(PNPO):c.98A>T(p.Asp33Val)	chr17:47941773	GTCACCTGTGTGGTCGCAGTGCTGCCATGGACCTGGGACCCATGCGCAAGAGTTACCGCGG	CCATGGYCCTGGGACCCATGCGCAAGA,TGGTCGCAGTGCTGCCATGGRCCTGGG,GGTCGCAGTGCTGCCATGGRCCTGGGA,TGCCATGGRCCTGGGACCCATGCGCAA,GCCATGGRCCTGGGACCCATGCGCAAG,CCATGGRCCTGGGACCCATGCGCAAGA	none
NM_000441.1(SLC26A4):c.1667A>G(p.Tyr556Cys)	chr7:107700135	AGATTCTTAGATTTTCCAGTCCTATTTTCTATGGCAATGTCGATGGTTTTAAAAAATGTAT	TCTYTGGCAATGTCGATGGTTTTAAAA,TTCTYTGGCAATGTCGATGGTTTTAAA,TAGATTTTCCAGTCCTATTTTCTRTGG,TTTTCTYTGGCAATGTCGATGGTTTTA,ATTTTCCAGTCCTATTTTCTRTGGCAA,CCAGTCCTATTTTCTYTGGCAATGTCG,TCCTATTTTCTRTGGCAATGTCGATGG,TTTCCAGTCCTATTTTCTYTGGCAATG,TTTTCCAGTCCTATTTTCTYTGGCAAT	none
NM_030780.4(SLC25A32):c.440G>A(p.Arg147His)	chr8:103403276	TTAACAACAGCATCATACTGTAACATAAGGCGAGTTTTTGTTACCCATAATGGGTTTGTAA	CAGCATCATACTGTAACATAAGGRGAG,TCATACTGTAACATAAGGYGAGTTTTT,CATAAGGRGAGTTTTTGTTACCCATAA	none
NM_001844.4(COL2A1):c.1924G>T(p.Gly642Ter)	chr12:47984104	GGCAGGTACTTACAGCAGGGCCAGGGGGTCCTGCAGCACCTGTCTCACCATCTTTGCCAGG	none	none
NM_004315.5(ASAH1):c.155A>G(p.Tyr52Cys)	chr8:18075559	ATGTTTACTCACGTTGGTCCTGAAGGAGGATAGGTTGATTTTCTGCAGTCCTCTGTCCACT	CTCACGTTGGTCCTGAAGGAGGARAGG,CGTTGGTCCTGAAGGAGGARAGGTTGA	none
m.3394T>C	chrMT:3394	CTAATGCTTACCGAACGAAAAATTCTAGGCTATATACAACTACGCAAAGGCCCCAACGTTG	CTAGGCYATATACAACTACGCAAAGGC,TCTAGGCYATATACAACTACGCAAAGG,CCGAACGAAAAATTCTAGGCYATATAC,AATTCTAGGCRATATACAACTACGCAA,ATTCTAGGCRATATACAACTACGCAAA,TTCTAGGCRATATACAACTACGCAAAG,TCTAGGCRATATACAACTACGCAAAGG	none
NM_000132.3(F8):c.1174T>C(p.Ser392Pro)	chrX:154966523	CCCAAGTTTTAGGATGCTTCTTGGCAACTGAGCGAATTTGGATAAAGGAAGGAGAGTTGTC	CTGYGCGAATTTGGATAAAGGAAGGAG,TTAGGATGCTTCTTGGCAACTGRGCGA,CTTGGCAACTGRGCGAATTTGGATAAA,GGCAACTGRGCGAATTTGGATAAAGGA,GCAACTGRGCGAATTTGGATAAAGGAA,CAACTGRGCGAATTTGGATAAAGGAAG	none
NM_000031.5(ALAD):c.165-11C>T	chr9:113391634	CCAGCCGCTTCACACCATACCTGTGTGGGTGTGGGTAGAGGGGTTGAAGGAAGGCAGGTCC	CTTCACACCATACCTGTGTGGGTRTGG,TTCACACCATACCTGTGTGGGTRTGGG,ACACCATACCTGTGTGGGTRTGGGTAG,ACCATACCTGTGTGGGTRTGGGTAGAG,ATACCTGTGTGGGTRTGGGTAGAGGGG,CCATACCTGTGTGGGTYTGGGTAGAGG,CTGTGTGGGTRTGGGTAGAGGGGTTGA,TGTGTGGGTRTGGGTAGAGGGGTTGAA,GTGTGGGTRTGGGTAGAGGGGTTGAAG,TGTGGGTRTGGGTAGAGGGGTTGAAGG,GTGGGTRTGGGTAGAGGGGTTGAAGGA	none
NM_000249.3(MLH1):c.1459C>T(p.Arg487Ter)	chr3:37028833	TCTGATGTGGAAATGGTGGAAGATGATTCCCGAAAGGAAATGACTGCAGCTTGTACCCCCC	TCCYGAAAGGAAATGACTGCAGCTTGT,TTCCYGAAAGGAAATGACTGCAGCTTG,TGGAAATGGTGGAAGATGATTCCRGAA,GGAAATGGTGGAAGATGATTCCRGAAA,AAATGGTGGAAGATGATTCCRGAAAGG,AATGGTGGAAGATGATTCCRGAAAGGA,ATGATTCCRGAAAGGAAATGACTGCAG	TGGAAATGGTGGAAGATGATTCCRGAAA
NM_004004.5(GJB2):c.605G>T(p.Cys202Phe)	chr13:20188977	TAACACAATTCAGTGACATTCAGCAGGATGCAAATTCCAGACACTGCAATCATGAACACTG	ATTCAGTGACATTCAGCAGGATGRAAA,GCAGGATGRAAATTCCAGACACTGCAA	none
NM_000059.3(BRCA2):c.7857G>A(p.Trp2619Ter)	chr13:32362574	TGTGGATCCAAAGCTTATTTCTAGAATTTGGGTTTATAATCACTATAGATGGATCATATGG	TTGYGTTTATAATCACTATAGATGGAT,TTTGYGTTTATAATCACTATAGATGGA,AGAATTTGRGTTTATAATCACTATAGA	TTTGYGTTTATAATCACTATAGATGGAT
NM_000090.3(COL3A1):c.1149+5G>A(p.Gly351_Pro383del)	chr2:188993464	GACACGCTGGTGCTCAAGGTCCTCCTGTAAGTATCATAGTTGAGAGGGAGTAAGCATAGTT	CTGTAAYTATCATAGTTGAGAGGGAGT,CCTGTAAYTATCATAGTTGAGAGGGAG,TCCTCCTGTAARTATCATAGTTGAGAG,CTCAAGGTCCTCCTGTAAYTATCATAG,TCCTGTAARTATCATAGTTGAGAGGGA,CCTGTAARTATCATAGTTGAGAGGGAG	none
NM_000284.3(PDHA1):c.943G>A(p.Asp315Asn)	chrX:19358959	GAAGAAATTCAGGAAGTAAGAAGTAAGAGTGACCCTATTATGCTTCTCAAGGACAGGATGG	TAAGAGTRACCCTATTATGCTTCTCAA,AAGAGTRACCCTATTATGCTTCTCAAG	none
NM_024079.4(ALG8):c.139A>C(p.Thr47Pro)	chr11:78127393	AATACCACTGTGATATTGGCAAACTGTGAGTGATAGCAAGCCAGTTTCGGTGTACTTCAAA	CTGTGAGYGATAGCAAGCCAGTTTCGG,TTGGCAAACTGTGAGYGATAGCAAGCC,CTGTGAGRGATAGCAAGCCAGTTTCGG	none
NM_003119.3(SPG7):c.1996G>A(p.Gly666Arg)	chr16:89553853	CGCATCGCCTACTCCATGGTGAAGCAGTTTGGGATGGCACCTGGCATCGGGCCCATCTCCT	TTTYGGATGGCACCTGGCATCGGGCCC,CCTACTCCATGGTGAAGCAGTTTRGGA,ACTCCATGGTGAAGCAGTTTRGGATGG,TCCATGGTGAAGCAGTTTYGGATGGCA,CTCCATGGTGAAGCAGTTTYGGATGGC,GCAGTTTRGGATGGCACCTGGCATCGG,CAGTTTRGGATGGCACCTGGCATCGGG	none
NM_000108.4(DLD):c.214A>G(p.Lys72Glu)	chr7:107902340	TTTCTTTGGTTGTAGACAGTCTGCATTGAGAAAAATGAAACACTTGGTGGAACATGCTTGA	GGTTGTAGACAGTCTGCATTGAGRAAA,GTTGTAGACAGTCTGCATTGAGRAAAA,GTAGACAGTCTGCATTGAGRAAAATGA,CATTGAGRAAAATGAAACACTTGGTGG,ATTGAGRAAAATGAAACACTTGGTGGA	GGTTGTAGACAGTCTGCATTGAGRAAAA
NM_001182.4(ALDH7A1):c.1093+1G>A	chr5:126555930	GATCGCTTTGAAAGCAGAAGGAGATACTCACGGTCCCATGGGTTCCCAACTCGGATCTGTG	TCAYGGTCCCATGGGTTCCCAACTCGG,CTCAYGGTCCCATGGGTTCCCAACTCG,GATACTCARGGTCCCATGGGTTCCCAA	none
NM_130838.2(UBE3A):c.1444C>T(p.Arg482Ter)	chr15:25370670	GAACTAAGCTGTAGAGAACAGTGATTCTTCGTTCACTGTACATGCGAATTCTATTGTCATA	TTCYTTCACTGTACATGCGAATTCTAT,CTTCYTTCACTGTACATGCGAATTCTA,TTCTTCYTTCACTGTACATGCGAATTC	none
NM_024312.4(GNPTAB):c.832C>T(p.Gln278Ter)	chr12:101771097	TGTTCTTCTTAGTTTGCTTATTCAATTCTTGAAAATCCTTGGGGTTATTCAGTTTTAGAAG	CTTYAAAATCCTTGGGGTTATTCAGTT,TCTTYAAAATCCTTGGGGTTATTCAGT,CTTAGTTTGCTTATTCAATTCTTRAAA,TTAGTTTGCTTATTCAATTCTTRAAAA,TTTGCTTATTCAATTCTTYAAAATCCT	CTTAGTTTGCTTATTCAATTCTTRAAAA
NM_172109.2(KCNQ2):c.1120T>C(p.Tyr374His)	chr20:63433807	GTTGCTTGGTGGCAGGTGCCCGGCGGCGGTACCTGTACATGGGCACGGTGACCGTTCGCTC	GGCGGTRCCTGTACATGGGCACGGTGA	none
NM_003688.3(CASK):c.2589+1G>T	chrX:41523950	CTTATTTGGGGAAAAACAGATTGATTCTTACCTCATTTAAACCTGGAGTAATAGTTGGTGC	TTAYCTCATTTAAACCTGGAGTAATAG,CTTAYCTCATTTAAACCTGGAGTAATA,TTCTTAYCTCATTTAAACCTGGAGTAA,AAACAGATTGATTCTTARCTCATTTAA,ATTGATTCTTARCTCATTTAAACCTGG,TTGATTCTTARCTCATTTAAACCTGGA,TGATTCTTARCTCATTTAAACCTGGAG,TTCTTARCTCATTTAAACCTGGAGTAA	none
NM_005595.4(NFIA):c.361C>T(p.Arg121Cys)	chr1:61088482	AAAGGCAAGATGCGAAGAATTGACTGCCTCCGCCAGGCAGATAAAGTCTGGAGGTTGGACC	CTCYGCCAGGCAGATAAAGTCTGGAGG,CCTCYGCCAGGCAGATAAAGTCTGGAG,CTGCCTCYGCCAGGCAGATAAAGTCTG,TGCGAAGAATTGACTGCCTCRGCCAGG,TTGACTGCCTCRGCCAGGCAGATAAAG,TGCCTCRGCCAGGCAGATAAAGTCTGG	none
NM_000527.4(LDLR):c.737G>T(p.Gly246Val)	chr19:11106607	GTCGCCCTGACGAATTCCAGTGCTCTGATGGAAACTGCATCCATGGCAGCCGGCAGTGTGA	TGACGAATTCCAGTGCTCTGATGRAAA,CTGATGYAAACTGCATCCATGGCAGCC,TCTGATGYAAACTGCATCCATGGCAGC,TCCAGTGCTCTGATGYAAACTGCATCC,GTGCTCTGATGRAAACTGCATCCATGG,CTCTGATGRAAACTGCATCCATGGCAG	none
NM_005359.5(SMAD4):c.989A>C(p.Glu330Ala)	chr18:51065456	CTGAGTATTGGTGTTCCATTGCTTACTTTGAAATGGATGTTCAGGTAGGAGAGACATTTAA	TTGYAATGGATGTTCAGGTAGGAGAGA,TTTGYAATGGATGTTCAGGTAGGAGAG,GTGTTCCATTGCTTACTTTGRAATGGA,CCATTGCTTACTTTGYAATGGATGTTC,TTACTTTGRAATGGATGTTCAGGTAGG,TACTTTGRAATGGATGTTCAGGTAGGA,ACTTTGRAATGGATGTTCAGGTAGGAG	TTTGYAATGGATGTTCAGGTAGGAGAGA
NM_018136.4(ASPM):c.7612C>T(p.Gln2538Ter)	chr1:197101639	GTCTTGCTTTCATTCCTTTATATGCAGCCTGAATAACCACAGCAGAATGCCATTGTCTGAT	CCTYAATAACCACAGCAGAATGCCATT,CTTTATATGCAGCCTYAATAACCACAG,ATATGCAGCCTRAATAACCACAGCAGA,TTCCTTTATATGCAGCCTYAATAACCA	none
NM_000197.1(HSD17B3):c.454-1G>A	chr9:96249787	TACGGAGGTGATGTTACAATGGATGAGGCTCTGTAATAAATAATCACAACCACACATCAGC	TTACAATGGATGAGGCTRTGTAATAAA,CAATGGATGAGGCTRTGTAATAAATAA,TTACAATGGATGAGGCTYTGTAATAAA,ATGAGGCTRTGTAATAAATAATCACAA	none
NM_014191.3(SCN8A):c.643A>G(p.Asn215Arg)	chr12:51688786	AGGTATATAACAGAGTTTGTAAACCTAGGCAATGTTTCAGCTCTACGCACTTTCAGGGTAC	CTAGGCYATGTTTCAGCTCTACGCACT,CCTAGGCYATGTTTCAGCTCTACGCAC,TTTGTAAACCTAGGCYATGTTTCAGCT	none
NM_000202.7(IDS):c.425C>A(p.Ser142Tyr)	chrX:149501031	CTATACGGAGAATCATCGGTATGGTTAGAAGATATCCCTTGGAAAAAAAAAAAGGTTGTTA	TTAGAAYATATCCCTTGGAAAAAAAAA,TCGGTATGGTTAGAAYATATCCCTTGG,TATGGTTAGAARATATCCCTTGGAAAA,TCATCGGTATGGTTAGAAYATATCCCT,GGTTAGAARATATCCCTTGGAAAAAAA,GTTAGAARATATCCCTTGGAAAAAAAA,TTAGAARATATCCCTTGGAAAAAAAAA	none
NM_001142617.1(STRA6):c.961A>C(p.Thr321Pro)	chr15:74189244	TGGTGACCCCTGCCCTCACCTTCTGGATAGTGGGTACCACGCCCACCAGCAGCAGCAGGGC	CCCTGCCCTCACCTTCTGGATAGRGGG,TCACCTTCTGGATAGYGGGTACCACGC,CCCTCACCTTCTGGATAGYGGGTACCA,CTGGATAGRGGGTACCACGCCCACCAG	none
NM_000217.2(KCNA1):c.677C>T(p.Thr226Met)	chr12:4912055	TCTTCACAGACCCCTTCTTCATCGTGGAAACGCTGTGTATCATCTGGTTCTCCTTCGAGCT	TCTTCATCGTGGAAAYGCTGTGTATCA,CCTTCTTCATCGTGGAAAYGCTGTGTA,CCCTTCTTCATCGTGGAAAYGCTGTGT,CCCCTTCTTCATCGTGGAAAYGCTGTG	none
NM_017617.4(NOTCH1):c.3765C>A(p.Cys1255Ter)	chr9:136506852	CTCACAGCGCTCACCCACGAAGCCCGGCGGGCAGGTGCAGCTGTAGCCGCCCACCTGGTCC	CGCTCACCCACGAAGCCCGGCGGRCAG,GCTCACCCACGAAGCCCGGCGGRCAGG,CCGGCGGYCAGGTGCAGCTGTAGCCGC,AAGCCCGGCGGRCAGGTGCAGCTGTAG,TCACCCACGAAGCCCGGCGGYCAGGTG	none
NM_004287.4(GOSR2):c.430G>T(p.Gly144Trp)	chr17:46935122	CACAACGGCATGGATGACCTCATTTTAGATGGGCACAATATTTTAGATGGACTGAGGACCC	TTAGATYGGCACAATATTTTAGATGGA,TTTAGATYGGCACAATATTTTAGATGG,GGATGACCTCATTTTAGATRGGCACAA,TCATTTTAGATRGGCACAATATTTTAG,TTTAGATRGGCACAATATTTTAGATGG,TTAGATRGGCACAATATTTTAGATGGA	none
NM_005862.2(STAG1):c.646A>G(p.Arg216Gly)	chr3:136521243	CAGCCAGGGTACTTGTATGCCTAAAAGCTCTGACCTGGGAGTCTGACAAACCCGTCAAAAG	CTCYGACCTGGGAGTCTGACAAACCCG,CTTGTATGCCTAAAAGCTCRGACCTGG,CCTAAAAGCTCRGACCTGGGAGTCTGA,TTGTATGCCTAAAAGCTCYGACCTGGG,CTTGTATGCCTAAAAGCTCYGACCTGG,AAAAGCTCRGACCTGGGAGTCTGACAA,AAAGCTCRGACCTGGGAGTCTGACAAA	none
NM_000527.4(LDLR):c.1898G>T(p.Arg633Leu)	chr19:11120144	TCATCAACGAAGCCATTTTCAGTGCCAACCGCCTCACAGGTTCCGATGTCAACTTGTTGGC	CCAACCYCCTCACAGGTTCCGATGTCA,TTTTCAGTGCCAACCYCCTCACAGGTT,CAGTGCCAACCRCCTCACAGGTTCCGA,CCATTTTCAGTGCCAACCYCCTCACAG	none
NM_139025.4(ADAMTS13):c.331-1G>A	chr9:133425528	CGGGTTACCTCTCTCATCTGCCCTTGCACAGGGGGCAGAACTGCTTCGGGACCCGTCCCTG	CCTCTCTCATCTGCCCTTGCACARGGG,CTCTCTCATCTGCCCTTGCACARGGGG,TTGCACAYGGGGCAGAACTGCTTCGGG,TCTCATCTGCCCTTGCACARGGGGCAG,CCTTGCACAYGGGGCAGAACTGCTTCG,TCATCTGCCCTTGCACARGGGGCAGAA,TCATCTGCCCTTGCACAYGGGGCAGAA,CTCATCTGCCCTTGCACAYGGGGCAGA,TCTCATCTGCCCTTGCACAYGGGGCAG,CTCTCATCTGCCCTTGCACAYGGGGCA,CTTGCACARGGGGCAGAACTGCTTCGG,TTGCACARGGGGCAGAACTGCTTCGGG,TGCACARGGGGCAGAACTGCTTCGGGA	none
NM_000211.4(ITGB2):c.1602C>A(p.Cys534Ter)	chr21:44890033	GTAGCGCTCACAGTTGATGGTGTCACACTCGCAGTACTGCCCGTATATCAGCTTGCCGGGG	CTCYCAGTACTGCCCGTATATCAGCTT,TCACAGTTGATGGTGTCACACTCRCAG,ACACTCRCAGTACTGCCCGTATATCAG	none
NM_001146040.1(GLRA1):c.910A>G(p.Lys304Glu)	chr5:151851392	TTCTGTGCTCTTGGGCAATGGGACTTACCTTGGGCAGAGATGCTCGAGAGCCGGAGCTCTG	CCTYGGGCAGAGATGCTCGAGAGCCGG,CTCTTGGGCAATGGGACTTACCTRGGG,TTACCTYGGGCAGAGATGCTCGAGAGC,CTTACCTYGGGCAGAGATGCTCGAGAG,TTGGGCAATGGGACTTACCTRGGGCAG,TGGGCAATGGGACTTACCTRGGGCAGA,TTGGGCAATGGGACTTACCTYGGGCAG,ACTTACCTRGGGCAGAGATGCTCGAGA,CTTACCTRGGGCAGAGATGCTCGAGAG	none
NM_016035.4(COQ4):c.718C>T(p.Arg240Cys)	chr9:128333565	CCATGTGTCCTCAACCTGTACTATGAGCGGCGCTGGGAGCAGTCCCTGAGGGCTCTGCGGG	TCAACCTGTACTATGAGCGGRGCTGGG,CAACCTGTACTATGAGCGGRGCTGGGA,CTGTACTATGAGCGGYGCTGGGAGCAG,TCAACCTGTACTATGAGCGGYGCTGGG,ATGAGCGGRGCTGGGAGCAGTCCCTGA,TGAGCGGRGCTGGGAGCAGTCCCTGAG,GAGCGGRGCTGGGAGCAGTCCCTGAGG	none
NM_001005360.2(DNM2):c.1862T>C(p.Leu621Pro)	chr19:10823868	AAGACGTGGACAGCTGGAAGGCCTCGTTCCTCCGAGCTGGCGTCTACCCCGAGAAGGACCA	TCCYCCGAGCTGGCGTCTACCCCGAGA,TTCCYCCGAGCTGGCGTCTACCCCGAG,GACAGCTGGAAGGCCTCGTTCCRCCGA,TCGTTCCYCCGAGCTGGCGTCTACCCC	none
NM_000142.4(FGFR3):c.1108G>T(p.Gly370Cys)	chr4:1804362	GAGGAGGAGCTGGTGGAGGCTGACGAGGCGGGCAGTGTGTATGCAGGCATCCTCAGCTACG	GCTGGTGGAGGCTGACGAGGCGRGCAG,CTGACGAGGCGRGCAGTGTGTATGCAG	none
NM_001128834.2(PLP1):c.220G>A(p.Gly74Arg)	chrX:103786493	AGGATCCATGCCTTCCAGTATGTCATCTATGGAACTGCCTCTTTCTTCTTCCTTTATGGGG	CTATYGAACTGCCTCTTTCTTCTTCCT,ATGCCTTCCAGTATGTCATCTATRGAA,TTCCAGTATGTCATCTATYGAACTGCC,CTTCCAGTATGTCATCTATYGAACTGC,CCTTCCAGTATGTCATCTATYGAACTG	none
NM_015365.2(AMMECR1):c.502C>T(p.Arg168Ter)	chrX:110264571	TACCTATGCATCCACGTAATCTTTTGTCTCGACCAATCTTCCATGTTACAAACAGTGGGCT	CTCYACCAATCTTCCATGTTACAAACA,TCTCYACCAATCTTCCATGTTACAAAC,TTGTCTCYACCAATCTTCCATGTTACA,CCACGTAATCTTTTGTCTCYACCAATC,TCCACGTAATCTTTTGTCTCYACCAAT,TGTCTCRACCAATCTTCCATGTTACAA	none
NM_000260.3(MYO7A):c.1996C>T(p.Arg666Ter)	chr11:77174816	CTGCGGTACTCAGGAATGATGGAGACCATCCGAATCCGCCGAGCTGGCTACCCCATCCGCT	ACTCAGGAATGATGGAGACCATCRGAA	none
NM_000512.4(GALNS):c.871G>A(p.Ala291Thr)	chr16:88835240	CACCTTGTTCGGGGGCGGAAATGAGGGCAGCGCCGTTGTCCGACGTGAAGAAGACGAAGGT	GAGGGCAGRGCCGTTGTCCGACGTGAA,AGGGCAGRGCCGTTGTCCGACGTGAAG,GGGCAGRGCCGTTGTCCGACGTGAAGA	none
NM_001174089.1(SLC4A11):c.2216G>A(p.Arg739Gln)	chr20:3228684	ACCAGGACGCTGGCGCCCAGCGAGGTCAGCCGCGTCTCCTTCACGTTCACAATCCTGCGGT	CCCAGCGAGGTCAGCYGCGTCTCCTTC	none
NM_001017995.2(SH3PXD2B):c.127C>T(p.Arg43Trp)	chr5:172422445	CCTGGAGGTCAAAAAACTTGCTGTAGCGCCGGTAAATGGCCTCGGTGGAGCCGCTGGACCA	TCAAAAAACTTGCTGTAGCGCCRGTAA,GTAGCGCCRGTAAATGGCCTCGGTGGA,TAGCGCCRGTAAATGGCCTCGGTGGAG	none
NM_000175.4(GPI):c.1016T>C(p.Leu339Pro)	chr19:34394020	ACTGCTTTGGGTGTGAGACACACGCCATGCTGCCCTATGACCAGTACCTGCACCGCTTTGC	CCATGCYGCCCTATGACCAGTACCTGC	none
NM_000257.3(MYH7):c.4763G>C(p.Arg1588Pro)	chr14:23416194	TGCAGCGAGTCCACCACCCGCAGGTGGTTGCGCTTGGCCTGTTCCATCTCCTCGTCCTTCT	TTGYGCTTGGCCTGTTCCATCTCCTCG,CCACCACCCGCAGGTGGTTGRGCTTGG,CCACCACCCGCAGGTGGTTGYGCTTGG	none
NM_000516.5(GNAS):c.680A>G(p.Gln227Arg)	chr20:58909541	TCCCCACCAGCATGTTTGACGTGGGTGGCCAGCGCGATGAACGCCGCAAGTGGATCCAGTG	CATGTTTGACGTGGGTGGCCRGCGCGA,TTGACGTGGGTGGCCYGCGCGATGAAC,GGGTGGCCRGCGCGATGAACGCCGCAA,GGTGGCCRGCGCGATGAACGCCGCAAG	none
NM_000238.3(KCNH2):c.2026C>T(p.Gln676Ter)	chr7:150951040	AGCGGATGAACTCCCGCACCCGCAGCATCTGTGTGTGGTAGCGGGCTGTGCCCGAGTACAG	TCTYTGTGTGGTAGCGGGCTGTGCCCG,TCCCGCACCCGCAGCATCTRTGTGTGG,CCCGCACCCGCAGCATCTYTGTGTGGT,TCCCGCACCCGCAGCATCTYTGTGTGG,CTCCCGCACCCGCAGCATCTYTGTGTG	none
NM_003165.3(STXBP1):c.87+1G>A	chr9:127651653	AAGAAGGTCAAGAAGAAGGGGGAATGGAAGGTGAGTAGAAAGTACAGTTAATGGGCTTAAG	TCAAGAAGAAGGGGGAATGGAAGRTGA,CAAGAAGAAGGGGGAATGGAAGRTGAG,GAAGAAGGGGGAATGGAAGRTGAGTAG,AGAAGGGGGAATGGAAGRTGAGTAGAA,GGAATGGAAGRTGAGTAGAAAGTACAG,TGGAAGRTGAGTAGAAAGTACAGTTAA	none
NM_002968.2(SALL1):c.1115C>A(p.Ser372Ter)	chr16:51141107	CTGCTTATTGCAAAAGCTGGTGAGGACGATGATGAGACCGCTGGGTTGCTGACATGGGAGG	TGCAAAAGCTGGTGAGGACGATRATGA,CAAAAGCTGGTGAGGACGATRATGAGA	none
NM_006516.2(SLC2A1):c.667C>T(p.Arg223Trp)	chr1:42929885	GCAGGGCCATGCCCGTACCACTCTTGGCCCGGTTCTCCTCGTTGCGGTTGATGAGCAGGAA	CCCYGTTCTCCTCGTTGCGGTTGATGA,TTGGCCCYGTTCTCCTCGTTGCGGTTG,CCGTACCACTCTTGGCCCYGTTCTCCT,CCCGTACCACTCTTGGCCCYGTTCTCC,TGGCCCRGTTCTCCTCGTTGCGGTTGA	none
NM_001080463.1(DYNC2H1):c.10606C>T(p.Arg3536Ter)	chr11:103257731	AGTTTGGCTGCTTTTCTCCGACTTTTCCAACGAGCTCTACAAAACAAACAGGTAAGCTGTT	CCAAYGAGCTCTACAAAACAAACAGGT,CTGCTTTTCTCCGACTTTTCCAARGAG,TTCCAAYGAGCTCTACAAAACAAACAG,TTTCCAAYGAGCTCTACAAAACAAACA,CTCCGACTTTTCCAAYGAGCTCTACAA,TTTCTCCGACTTTTCCAAYGAGCTCTA,TTTTCTCCGACTTTTCCAAYGAGCTCT,CTTTTCTCCGACTTTTCCAAYGAGCTC,TTCCAARGAGCTCTACAAAACAAACAG	none
NM_004415.3(DSP):c.8014C>T(p.Gln2672Ter)	chr6:7585276	CACCCAACCACGGGCCAGAAGCTGTCACTTCAGGACGCAGTCTCCCAGGGTGTGATTGACC	CTTYAGGACGCAGTCTCCCAGGGTGTG,CCACGGGCCAGAAGCTGTCACTTRAGG,CACGGGCCAGAAGCTGTCACTTRAGGA,TCACTTYAGGACGCAGTCTCCCAGGGT,TGTCACTTRAGGACGCAGTCTCCCAGG,GTCACTTRAGGACGCAGTCTCCCAGGG	none
NM_000026.3(ADSL):c.569G>A(p.Arg190Gln)	chr22:40358950	GCATGGATCTCCAGAACTTGAAGCGTGTCCGAGATGACCTGCGCTTCCGGGGAGTAAAGGG	TCCYAGATGACCTGCGCTTCCGGGGAG,TCTCCAGAACTTGAAGCGTGTCCRAGA,CCAGAACTTGAAGCGTGTCCRAGATGA,CCAGAACTTGAAGCGTGTCCYAGATGA,CGTGTCCRAGATGACCTGCGCTTCCGG,GTGTCCRAGATGACCTGCGCTTCCGGG	none
NM_000045.3(ARG1):c.703G>C(p.Gly235Arg)	chr6:131583392	AGGCCAATTCATCTAAGTTTTGATGTTGACGGACTGGACCCATCTTTCACACCAGCTACTG	ATCTAAGTTTTGATGTTGACRGACTGG,TCTAAGTTTTGATGTTGACRGACTGGA,CTAAGTTTTGATGTTGACYGACTGGAC,TCTAAGTTTTGATGTTGACYGACTGGA	none
NM_000089.3(COL1A2):c.3295G>A(p.Gly1099Arg)	chr7:94427654	CAGGGCCCCCCTGGTCCCCCTGGCCCTCCTGGACCTCCAGGTGTAAGCGGTGGTGGTTATG	CCTYGACCTCCAGGTGTAAGCGGTGGT,TCCTYGACCTCCAGGTGTAAGCGGTGG,CCTCCTYGACCTCCAGGTGTAAGCGGT,CCCTCCTYGACCTCCAGGTGTAAGCGG,CCCCCTGGCCCTCCTYGACCTCCAGGT,CTGGCCCTCCTRGACCTCCAGGTGTAA,CTGGTCCCCCTGGCCCTCCTYGACCTC,CCCTCCTRGACCTCCAGGTGTAAGCGG	none
NM_004796.5(NRXN3):c.196A>G(p.Lys66Glu)	chr14:78709310	AAGATGAAAATCTATGGCGAAGTTGTGTTTAAGTGTGAGAATGTGGCCACACTGGACCCCA	TTTYAGTGTGAGAATGTGGCCACACTG,CTATGGCGAAGTTGTGTTTRAGTGTGA,AAGTTGTGTTTRAGTGTGAGAATGTGG,CTATGGCGAAGTTGTGTTTYAGTGTGA,TCTATGGCGAAGTTGTGTTTYAGTGTG	none
NM_000527.4(LDLR):c.987C>A(p.Cys329Ter)	chr19:11110698	GGACAACAACGGCGGCTGTTCCCACGTCTGCAATGACCTTAAGATCGGCTACGAGTGCCTG	CTGYAATGACCTTAAGATCGGCTACGA,TCTGYAATGACCTTAAGATCGGCTACG,CTGTTCCCACGTCTGYAATGACCTTAA	none
NM_002501.3(NFIX):c.955+1G>T	chr19:13075672	CCAGCGGGTGGCCCAACGATGTGGATGCAGGTATGGGTGCGGGGGATCCTGACCCAGAGCA	GCCCAACGATGTGGATGCAGRTATGGG,CGATGTGGATGCAGRTATGGGTGCGGG,CCAACGATGTGGATGCAGYTATGGGTG,CCCAACGATGTGGATGCAGYTATGGGT,TGTGGATGCAGRTATGGGTGCGGGGGA	none
NM_000133.3(F9):c.541G>T(p.Val181Phe)	chrX:139551082	ATTTTTCTAGTGCCATTTCCATGTGGAAGAGTTTCTGTTTCACAAACTTCTAAGCTCACCC	TTTCCATGTGGAAGAYTTTCTGTTTCA,CATGTGGAAGARTTTCTGTTTCACAAA,CCATTTCCATGTGGAAGAYTTTCTGTT	none
m.5877C>T	chrMT:5877	CTGTCTTTAGATTTACAGTCCAATGCTTCACTCAGCCATTTTACCTCACCCCCACTGATGT	TCAYTCAGCCATTTTACCTCACCCCCA,TTCAYTCAGCCATTTTACCTCACCCCC,AGATTTACAGTCCAATGCTTCARTCAG,TCCAATGCTTCAYTCAGCCATTTTACC,TTACAGTCCAATGCTTCAYTCAGCCAT,TTTACAGTCCAATGCTTCAYTCAGCCA	none
NM_001999.3(FBN2):c.3758G>A(p.Cys1253Tyr)	chr5:128335544	CTTCCCTCTGAATTTGTGCACTGGGTGTCACAGCCTCCGTTCATTATCATACATTCATCAA	TCAYAGCCTCCGTTCATTATCATACAT,TTTGTGCACTGGGTGTCAYAGCCTCCG	none
NM_013319.2(UBIAD1):c.335A>G(p.Asp112Gly)	chr1:11273866	ACACTTACTATGACTTTTCCAAGGGCATTGACCACAAAAAGAGTGATGACAGGACACTTGT	TTGYCCACAAAAAGAGTGATGACAGGA,TGACTTTTCCAAGGGCATTGRCCACAA,GACTTTTCCAAGGGCATTGRCCACAAA,TTTCCAAGGGCATTGYCCACAAAAAGA,CAAGGGCATTGRCCACAAAAAGAGTGA,GGGCATTGRCCACAAAAAGAGTGATGA	none
NM_001204.6(BMPR2):c.178T>C(p.Cys60Arg)	chr2:202464910	AGAATCTCTCATGAAAATGGGACAATATTATGCTCGAAAGGTAGCACCTGCTATGGCCTTT	TTAYGCTCGAAAGGTAGCACCTGCTAT,ATGAAAATGGGACAATATTARGCTCGA,TGAAAATGGGACAATATTARGCTCGAA	none
NM_139242.3(MTFMT):c.73C>T(p.Gln25Ter)	chr15:65029541	CCCAGCCGAGTCGGGCCAGTGCTCGCCACTGGGGACTCGGCCTCCCACGCCTGGCGCCATG	GAGTCGGGCCAGTGCTCGCCACTRGGG,AGTCGGGCCAGTGCTCGCCACTRGGGA,CCAGTGCTCGCCACTYGGGACTCGGCC,TCGGGCCAGTGCTCGCCACTYGGGACT	none
NM_000523.3(HOXD13):c.947C>G(p.Ser316Cys)	chr2:176094645	GGCGGCGTATCTCGGCTGCTACGAACCTATCTGAGAGACAAGTGACCATTTGGTTTCAGAA	CTATYTGAGAGACAAGTGACCATTTGG,TATCTCGGCTGCTACGAACCTATRTGA,ATCTCGGCTGCTACGAACCTATRTGAG,CTCGGCTGCTACGAACCTATRTGAGAG,TCGGCTGCTACGAACCTATRTGAGAGA,CTGCTACGAACCTATYTGAGAGACAAG,TCGGCTGCTACGAACCTATYTGAGAGA,CTCGGCTGCTACGAACCTATYTGAGAG	none
NM_001171.5(ABCC6):c.3208G>C(p.Ala1070Pro)	chr16:16165721	CCACCAGGCTGACCTCCAGGAGTCCAAAGGCGTACATCAGCAGGGACCGGAGTTTGTCTGG	CCAAAGGYGTACATCAGCAGGGACCGG,CCAGGAGTCCAAAGGYGTACATCAGCA,GAGTCCAAAGGRGTACATCAGCAGGGA,CCTCCAGGAGTCCAAAGGYGTACATCA,CCAAAGGRGTACATCAGCAGGGACCGG,CAAAGGRGTACATCAGCAGGGACCGGA	none
NM_014846.3(WASHC5):c.1876G>T(p.Val626Phe)	chr8:125056817	TAAACATGCTTTCTGGGATGATCTGCAAAACCTTCAGTGAAAAGGAAAGCAGGAAACGCAA	TTCTGGGATGATCTGCAAAARCTTCAG,GATCTGCAAAARCTTCAGTGAAAAGGA,CTGGGATGATCTGCAAAAYCTTCAGTG,TCTGGGATGATCTGCAAAAYCTTCAGT,TTCTGGGATGATCTGCAAAAYCTTCAG,CTGCAAAARCTTCAGTGAAAAGGAAAG	none
NM_000702.3(ATP1A2):c.571G>A(p.Val191Met)	chr1:160124371	GAGGAAGTGGTGGTGGGAGACCTGGTGGAGGTGAAGGGTGGAGACCGCGTCCCTGCTGACC	TGGTGGTGGGAGACCTGGTGGAGRTGA,GGTGGTGGGAGACCTGGTGGAGRTGAA,TGGTGGGAGACCTGGTGGAGRTGAAGG,GGTGGGAGACCTGGTGGAGRTGAAGGG	none
NM_000214.2(JAG1):c.3048+1G>T	chr20:10641112	ATAATGAGGTGTGAATGGGTCTTATACTTACAATGGCCACATGTATTTCATTGTTCGCTGA	TTAYAATGGCCACATGTATTTCATTGT,CTTAYAATGGCCACATGTATTTCATTG,TTATACTTAYAATGGCCACATGTATTT	none
NM_000548.4(TSC2):c.1831C>T(p.Arg611Trp)	chr16:2070570	AGCTACACCCTGCCAATCGCGAGCAGCATCCGGCTGCAGGTATGGTGGCTGGGGTTGCGCA	CCAATCGCGAGCAGCATCYGGCTGCAG	none
NM_130849.3(SLC39A4):c.599C>T(p.Pro200Leu)	chr8:144415295	AACACAAAGTCCACGAAGTACTGAGGGCTCGGCAAGGCGTGGAAGCAAGACCCGCTCCTGA	CTCYGCAAGGCGTGGAAGCAAGACCCG,GTCCACGAAGTACTGAGGGCTCRGCAA,CCACGAAGTACTGAGGGCTCRGCAAGG,CCACGAAGTACTGAGGGCTCYGCAAGG,GAGGGCTCRGCAAGGCGTGGAAGCAAG,AGGGCTCRGCAAGGCGTGGAAGCAAGA	none
NM_000616.4(CD4):c.793C>T(p.Arg265Trp)	chr12:6816241	GACCTGAAGAACAAGGAAGTGTCTGTAAAACGGGTTACCCAGGACCCTAAGCTCCAGATGG	AGAACAAGGAAGTGTCTGTAAAARGGG,TGTAAAARGGGTTACCCAGGACCCTAA,GTAAAARGGGTTACCCAGGACCCTAAG	none
NM_000088.3(COL1A1):c.1678G>A(p.Gly560Ser)	chr17:50194032	GGCCTGGGGGTCCGGGGCGACCATCTTGACCGGCGGGACCCTAAGGATGGGAGGCACGAAA	CTTGACYGGCGGGACCCTAAGGATGGG,TCTTGACYGGCGGGACCCTAAGGATGG,TCCGGGGCGACCATCTTGACRGGCGGG,CCGGGGCGACCATCTTGACRGGCGGGA,ACCATCTTGACRGGCGGGACCCTAAGG,CCGGGGCGACCATCTTGACYGGCGGGA,TCCGGGGCGACCATCTTGACYGGCGGG,TCTTGACRGGCGGGACCCTAAGGATGG,CTTGACRGGCGGGACCCTAAGGATGGG	none
NM_001171.5(ABCC6):c.2419C>T(p.Arg807Trp)	chr16:16177623	GGATGTGGAGTGCGTGCGTCACGAGAATCCGTGTCTGGGCAGGGAAGGGGTAGAAGTTACA	TCCYTGTCTGGGCAGGGAAGGGGTAGA,GCGTGCGTCACGAGAATCCRTGTCTGG,CACGAGAATCCRTGTCTGGGCAGGGAA,GAGAATCCRTGTCTGGGCAGGGAAGGG,AGAATCCRTGTCTGGGCAGGGAAGGGG	none
NM_001211.5(BUB1B):c.340C>T(p.Arg114Ter)	chr15:40170637	AGAGCTGTAGAAGCACTACAAGGAGAAAAACGATATTATAGTGATCCTCGATTTCTCAATC	CTACAAGGAGAAAAAYGATATTATAGT,GAAAAARGATATTATAGTGATCCTCGA	none
NM_138694.3(PKHD1):c.10658T>C(p.Ile3553Thr)	chr6:51659468	AAGTGAATGGAAACACCTGAGCGTATTTCAATGGGCTCCTCTCCTTGTAGGACAACATACA	TCAYTGGGCTCCTCTCCTTGTAGGACA,TTCAYTGGGCTCCTCTCCTTGTAGGAC,TGGAAACACCTGAGCGTATTTCARTGG,GGAAACACCTGAGCGTATTTCARTGGG,CCTGAGCGTATTTCAYTGGGCTCCTCT,TATTTCARTGGGCTCCTCTCCTTGTAG,ATTTCARTGGGCTCCTCTCCTTGTAGG	none
NM_139276.2(STAT3):c.1243G>A(p.Glu415Lys)	chr17:42329448	TGGCTCGGCCCCCATTCCCACATCTCTGCTCCCTCAGGGTCTGTAAGAAAAGAAAAAGGCA	TCTGCTYCCTCAGGGTCTGTAAGAAAA,CTCTGCTYCCTCAGGGTCTGTAAGAAA,CCCATTCCCACATCTCTGCTRCCTCAG,CCATTCCCACATCTCTGCTRCCTCAGG,TCCCACATCTCTGCTYCCTCAGGGTCT,ACATCTCTGCTRCCTCAGGGTCTGTAA,CCATTCCCACATCTCTGCTYCCTCAGG,CCCATTCCCACATCTCTGCTYCCTCAG,TCTCTGCTRCCTCAGGGTCTGTAAGAA,CTCTGCTRCCTCAGGGTCTGTAAGAAA,TCTGCTRCCTCAGGGTCTGTAAGAAAA	none
NM_000337.5(SGCD):c.443T>A(p.Leu148Ter)	chr5:156594992	AATTTGAGGTAAAAACTGTTTCTGGAAAATTGCTCTTCTCTGCAGACAATAATGAAGTGGT	CTGTTTCTGGAAAATYGCTCTTCTCTG,TTCTGGAAAATRGCTCTTCTCTGCAGA,TGGAAAATRGCTCTTCTCTGCAGACAA	none
NM_001165963.1(SCN1A):c.2537A>G(p.Glu846Gly)	chr2:166039475	GATAATCCTTCCACATTGGCGAGTCCAAGTTCTACCAGGCTAAGCGTCACAATAAAACCGT	CCAAGTYCTACCAGGCTAAGCGTCACA,TCCAAGTYCTACCAGGCTAAGCGTCAC,CACATTGGCGAGTCCAAGTRCTACCAG,TTGGCGAGTCCAAGTYCTACCAGGCTA,CCACATTGGCGAGTCCAAGTYCTACCA	none
NM_152296.4(ATP1A3):c.2415C>G(p.Asp805Glu)	chr19:41970391	GCCCCAAGGGTGGCTGCCAGGGCTCACCATGTCAGTGCCCAGATCGATGCAGAGGATGGTG	CCATYTCAGTGCCCAGATCGATGCAGA,GGTGGCTGCCAGGGCTCACCATRTCAG,TCACCATYTCAGTGCCCAGATCGATGC	none
NM_017780.3(CHD7):c.7252C>T(p.Arg2418Ter)	chr8:60856532	GAAATTGAGGCCGAAAGAGCTGCCAAGAGGCGAAATCTCATGGAGATGGTTGCCCAGCTTC	AGGCCGAAAGAGCTGCCAAGAGGRGAA,GGCCGAAAGAGCTGCCAAGAGGRGAAA,CTGCCAAGAGGRGAAATCTCATGGAGA,CCGAAAGAGCTGCCAAGAGGYGAAATC,CCAAGAGGRGAAATCTCATGGAGATGG	AGGCCGAAAGAGCTGCCAAGAGGRGAAA
NM_003070.4(SMARCA2):c.3484C>T(p.Arg1162Cys)	chr9:2115849	CAGGATCTGCAGGCCCAAGACCGAGCTCACCGCATCGGGCAGCAGAACGAGGTCCGGGTAC	TCACYGCATCGGGCAGCAGAACGAGGT,GGCCCAAGACCGAGCTCACRGCATCGG,ACCGAGCTCACRGCATCGGGCAGCAGA,AGCTCACRGCATCGGGCAGCAGAACGA,GCTCACRGCATCGGGCAGCAGAACGAG	none
NM_003159.2(CDKL5):c.2152G>A(p.Val718Met)	chrX:18609570	GTGCCAAGGAGAGTTGGTAGCTTTTACAGAGGTAAGCCCACCCCCGGCATTCAACAGGTTC	GAGAGTTGGTAGCTTTTACAGARGTAA,TTACAGAYGTAAGCCCACCCCCGGCAT	none
NM_032682.5(FOXP1):c.1507C>T(p.Arg503Ter)	chr3:70976964	AGCTTACCTTCCACGTGGCCGCGTTGCGTCGGAAGTAAGCAAACATTCGTGTGAACCAGTT	CTTCCACGTGGCCGCGTTGCGTCRGAA,TTCCACGTGGCCGCGTTGCGTCRGAAG,TTGCGTCYGAAGTAAGCAAACATTCGT,CACGTGGCCGCGTTGCGTCRGAAGTAA,CCACGTGGCCGCGTTGCGTCYGAAGTA	none
NM_007294.3(BRCA1):c.547+3A>T	chr17:43099772	TTATTAAATACTTAAAAAACCTGAGACCCTTACCCAATTCAATGTAGACAGACGTCTTTTG	CCTYACCCAATTCAATGTAGACAGACG,CCCTYACCCAATTCAATGTAGACAGAC,CTTAAAAAACCTGAGACCCTRACCCAA,TTAAAAAACCTGAGACCCTYACCCAAT,CTTAAAAAACCTGAGACCCTYACCCAA,CTGAGACCCTRACCCAATTCAATGTAG,TGAGACCCTRACCCAATTCAATGTAGA,GACCCTRACCCAATTCAATGTAGACAG	none
NM_000179.2(MSH6):c.3526A>T(p.Arg1176Ter)	chr2:47804997	AGGCTCACACCAATTGATAGAGTGTTTACTAGACTTGGTGCCTCAGACAGAATAATGTCAG	TTTACTYGACTTGGTGCCTCAGACAGA,AATTGATAGAGTGTTTACTRGACTTGG,GAGTGTTTACTRGACTTGGTGCCTCAG,GTTTACTRGACTTGGTGCCTCAGACAG,TTTACTRGACTTGGTGCCTCAGACAGA	none
NM_000133.3(F9):c.1031T>C(p.Ile344Thr)	chrX:139561716	TTTGCATTGCTGACAAGGAATACACGAACATCTTCCTCAAATTTGGATCTGGCTATGTAAG	ATACACGAACARCTTCCTCAAATTTGG	none
NM_172107.3(KCNQ2):c.860C>A(p.Thr287Asn)	chr20:63439665	AAGGTTGCCGCAAGGAGCCTGCCGTTCCAGGTCTGGGGGTACTTGTCCCCGTAGCCAATGG	CCAGYTCTGGGGGTACTTGTCCCCGTA,TTCCAGYTCTGGGGGTACTTGTCCCCG,CAAGGAGCCTGCCGTTCCAGRTCTGGG,AAGGAGCCTGCCGTTCCAGRTCTGGGG	none
NM_014363.5(SACS):c.5836T>C(p.Trp1946Arg)	chr13:23338040	AATCATCATGAACTAAATCAGGATCGGGCCATACTGCATAGTAAGTATAATCCATTAGCTC	TCGGGCCYTACTGCATAGTAAGTATAA,CTAAATCAGGATCGGGCCYTACTGCAT,TCGGGCCRTACTGCATAGTAAGTATAA	none
NM_000092.4(COL4A4):c.3601G>A(p.Gly1201Ser)	chr2:227032253	CCCCTTTTAGCCCAGGTATTCCCACTGGACCAGGTGGCCCCACATCATGCAAACCTTAATG	TAGCCCAGGTATTCCCACTGGACRAGG,CTGGACYAGGTGGCCCCACATCATGCA,CCCAGGTATTCCCACTGGACRAGGTGG,CCAGGTATTCCCACTGGACYAGGTGGC,CCCAGGTATTCCCACTGGACYAGGTGG	none
NM_001033503.2(SAR1B):c.409G>A(p.Asp137Asn)	chr5:134608443	ACCTCTCTTCACTGATGGCTTCAGGTCTGTCGATCTTATTCCCAAGAATCAGTATAGGCAC	CTGTYGATCTTATTCCCAAGAATCAGT,TTCAGGTCTGTRGATCTTATTCCCAAG,CTGATGGCTTCAGGTCTGTYGATCTTA	none
NM_000030.2(AGXT):c.846G>C(p.Gln282His)	chr2:240876004	GAGAGAGAGCCTGGCCCTCATTGCGGAACAGGTGCATGGGCTGCACTCCACAGGAGGAGAC	CCTCATTGCGGAACAYGTGCATGGGCT,CTGGCCCTCATTGCGGAACAYGTGCAT	none
NM_015713.4(RRM2B):c.583G>A(p.Gly195Arg)	chr8:102218915	TAGCAGCAAAAGATCCTGAGAAGAAAACTCCTTCTACAGCAGCAAAGGCCACCACTCTTTC	CTCYTTCTACAGCAGCAAAGGCCACCA,CTGAGAAGAAAACTCYTTCTACAGCAG,GAAGAAAACTCRTTCTACAGCAGCAAA	none
NM_000531.5(OTC):c.145A>C(p.Thr49Pro)	chrX:38367358	GGCCGTGACCTTCTCACTCTAAAAAACTTTACCGGAGAAGAAATTAAATATATGCTATGGC	TTTYCCGGAGAAGAAATTAAATATATG,CTTTYCCGGAGAAGAAATTAAATATAT,CCTTCTCACTCTAAAAAACTTTRCCGG,TTCTCACTCTAAAAAACTTTRCCGGAG,TCTCACTCTAAAAAACTTTRCCGGAGA,CTCACTCTAAAAAACTTTYCCGGAGAA,TCTCACTCTAAAAAACTTTYCCGGAGA,TTCTCACTCTAAAAAACTTTYCCGGAG	none
NM_001256850.1(TTN):c.48432G>A(p.Trp16144Ter)	chr2:178607247	TTCACTTCCTCCATCATCTTCTGGATCAGACCAGTTAAGTAGACACATTTTTCTGTTTGTT	CCTCCATCATCTTCTGGATCAGARCAG,CATCATCTTCTGGATCAGARCAGTTAA,CCATCATCTTCTGGATCAGAYCAGTTA	none
NM_015359.5(SLC39A14):c.292T>G(p.Phe98Val)	chr8:22408331	GTGTTTCAGTGCTTTAGTTCTGGAGACCTCTTCACTGCCCACAATTTCAGCGAGCAGTCGC	CTCYTCACTGCCCACAATTTCAGCGAG,CCTCYTCACTGCCCACAATTTCAGCGA,TTTAGTTCTGGAGACCTCYTCACTGCC,CTTTAGTTCTGGAGACCTCYTCACTGC,AGACCTCRTCACTGCCCACAATTTCAG	none
NM_003482.3(KMT2D):c.15844C>T(p.Arg5282Ter)	chr12:49024887	CCTCGCCCTTCAGATACTCAGGGAAGAGTCGCAGCATGTCAGCCTCTTTTCTCATGGCAGC	CTTCAGATACTCAGGGAAGAGTCRCAG	none
NM_152778.2(MFSD8):c.894T>G(p.Tyr298Ter)	chr4:127930787	ATATAACACAGCTTGTTCTTGAGTCCAGGCATACATATCCATTGTTAATGGAGTAATGATG	CCAGGCYTACATATCCATTGTTAATGG,TCCAGGCYTACATATCCATTGTTAATG,TTCTTGAGTCCAGGCYTACATATCCAT,TTGTTCTTGAGTCCAGGCYTACATATC,CTTGTTCTTGAGTCCAGGCYTACATAT,CCAGGCRTACATATCCATTGTTAATGG	none
NM_000044.4(AR):c.2033T>C(p.Leu678Pro)	chrX:67711549	ATGAATGTCAGCCCATCTTTCTGAATGTCCTGGAAGCCATTGAGCCAGGTGTAGTGTGTGC	TCCYGGAAGCCATTGAGCCAGGTGTAG,TCAGCCCATCTTTCTGAATGTCCRGGA,CAGCCCATCTTTCTGAATGTCCRGGAA,TCTTTCTGAATGTCCYGGAAGCCATTG,CCATCTTTCTGAATGTCCYGGAAGCCA,CCCATCTTTCTGAATGTCCYGGAAGCC,GAATGTCCRGGAAGCCATTGAGCCAGG	none
NM_000518.4(HBB):c.93G>T(p.Arg31Ser)	chr11:5226799	CCTCTGGGTCCAAGGGTAGACCACCAGCAGCCTAAGGGTGGGAAAATAGACCAATAGGCAG	TCCAAGGGTAGACCACCAGCAGRCTAA,CCAGCAGYCTAAGGGTGGGAAAATAGA,CAAGGGTAGACCACCAGCAGRCTAAGG,AAGGGTAGACCACCAGCAGRCTAAGGG,ACCACCAGCAGRCTAAGGGTGGGAAAA,ACCAGCAGRCTAAGGGTGGGAAAATAG,CCAGCAGRCTAAGGGTGGGAAAATAGA	none
NM_001287174.1(ABCC8):c.134C>T(p.Pro45Leu)	chr11:17476643	CGCTGCGCGCACTCACCAATGAAGAGGATGGGGAAGGTGATGAAGAGTAGGAAGACGTGCG	CGCACTCACCAATGAAGAGGATGRGGA,GCACTCACCAATGAAGAGGATGRGGAA,ACTCACCAATGAAGAGGATGRGGAAGG,CCAATGAAGAGGATGYGGAAGGTGATG,TGAAGAGGATGRGGAAGGTGATGAAGA,TCACCAATGAAGAGGATGYGGAAGGTG,CTCACCAATGAAGAGGATGYGGAAGGT,GAGGATGRGGAAGGTGATGAAGAGTAG,AGGATGRGGAAGGTGATGAAGAGTAGG	none
NM_001844.4(COL2A1):c.85+1G>C	chr12:48004236	GGCAGGCAGGCAGGGGCGGGGGAAGACTTACGGACATCCTGGCCCTGACACCGAAGGACAG	TTAYGGACATCCTGGCCCTGACACCGA,CTTAYGGACATCCTGGCCCTGACACCG,AGGCAGGGGCGGGGGAAGACTTARGGA,GAAGACTTARGGACATCCTGGCCCTGA	none
NM_000455.4(STK11):c.403G>C(p.Gly135Arg)	chr19:1219352	ACGTATATGGTGATGGAGTACTGCGTGTGTGGCATGCAGGAAATGCTGGACAGCGTGCCGG	GCGTGTGTRGCATGCAGGAAATGCTGG,CGTGTGTRGCATGCAGGAAATGCTGGA	none
NM_005211.3(CSF1R):c.2483T>C(p.Phe828Ser)	chr5:150056097	ACGTCGCTCTGAACCGTGTAGACACAGTCAAAGATGCTCTCTGGGGCCATCCACTTCACAG	TCAYAGATGCTCTCTGGGGCCATCCAC,TCTGAACCGTGTAGACACAGTCARAGA,AGACACAGTCARAGATGCTCTCTGGGG	none
NM_001145.4(ANG):c.107A>T(p.Gln36Leu)	chr14:20693671	ATAACTCCAGGTACACACACTTCCTGACCCAGCACTATGATGCCAAACCACAGGGCCGGGA	CCCYGCACTATGATGCCAAACCACAGG,CTGACCCYGCACTATGATGCCAAACCA,CTTCCTGACCCRGCACTATGATGCCAA	none
NM_000426.3(LAMA2):c.3718C>T(p.Gln1240Ter)	chr6:129315638	TTGGAACCTTTTTATTGGAAACTTCCAGAACAATTTGAAGGAAAGAAGGTAAGCACAAGAA	CCAGAAYAATTTGAAGGAAAGAAGGTA,TCCAGAAYAATTTGAAGGAAAGAAGGT,TTATTGGAAACTTCCAGAARAATTTGA,AACTTCCAGAARAATTTGAAGGAAAGA,TTATTGGAAACTTCCAGAAYAATTTGA,TTTATTGGAAACTTCCAGAAYAATTTG,TTCCAGAARAATTTGAAGGAAAGAAGG	none
NM_015560.2(OPA1):c.2729T>A(p.Val910Asp)	chr3:193667191	TTTAAACAGTTAGGCGATTAGAGAAAAATGTTAAAGAGGTATTGGAAGATTTTGCTGAAGA	AGTTAGGCGATTAGAGAAAAATGRTAA,GTTAGGCGATTAGAGAAAAATGRTAAA,TAGGCGATTAGAGAAAAATGRTAAAGA,AGGCGATTAGAGAAAAATGRTAAAGAG,AGAGAAAAATGRTAAAGAGGTATTGGA,GAAAAATGRTAAAGAGGTATTGGAAGA	AGTTAGGCGATTAGAGAAAAATGRTAAA
NM_000090.3(COL3A1):c.636+1G>A(p.Gly195_Ser212del)	chr2:188988644	CCTGGTGAACCTGGGCAAGCTGGTCCTTCAGTAAGTAACAATTAAATTTATATTTAGTAAG	TCAYTAAGTAACAATTAAATTTATATT,TTCAYTAAGTAACAATTAAATTTATAT,AACCTGGGCAAGCTGGTCCTTCARTAA,ACCTGGGCAAGCTGGTCCTTCARTAAG,CCTTCAYTAAGTAACAATTAAATTTAT,TCCTTCAYTAAGTAACAATTAAATTTA,TGGGCAAGCTGGTCCTTCARTAAGTAA,CTGGTCCTTCARTAAGTAACAATTAAA,CTGGGCAAGCTGGTCCTTCAYTAAGTA	none
NM_152443.2(RDH12):c.146C>T(p.Thr49Met)	chr14:67724550	GCAAGGTAGTGGTGATCACTGGCGCCAACACGGGCATTGGCAAGGAGACGGCCAGAGAGCT	AGTGGTGATCACTGGCGCCAACARGGG,CCAACAYGGGCATTGGCAAGGAGACGG,TCACTGGCGCCAACAYGGGCATTGGCA,TGGCGCCAACARGGGCATTGGCAAGGA,CCAACARGGGCATTGGCAAGGAGACGG	none
NM_002111.8(HTT):c.3785C>T(p.Thr1262Met)	chr4:3160307	CCAAGGTCACGCTGGATCTTCAGAACAGCACGGAAAAGTTTGGAGGGTTTCTCCGCTCAGC	CACGCTGGATCTTCAGAACAGCARGGA,ACGCTGGATCTTCAGAACAGCARGGAA,GCTGGATCTTCAGAACAGCARGGAAAA,CTGGATCTTCAGAACAGCARGGAAAAG,TCAGAACAGCARGGAAAAGTTTGGAGG,CTGGATCTTCAGAACAGCAYGGAAAAG	none
NM_000345.3(SNCA):c.136G>A(p.Glu46Lys)	chr4:89828170	TACCTGTTGCCACACCATGCACCACTCCCTCCTTGGTTTTGGAGCCTACAAAAACAAATTC	CCTYCTTGGTTTTGGAGCCTACAAAAA,CCCTYCTTGGTTTTGGAGCCTACAAAA,CTCCCTYCTTGGTTTTGGAGCCTACAA,CTCCCTRCTTGGTTTTGGAGCCTACAA	none
NM_000506.3(F2):c.1802G>T(p.Gly601Val)	chr11:46739341	GTGAAGGCTGTGACCGGGATGGGAAATATGGCTTCTACACACATGTGTTCCGCCTGAAGAA	none	none
NM_000090.3(COL3A1):c.2051G>T(p.Gly684Val)	chr2:188999313	AGGGTGATGCTGGTGCCCCTGGTGAACGTGGACCTCCTGGATTGGCAGGGGCCCCAGGACT	CCCCTGGTGAACGTGYACCTCCTGGAT,TGAACGTGRACCTCCTGGATTGGCAGG,GAACGTGRACCTCCTGGATTGGCAGGG,AACGTGRACCTCCTGGATTGGCAGGGG	none
NM_000516.5(GNAS):c.34C>T(p.Gln12Ter)	chr20:58891760	GGCTGCCTCGGGAACAGTAAGACCGAGGACCAGCGCAACGAGGAGAAGGCGCAGCGTGAGG	GAACAGTAAGACCGAGGACRAGCGCAA,AGACCGAGGACRAGCGCAACGAGGAGA,CCGAGGACRAGCGCAACGAGGAGAAGG	none
NM_000030.2(AGXT):c.242C>T(p.Ser81Leu)	chr2:240869246	GGAACCCACTCACACTGGTCATCTCTGGCTCGGGACACTGTGCCCTGGAGGCCGCCCTGGT	ACTCACACTGGTCATCTCTGGCTRGGG,CTCACACTGGTCATCTCTGGCTRGGGA,CTGGCTYGGGACACTGTGCCCTGGAGG,TCTGGCTYGGGACACTGTGCCCTGGAG,CTCTGGCTRGGGACACTGTGCCCTGGA,TCTGGCTRGGGACACTGTGCCCTGGAG,CTGGCTRGGGACACTGTGCCCTGGAGG	none
NM_001128425.1(MUTYH):c.1047G>A(p.Trp349Ter)	chr1:45331800	GGGGAAGTTGACCACTCCCAGGGTCTGGTCCCAGGGCTCCGAGGGAGGCAGGCACAGGTGG	TTGACCACTCCCAGGGTCTGGTCRCAG,TGACCACTCCCAGGGTCTGGTCRCAGG,CTGGTCYCAGGGCTCCGAGGGAGGCAG,TCTGGTCYCAGGGCTCCGAGGGAGGCA,TCCCAGGGTCTGGTCYCAGGGCTCCGA,AGGGTCTGGTCRCAGGGCTCCGAGGGA,CCACTCCCAGGGTCTGGTCYCAGGGCT,CTGGTCRCAGGGCTCCGAGGGAGGCAG	none
NM_002834.4(PTPN11):c.178G>A(p.Gly60Ser)	chr12:112450358	GCTGTCACCCACATCAAGATTCAGAACACTGGTGATTACTATGACCTGTATGGAGGGGAGA	CCACATCAAGATTCAGAACACTRGTGA	none
NM_206883.2(SLC26A5):c.209G>A(p.Trp70Ter)	chr7:103420821	ACATATTCCTTGAATTTGTATGCTGGCAGCCATTTAGTTATGGGTAGGAACATATAAATGA	TGAATTTGTATGCTGGCAGCRATTTAG,TTGTATGCTGGCAGCYATTTAGTTATG,CTGGCAGCRATTTAGTTATGGGTAGGA,TGGCAGCRATTTAGTTATGGGTAGGAA	none
NM_001142800.1(EYS):c.6557G>A(p.Gly2186Glu)	chr6:64081870	AACATTTAATACTCACTGTAAAGAATAGTTCCATTTAAACTGTTTGTTTTTATAGTCAAGT	CTCACTGTAAAGAATAGTTRCATTTAA,CTGTAAAGAATAGTTYCATTTAAACTG,TCACTGTAAAGAATAGTTYCATTTAAA,CTCACTGTAAAGAATAGTTYCATTTAA	none
NM_014639.3(TTC37):c.4620+1G>C	chr5:95467865	TCAAACATTTTAAATAAAATCAATGCCTTACGTCAATAAGCTCATAGTCATCTTTGGCATA	TTAYGTCAATAAGCTCATAGTCATCTT,CTTAYGTCAATAAGCTCATAGTCATCT,ATAAAATCAATGCCTTARGTCAATAAG,CAATGCCTTARGTCAATAAGCTCATAG	none
NM_000527.4(LDLR):c.2131T>G(p.Cys711Gly)	chr19:11120513	GGCATGCTGCTGGCCAGGGACATGAGGAGCTGCCTCACAGGTGTGGCACACGCCTTGTTTC	ACATGAGGAGCRGCCTCACAGGTGTGG	none
NM_022124.5(CDH23):c.4877A>C(p.Asp1626Ala)	chr10:71777711	CCACCACGCACGTGTACGTGACCATTGTGGATGAGAATGATAACGCGCCCATGTTCCAGCA	GCACGTGTACGTGACCATTGTGGRTGA,CACGTGTACGTGACCATTGTGGRTGAG,TTGTGGYTGAGAATGATAACGCGCCCA,CGTGTACGTGACCATTGTGGRTGAGAA	none
NM_014797.2(ZBTB24):c.1222T>G(p.Cys408Gly)	chr6:109475465	CATCCATGAATTTGCGATGGCAGTCTTTGCATTCCGGTAATGAGTGGCCTTGTCGCAACAA	TTGCYTTCCGGTAATGAGTGGCCTTGT,CTTTGCYTTCCGGTAATGAGTGGCCTT,TCTTTGCYTTCCGGTAATGAGTGGCCT,TTTGCGATGGCAGTCTTTGCRTTCCGG,TTGCGATGGCAGTCTTTGCYTTCCGGT,TTTGCGATGGCAGTCTTTGCYTTCCGG	none
NM_001197104.1(KMT2A):c.11084C>G(p.Ser3695Ter)	chr11:118511963	TTCTTTATTTCCTTTCAGATGCCTGGAAGTCATTGACAGATAAAGTCCAGGAAGCTCGATC	TTTCAGATGCCTGGAAGTYATTGACAG,CTTTCAGATGCCTGGAAGTYATTGACA,CCTTTCAGATGCCTGGAAGTYATTGAC,TGGAAGTRATTGACAGATAAAGTCCAG,GGAAGTRATTGACAGATAAAGTCCAGG	none
NM_021007.2(SCN2A):c.4904G>A(p.Arg1635Gln)	chr2:165388710	TCCGAGTGATCCGTCTTGCCAGGATTGGCCGAATCCTACGTCTGATCAAAGGAGCAAAGGG	TTGGCCYAATCCTACGTCTGATCAAAG,TTGCCAGGATTGGCCYAATCCTACGTC,CCGTCTTGCCAGGATTGGCCYAATCCT,GATTGGCCRAATCCTACGTCTGATCAA,ATTGGCCRAATCCTACGTCTGATCAAA,TTGGCCRAATCCTACGTCTGATCAAAG	none
NM_000527.4(LDLR):c.1426C>T(p.Pro476Ser)	chr19:11113602	GACACCGTCATCAGCAGAGACATCCAGGCCCCCGACGGGCTGGCTGTGGACTGGATCCACA	CATCAGCAGAGACATCCAGGCCRCCGA,CCAGGCCYCCGACGGGCTGGCTGTGGA,CAGCAGAGACATCCAGGCCRCCGACGG,TCAGCAGAGACATCCAGGCCYCCGACG,TCCAGGCCRCCGACGGGCTGGCTGTGG,CCAGGCCRCCGACGGGCTGGCTGTGGA	none
NM_007294.3(BRCA1):c.5194-2A>Gchr17:43057137	ACCACATCTCCTCTGACTTCAAAATCATGCTGAAAGAAACCAAACACAACCCATCAGGATA	CTCCTCTGACTTCAAAATCATGCRGAA,TCCTCTGACTTCAAAATCATGCRGAAA,TCATGCYGAAAGAAACCAAACACAACC,CTCTGACTTCAAAATCATGCRGAAAGA,TCTGACTTCAAAATCATGCRGAAAGAA,TCAAAATCATGCYGAAAGAAACCAAAC,CTTCAAAATCATGCRGAAAGAAACCAA,CTGACTTCAAAATCATGCYGAAAGAAA,TCTGACTTCAAAATCATGCYGAAAGAA,CTCTGACTTCAAAATCATGCYGAAAGA,AATCATGCRGAAAGAAACCAAACACAA	CTCCTCTGACTTCAAAATCATGCRGAAA
NM_023110.2(FGFR1):c.142G>A(p.Gly48Ser)	chr8:38429898	GCAGCCGACAGCGAAGCTGCAGCAGGTCACCGGGGTGGACCAGGAAGGACTCCACTTCCAC	TCACYGGGGTGGACCAGGAAGGACTCC,ACAGCGAAGCTGCAGCAGGTCACRGGG,CAGCGAAGCTGCAGCAGGTCACRGGGG,CGAAGCTGCAGCAGGTCACRGGGGTGG,CAGCAGGTCACRGGGGTGGACCAGGAA,CAGGTCACRGGGGTGGACCAGGAAGGA	none
NM_000218.2(KCNQ1):c.1772G>T(p.Arg591Leu)	chr11:2778015	AGGATCGCGGCAGCAACACGATCGGCGCCCGCCTGAACCGAGTAGAAGACAAGGTAGGCTC	CCCYCCTGAACCGAGTAGAAGACAAGG,CAGCAACACGATCGGCGCCCRCCTGAA,GATCGGCGCCCRCCTGAACCGAGTAGA,CGGCGCCCRCCTGAACCGAGTAGAAGA	none
NM_001065.3(TNFRSF1A):c.184T>G(p.Cys62Gly)	chr12:6334100	ACCGTTTCCACTTGCCCCTACCTTTGTGGCACTTGGTACAGCAAATCGAATTATTTTGAGG	TTGTGGCYCTTGGTACAGCAAATCGAA,CCCTACCTTTGTGGCYCTTGGTACAGC,TTGCCCCTACCTTTGTGGCYCTTGGTA,CTTGCCCCTACCTTTGTGGCYCTTGGT,TTTGTGGCRCTTGGTACAGCAAATCGA,TTGTGGCRCTTGGTACAGCAAATCGAA	none
NM_000543.4(SMPD1):c.1624C>T(p.Arg542Ter)	chr11:6394335	ATACCGCACTGGCAGCTTCTCTACAGGGCTCGAGAAACCTATGGGCTGCCCAACACACTGC	ACTGGCAGCTTCTCTACAGGGCTRGAG,CTGGCAGCTTCTCTACAGGGCTRGAGA,GGCAGCTTCTCTACAGGGCTRGAGAAA,CTTCTCTACAGGGCTYGAGAAACCTAT	none
NM_023067.3(FOXL2):c.644A>G(p.Tyr215Cys)	chr3:138946079	GCTGCGGCTGCCGCCATCTGGCAGGAGGCATAGGGCATGGGTGAGGGAGGCTGCGGTAGCG	CTGCCGCCATCTGGCAGGAGGCARAGG,TGCCGCCATCTGGCAGGAGGCARAGGG,GGCAGGAGGCARAGGGCATGGGTGAGG,CCGCCATCTGGCAGGAGGCAYAGGGCA,AGGAGGCARAGGGCATGGGTGAGGGAG,GGAGGCARAGGGCATGGGTGAGGGAGG	none
NM_000053.3(ATP7B):c.3305T>C(p.Ile1102Thr)	chr13:51942493	ATGCCTTCCACGTTGCTGACTTTGCACCCAATTCCACAGCCTGGCACTGCCTGGAAGTCCG	CCAYTTCCACAGCCTGGCACTGCCTGG,CCCAYTTCCACAGCCTGGCACTGCCTG,CTGACTTTGCACCCAYTTCCACAGCCT,TTGCTGACTTTGCACCCAYTTCCACAG	none
NM_025243.3(SLC19A3):c.20C>A(p.Ser7Ter)	chr2:227702299	ACAGTGGGGTAAATCCAGGAACTGCTTAGTGAAGTTCTGTAACAATCCATGGCTGATCAAA	GGTAAATCCAGGAACTGCTTAGTRAAG,CTTAGTYAAGTTCTGTAACAATCCATG	none
NM_000546.5(TP53):c.919+2T>G	chr17:7673699	CTCCTCCACCGCTTCTTGTCCTGCTTGCTTACCTCGCTTAGTGCTCCCTGGGGGCAGCTCG	CTTYCCTCGCTTAGTGCTCCCTGGGGG,TTGCTTYCCTCGCTTAGTGCTCCCTGG,CTTGCTTYCCTCGCTTAGTGCTCCCTG,TCCTGCTTGCTTYCCTCGCTTAGTGCT,TTGTCCTGCTTGCTTYCCTCGCTTAGT,CTTGTCCTGCTTGCTTYCCTCGCTTAG,TCTTGTCCTGCTTGCTTYCCTCGCTTA,TTCTTGTCCTGCTTGCTTYCCTCGCTT,CTTCTTGTCCTGCTTGCTTYCCTCGCT,TTGCTTRCCTCGCTTAGTGCTCCCTGG	none
NM_021956.4(GRIK2):c.592C>T(p.Arg198Ter)	chr6:101676673	CTCATCAAAGCTCCATCAAGGTATAATCTTCGACTCAAAATTCGTCAGTTACCTGCTGATA	CTTYGACTCAAAATTCGTCAGTTACCT,TCTTYGACTCAAAATTCGTCAGTTACC,TCCATCAAGGTATAATCTTRGACTCAA,TCAAGGTATAATCTTYGACTCAAAATT,CCATCAAGGTATAATCTTYGACTCAAA,TCCATCAAGGTATAATCTTYGACTCAA,CTCCATCAAGGTATAATCTTYGACTCA	none
NM_000053.3(ATP7B):c.2294A>G(p.Asp765Gly)	chr13:51958372	GCAATGAACACAAAGAGCATGGGGGGCGTGTCGAAGAATGTCACAGGGCTCCTCTCCGCCT	ACACAAAGAGCATGGGGGGCGTGRCGA,CACAAAGAGCATGGGGGGCGTGRCGAA,CAAAGAGCATGGGGGGCGTGRCGAAGA,AAAGAGCATGGGGGGCGTGRCGAAGAA,TGGGGGGCGTGRCGAAGAATGTCACAG	none
NM_001146077.1(CLDN14):c.301G>A(p.Gly101Arg)	chr21:36461395	TGCCCTTGGCGCAGCGCGTGCACTTCATCCCGATGACGGCGCAGGCGCAGGCTATGCCCGA	TCCYGATGACGGCGCAGGCGCAGGCTA,TCATCCYGATGACGGCGCAGGCGCAGG,TTCATCCYGATGACGGCGCAGGCGCAG,TTCATCCRGATGACGGCGCAGGCGCAG,TCATCCRGATGACGGCGCAGGCGCAGG	none
NM_001927.3(DES):c.1216C>T(p.Arg406Trp)	chr2:219421532	ATGGCCCTGGATGTGGAGATTGCCACCTACCGGAAGCTGCTGGAGGGAGAGGAGAGCCGGT	CTACYGGAAGCTGCTGGAGGGAGAGGA,TGGATGTGGAGATTGCCACCTACRGGA,GGATGTGGAGATTGCCACCTACRGGAA,TTGCCACCTACRGGAAGCTGCTGGAGG,CCACCTACRGGAAGCTGCTGGAGGGAG,CACCTACRGGAAGCTGCTGGAGGGAGA,ACCTACRGGAAGCTGCTGGAGGGAGAG	none
NM_001101426.3(ISPD):c.789+2T>G	chr7:16308521	AAAGAACCCAAGCAAGGTATCATCCCTCTTACCTTCCAGAGGTCAGGTGATCCTTCTACAA	CTTYCCTTCCAGAGGTCAGGTGATCCT,TCTTYCCTTCCAGAGGTCAGGTGATCC,CCTCTTYCCTTCCAGAGGTCAGGTGAT,CCCTCTTYCCTTCCAGAGGTCAGGTGA,AAGGTATCATCCCTCTTRCCTTCCAGA,TCATCCCTCTTRCCTTCCAGAGGTCAG,CATCCCTCTTRCCTTCCAGAGGTCAGG,CCCTCTTRCCTTCCAGAGGTCAGGTGA	none
NM_000495.4(COL4A5):c.687+1G>A	chrX:108578120	TTAAATTTCCAGGGACCCAAAGGTGAAAAAGTGAGTAAAGAAAGAGAGCTGGTTATTCAGC	TCCAGGGACCCAAAGGTGAAAAARTGA,CCAGGGACCCAAAGGTGAAAAARTGAG,GGGACCCAAAGGTGAAAAARTGAGTAA,GACCCAAAGGTGAAAAARTGAGTAAAG,CCAAAGGTGAAAAARTGAGTAAAGAAA,CCCAAAGGTGAAAAAYTGAGTAAAGAA,AAGGTGAAAAARTGAGTAAAGAAAGAG,AGGTGAAAAARTGAGTAAAGAAAGAGA,GGTGAAAAARTGAGTAAAGAAAGAGAG	none
NM_000021.3(PSEN1):c.497T>C(p.Leu166Pro)	chr14:73186869	GCTTTCTTTTCTAGGTCATCCATGCCTGGCTTATTATATCATCTCTATTGTTGCTGTTCTT	CCTGGCYTATTATATCATCTCTATTGT,TCATCCATGCCTGGCYTATTATATCAT,CTAGGTCATCCATGCCTGGCYTATTAT	none
NM_014585.5(SLC40A1):c.479T>C(p.Val160Ala)	chr2:189571750	AGTTTGCTTCTGTCTTCTCCTGCAACAACAACAATCCAATCCCTTTGGATTGTGATTGCAG	TTCTGTCTTCTCCTGCAACAACARCAA,TCTCCTGCAACAACAYCAATCCAATCC,TCTTCTCCTGCAACAACAYCAATCCAA,CAACAACARCAATCCAATCCCTTTGGA	none
NM_145045.4(CCDC151):c.925G>T(p.Glu309Ter)	chr19:11426182	CCATGCGCTCGTTCTCCAGTTTCTTCTCCTCGGCGCGCTTCTTGCACTCACTTATGTAGCG	CCTYGGCGCGCTTCTTGCACTCACTTA,TCCTYGGCGCGCTTCTTGCACTCACTT,TCTCCTYGGCGCGCTTCTTGCACTCAC,TTCTCCTYGGCGCGCTTCTTGCACTCA,CCAGTTTCTTCTCCTYGGCGCGCTTCT,TCTCCAGTTTCTTCTCCTYGGCGCGCT,TTCTCCAGTTTCTTCTCCTYGGCGCGC	none
NM_017780.3(CHD7):c.2215G>T(p.Glu739Ter)	chr8:60795104	AAAACACCCCCACCATCTCCTCCTCCTGAAGAAGATGAGGACCCAGGTGTTCAGGTAATAC	CCCCACCATCTCCTCCTCCTGAARAAG,CCCACCATCTCCTCCTCCTGAARAAGA,CCTGAAYAAGATGAGGACCCAGGTGTT,TCCTGAAYAAGATGAGGACCCAGGTGT,ACCATCTCCTCCTCCTGAARAAGATGA,TCTCCTCCTCCTGAAYAAGATGAGGAC,CTCCTCCTGAARAAGATGAGGACCCAG,CCATCTCCTCCTCCTGAAYAAGATGAG	none
NM_020435.3(GJC2):c.108C>G(p.Ile36Met)	chr1:228157866	GTGGCTCACGGTGCTGGTGGTCTTCCGCATCGTGCTGACGGCTGTGGGCGGCGAGGCCATC	CCGCATYGTGCTGACGGCTGTGGGCGG,TCCGCATYGTGCTGACGGCTGTGGGCG,TGCTGGTGGTCTTCCGCATRGTGCTGA,CCGCATRGTGCTGACGGCTGTGGGCGG	none
NM_000030.2(AGXT):c.332G>A(p.Arg111Gln)	chr2:240869336	TGGTTGGGGCCAATGGCATTTGGGGGCAGCGAGCCGTGGACATCGGGGAGCGCATAGGTAA	TTGGGGGCAGCRAGCCGTGGACATCGG,GGGGCAGCRAGCCGTGGACATCGGGGA,GGGCAGCRAGCCGTGGACATCGGGGAG	none
NM_005956.3(MTHFD1):c.1674G>A(p.Thr558=)	chr14:64439172	GGCTCCAACGGAGAAGGGTCACACACGGACGGTAACAATTTGTCCCTTTCCAAGGAAATTA	CGGAGAAGGGTCACACACGGACRGTAA,AGAAGGGTCACACACGGACRGTAACAA	none
NM_003482.3(KMT2D):c.15536G>A(p.Arg5179His)	chr12:49026430	CCGATGGCGTGGAACACAAGGCCCCCCACACGGAACATGTGCAGCCGTTCTCCCCGCTGAA	CGTGGAACACAAGGCCCCCCACARGGA,GTGGAACACAAGGCCCCCCACARGGAA,CCCACAYGGAACATGTGCAGCCGTTCT,CCCCACAYGGAACATGTGCAGCCGTTC	none
NM_022114.3(PRDM16):c.872C>T(p.Pro291Leu)	chr1:3402986	ACGAGTGCAAGGACTGCGAGCGGATGTTCCCCAACAAGTACAGGTGCCACGCCCTCCTCTG	TCCYCAACAAGTACAGGTGCCACGCCC,TTCCYCAACAAGTACAGGTGCCACGCC,CAAGGACTGCGAGCGGATGTTCCRCAA,GGACTGCGAGCGGATGTTCCRCAACAA,GACTGCGAGCGGATGTTCCRCAACAAG	none
NM_004999.3(MYO6):c.2545C>T(p.Arg849Ter)	chr6:75886881	GGTCTGGTTAAGGTGGGCACACTGAAAAAACGACTTGATAAATTTAATGAGGTAGTCAGTG	GGTGGGCACACTGAAAAAARGACTTGA,GAAAAAARGACTTGATAAATTTAATGA,AAAAAARGACTTGATAAATTTAATGAG	none
NM_000430.3(PAFAH1B1):c.22C>T(p.Arg8Ter)	chr17:2638310	ACAGCCAAGATGGTGCTGTCCCAGAGACAACGAGATGAACTGTAAGTTTCTTTGTTTTGTG	AGATGGTGCTGTCCCAGAGACAARGAG,GATGGTGCTGTCCCAGAGACAARGAGA,GGTGCTGTCCCAGAGACAARGAGATGA,CTGTCCCAGAGACAAYGAGATGAACTG,CCCAGAGACAARGAGATGAACTGTAAG	none
m.4025C>T	chrMT:4025	ACATTATTATAATAAACACCCTCACCACTACAATCTTCCTAGGAACAACATATGACGCACT	CTAYAATCTTCCTAGGAACAACATATG,CCACTAYAATCTTCCTAGGAACAACAT,TCACCACTAYAATCTTCCTAGGAACAA,CCCTCACCACTAYAATCTTCCTAGGAA,CACCCTCACCACTARAATCTTCCTAGG,TCACCACTARAATCTTCCTAGGAACAA	none
NM_001042492.2(NF1):c.8009C>A(p.Ser2670Ter)	chr17:31358518	TGTTGGACTCTAAGATCAACACCCTGTTATCATTGTGCCAAGATCCAAATTTGTTAAATCC	TTATYATTGTGCCAAGATCCAAATTTG,CTGTTATYATTGTGCCAAGATCCAAAT,TCAACACCCTGTTATYATTGTGCCAAG,CCTGTTATRATTGTGCCAAGATCCAAA	none
NM_138694.3(PKHD1):c.4991C>T(p.Ser1664Phe)	chr6:52024819	ACTGCAAAGGTTAAGATGTCATCGCTCTGAGAAATAGAGATCAATTCTGGGGTAAAGGCCT	CTGAYAAATAGAGATCAATTCTGGGGT,AGGTTAAGATGTCATCGCTCTGARAAA,CTCTGAYAAATAGAGATCAATTCTGGG,TTAAGATGTCATCGCTCTGARAAATAG,TAAGATGTCATCGCTCTGARAAATAGA,TTAAGATGTCATCGCTCTGAYAAATAG,GCTCTGARAAATAGAGATCAATTCTGG,CTCTGARAAATAGAGATCAATTCTGGG	none
NM_000218.2(KCNQ1):c.760G>A(p.Val254Met)	chr11:2572089	CAGGGAGGCACCTGGAGGCTCCTGGGCTCCGTGGTCTTCATCCACCGCCAGGTGGGTGGCC	TCCYTGGTCTTCATCCACCGCCAGGTG,CTCCYTGGTCTTCATCCACCGCCAGGT,GCACCTGGAGGCTCCTGGGCTCCRTGG,CTGGAGGCTCCTGGGCTCCYTGGTCTT,CCTGGAGGCTCCTGGGCTCCYTGGTCT,GGCTCCRTGGTCTTCATCCACCGCCAG	none
NM_000138.4(FBN1):c.1948C>T(p.Arg650Cys)	chr15:48505037	GCCATGATGTTTTCTTACCAACACACACACGGCCATCCAGACCCACAGCCAGTCCAGGGAA	TCTTACCAACACACACACYGCCATCCA,TTCTTACCAACACACACACYGCCATCC,TTTCTTACCAACACACACACYGCCATC	none
NM_000051.3(ATM):c.6198+1G>A	chr11:108316114	TCATCAACACGCCAGGCAGGAATCATTCAGGTACATTTTTTCCCAGATTTGGTAAAGCCAT	TCAGYTACATTTTTTCCCAGATTTGGT,CCAGGCAGGAATCATTCAGYTACATTT,GAATCATTCAGRTACATTTTTTCCCAG,AATCATTCAGRTACATTTTTTCCCAGA	none
NM_000059.3(BRCA2):c.9256G>T(p.Gly3086Ter)	chr13:32380145	GGATTTGTCGTTTCTGTTGTGAAAAAAACAGGTAATGCACAATATAGTTAATTTTTTTTAT	CGTTTCTGTTGTGAAAAAAACARGTAA,TCTGTTGTGAAAAAAACAYGTAATGCA,TTCTGTTGTGAAAAAAACAYGTAATGC,TTTCTGTTGTGAAAAAAACAYGTAATG,AAAACARGTAATGCACAATATAGTTAA	none
NM_000059.3(BRCA2):c.8167G>C(p.Asp2723His)	chr13:32363369	ACCCAAAAAGTGGCCATTATTGAACTTACAGATGGGTGGTATGCTGTTAAGGCCCAGTTAG	AGTGGCCATTATTGAACTTACARATGG,CTTACAYATGGGTGGTATGCTGTTAAG,ACTTACARATGGGTGGTATGCTGTTAA,CTTACARATGGGTGGTATGCTGTTAAG	none
NM_000314.6(PTEN):c.1212A>C(p.Ter404Cys)	chr10:87965472	AGATCAGCATACACAAATTACAAAAGTCTGAATTTTTTTTTATCAAGAGGGATAAAACACC	CTGYATTTTTTTTTATCAAGAGGGATA,TCTGYATTTTTTTTTATCAAGAGGGAT,ACAAAAGTCTGRATTTTTTTTTATCAA,AAAGTCTGRATTTTTTTTTATCAAGAG,AAGTCTGRATTTTTTTTTATCAAGAGG,AGTCTGRATTTTTTTTTATCAAGAGGG	none
NM_000104.3(CYP1B1):c.1267A>T(p.Asn423Tyr)	chr2:38071087	TCAGTGGGTCATGATTCACAGACCACTGGTTGACAAAAACCACAGTGTCCTTGGGAATGTG	ATGATTCACAGACCACTGGTRGACAAA,TGATTCACAGACCACTGGTRGACAAAA,TCACAGACCACTGGTYGACAAAAACCA	none
NM_000191.2(HMGCL):c.835G>A(p.Glu279Lys)	chr1:23804441	CCAAGCCCTCTAGCATGTAGACCAGGTCTTCTGTGGCCAAGTTTCCTGATGCCCCCTGTGC	CTTYTGTGGCCAAGTTTCCTGATGCCC,TCTTYTGTGGCCAAGTTTCCTGATGCC,CAGGTCTTRTGTGGCCAAGTTTCCTGA	none
NM_004366.5(CLCN2):c.1709G>A(p.Trp570Ter)	chr3:184354113	GCACCCAGCCCTCCGTACTGGTGGCGGCCCCAGCCGAGCTCAGGCAGGTAGGGCAGTTTCT	CCCYAGCCGAGCTCAGGCAGGTAGGGC,CTCCGTACTGGTGGCGGCCCRAGCCGA,TCCGTACTGGTGGCGGCCCRAGCCGAG,CCGTACTGGTGGCGGCCCYAGCCGAGC,TCCGTACTGGTGGCGGCCCYAGCCGAG,CTCCGTACTGGTGGCGGCCCYAGCCGA,CGGCCCRAGCCGAGCTCAGGCAGGTAG	none
NM_001759.3(CCND2):c.841C>T(p.Pro281Ser)	chr12:4299980	TCGGAGGATGAACTGGACCAAGCCAGCACCCCTACAGACGTGCGGGATATCGACCTGTGAG	AACTGGACCAAGCCAGCACCRCTACAG,ACTGGACCAAGCCAGCACCRCTACAGA,AAGCCAGCACCRCTACAGACGTGCGGG,CTGGACCAAGCCAGCACCYCTACAGAC	none
NM_177550.4(SLC13A5):c.1022G>A(p.Trp341Ter)	chr17:6695759	GTCTCACCCTCCACCCAGGCAACAGTCAGCCAGCCGGGCATGAAGCCGGGGTCTCGGGAGA	CCACCCAGGCAACAGTCAGCRAGCCGG,CACCCAGGCAACAGTCAGCRAGCCGGG,CCACCCAGGCAACAGTCAGCYAGCCGG,CAGTCAGCRAGCCGGGCATGAAGCCGG,AGTCAGCRAGCCGGGCATGAAGCCGGG,GTCAGCRAGCCGGGCATGAAGCCGGGG	none
NM_201548.4(CERKL):c.1012C>T(p.Arg338Ter)	chr2:181548741	AATCTCTCCGTTGGTTAGGGGACATCCATCGATATTTTTCTGCCAGAGCCAAAGTTCTTCC	TCCATCYATATTTTTCTGCCAGAGCCA,GGACATCCATCRATATTTTTCTGCCAG,TTGGTTAGGGGACATCCATCYATATTT	none
NM_001143981.1(CHRDL1):c.301+2T>G	chrX:110759659	CAGCTAGGAAAGAAAGAGACAAATTGCTTTACCTGGGCAGCGAGGGCAGCACAGATGAGGA	TTTYCCTGGGCAGCGAGGGCAGCACAG,CTTTYCCTGGGCAGCGAGGGCAGCACA,TTGCTTTYCCTGGGCAGCGAGGGCAGC,AGAAAGAGACAAATTGCTTTRCCTGGG,AAGAGACAAATTGCTTTRCCTGGGCAG,AGACAAATTGCTTTRCCTGGGCAGCGA,CAAATTGCTTTRCCTGGGCAGCGAGGG,ATTGCTTTRCCTGGGCAGCGAGGGCAG	none
NM_001849.3(COL6A2):c.855+1G>C	chr21:46115926	CCGGGAGAGCCTGGCCAGAAGGGAAGACAGGTGAGTGTCCTTGCCCCACGCCCGCCCCGCC	AGCCTGGCCAGAAGGGAAGACAGRTGA,GCCTGGCCAGAAGGGAAGACAGRTGAG,CCAGAAGGGAAGACAGYTGAGTGTCCT,CTGGCCAGAAGGGAAGACAGYTGAGTG	none
NM_018105.2(THAP1):c.25G>T(p.Gly9Cys)	chr8:42843070	GCTTGTCCTTGTCGTAGCGGTTCTTGCAGCCGTAGGCGGAGCAGGACTGCACCATCCTTCC	TTGTCGTAGCGGTTCTTGCAGCRGTAG,TTGCAGCYGTAGGCGGAGCAGGACTGC,GTTCTTGCAGCRGTAGGCGGAGCAGGA,TCGTAGCGGTTCTTGCAGCYGTAGGCG	none
NM_006892.3(DNMT3B):c.808T>C(p.Ser270Pro)	chr20:32789007	TGGGTCCAGTGGTTTGGCGATGGCAAGTTCTCCGAGGTGAGTCCGGGGAAGGGCAAGGGGT	TTCYCCGAGGTGAGTCCGGGGAAGGGC,GTGGTTTGGCGATGGCAAGTTCRCCGA,GGTTTGGCGATGGCAAGTTCRCCGAGG,ATGGCAAGTTCRCCGAGGTGAGTCCGG,TTTGGCGATGGCAAGTTCYCCGAGGTG,GCAAGTTCRCCGAGGTGAGTCCGGGGA,CAAGTTCRCCGAGGTGAGTCCGGGGAA,AAGTTCRCCGAGGTGAGTCCGGGGAAG	none
NM_000085.4(CLCNKB):c.371C>T(p.Pro124Leu)	chr1:16047917	CTGCCCACCCCCGCCAAGGTTCTGGAATCCCGGAGGTGAAGACCATGTTGGCGGGTGTGGT	TCCYGGAGGTGAAGACCATGTTGGCGG,CCCCCGCCAAGGTTCTGGAATCCRGGA,CCCCGCCAAGGTTCTGGAATCCRGGAG,CCGCCAAGGTTCTGGAATCCYGGAGGT,GAATCCRGGAGGTGAAGACCATGTTGG	none
NM_007294.3(BRCA1):c.4185+2T>C	chr17:43090942	CACGCATGTGCACACACACACACGCTTTTTACCTGAGTGGTTAAAATGTCACTCTGAGAGG	TTTYCCTGAGTGGTTAAAATGTCACTC,TTTTYCCTGAGTGGTTAAAATGTCACT,CTTTTTYCCTGAGTGGTTAAAATGTCA,CACACACACACACGCTTTTTRCCTGAG,ACACACACACGCTTTTTRCCTGAGTGG,ACACGCTTTTTRCCTGAGTGGTTAAAA	TTTTYCCTGAGTGGTTAAAATGTCACTC
NM_015295.2(SMCHD1):c.423G>T(p.Leu141Phe)	chr18:2667030	ATATTATGCCAGTGAAGGACAAAATCCTTTGCGTAAGTATCCCATTCATACTAATTTTGAT	TTTYCGTAAGTATCCCATTCATACTAA,CTTTYCGTAAGTATCCCATTCATACTA,TCCTTTYCGTAAGTATCCCATTCATAC,AGTGAAGGACAAAATCCTTTRCGTAAG	none
NM_020638.2(FGF23):c.536G>A(p.Arg179Gln)	chr12:4370563	GGGTCCCGCTCCGAGTCGTCCTCGGCGCTCCGGGTGTGCCGCCGTGGTATGGGGGTGTTGA	CTCYGGGTGTGCCGCCGTGGTATGGGG,GCTCCGAGTCGTCCTCGGCGCTCRGGG,TCGTCCTCGGCGCTCYGGGTGTGCCGC,CCGAGTCGTCCTCGGCGCTCYGGGTGT	none
NM_173543.2(DZIP1L):c.463C>T(p.Gln155Ter)	chr3:138103509	AGCTGTGGGTGCCTGTCTGCATTAGCAGCTGCTGCAGGGTGCTGATCATCTTGCGACGCCG	GCCTGTCTGCATTAGCAGCTRCTGCAG,CCTGTCTGCATTAGCAGCTRCTGCAGG,TCTGCATTAGCAGCTYCTGCAGGGTGC,CTGTCTGCATTAGCAGCTYCTGCAGGG,CCTGTCTGCATTAGCAGCTYCTGCAGG	none
NM_178014.3(TUBB):c.1201G>A(p.Glu401Lys)	chr6:30724263	CGGAAGGCCTTCCTCCACTGGTACACAGGCGAGGGCATGGACGAGATGGAGTTCACCGAGG	CCTTCCTCCACTGGTACACAGGCRAGG,CTTCCTCCACTGGTACACAGGCRAGGG,GGTACACAGGCRAGGGCATGGACGAGA,CTCCACTGGTACACAGGCYAGGGCATG,CCTCCACTGGTACACAGGCYAGGGCAT,TCCTCCACTGGTACACAGGCYAGGGCA,ACACAGGCRAGGGCATGGACGAGATGG,CACAGGCRAGGGCATGGACGAGATGGA,ACAGGCRAGGGCATGGACGAGATGGAG	none
NM_003995.3(NPR2):c.2761C>T(p.Arg921Ter)	chr9:35808557	GCTTACATGGTGGTATCTGGCCTCCCAGGCCGAAATGGTCAACGCCATGCACCAGAAATTG	TGGTGGTATCTGGCCTCCCAGGCRGAA,GGTGGTATCTGGCCTCCCAGGCRGAAA,CCAGGCYGAAATGGTCAACGCCATGCA,CCCAGGCYGAAATGGTCAACGCCATGC,GGTATCTGGCCTCCCAGGCRGAAATGG,TCTGGCCTCCCAGGCYGAAATGGTCAA	TGGTGGTATCTGGCCTCCCAGGCRGAAA
NM_001363.4(DKC1):c.91C>A(p.Gln31Lys)	chrX:154765450	GGTTATATTTCTGTCCTGTCGAAGGAAATACAACACGCTGAAGAATTTCTTATCAAACCTG	CTGTCGAAGGAAATAYAACACGCTGAA,CTGTCCTGTCGAAGGAAATAYAACACG	none
NM_000128.3(F11):c.400C>T(p.Gln134Ter)	chr4:186274190	AACTATAACAGCTCAGTTGCCAAGAGTGCTCAAGAATGCCAAGAAAGATGCACGGATGACG	ACAGCTCAGTTGCCAAGAGTGCTRAAG,CAGCTCAGTTGCCAAGAGTGCTRAAGA,CCAAGAGTGCTRAAGAATGCCAAGAAA,TCAGTTGCCAAGAGTGCTYAAGAATGC,CTCAGTTGCCAAGAGTGCTYAAGAATG	none
NM_000059.3(BRCA2):c.9883C>T(p.Gln3295Ter)	chr13:32398396	CCCATTTGTACATTTGTTTCTCCGGCTGCACAGAAGGCATTTCAGCCACCAAGGAGTTGTG	GTACATTTGTTTCTCCGGCTGCARAGA,TACATTTGTTTCTCCGGCTGCARAGAA,CATTTGTTTCTCCGGCTGCARAGAAGG,TTTGTTTCTCCGGCTGCAYAGAAGGCA	none
NM_183050.3(BCKDHB):c.840+1G>T	chr6:80201032	GATGTTACTCTAGTTGCCTGGGGCACTCAGGTGAGTAGCATTGATCCCAACTGTTAAAACC	TCAGYTGAGTAGCATTGATCCCAACTG,CTCTAGTTGCCTGGGGCACTCAGRTGA,TCTAGTTGCCTGGGGCACTCAGRTGAG,AGTTGCCTGGGGCACTCAGRTGAGTAG,TTGCCTGGGGCACTCAGYTGAGTAGCA,CACTCAGRTGAGTAGCATTGATCCCAA	none
NM_000321.2(RB1):c.1128-2A>G	chr13:48373403	TTAACACATTTTCCTATTTTTATCCCCTCTAGGACTGTTATGAACACTATCCAACAATTAA	TCTYGGACTGTTATGAACACTATCCAA,CTCTYGGACTGTTATGAACACTATCCA,ATTTTCCTATTTTTATCCCCTCTRGGA,CCCTCTYGGACTGTTATGAACACTATC,CCCCTCTYGGACTGTTATGAACACTAT,TTTATCCCCTCTYGGACTGTTATGAAC,TTTTTATCCCCTCTRGGACTGTTATGA,CTATTTTTATCCCCTCTYGGACTGTTA,CCTATTTTTATCCCCTCTYGGACTGTT,TCCTATTTTTATCCCCTCTYGGACTGT,TTCCTATTTTTATCCCCTCTYGGACTG	none
NM_000527.4(LDLR):c.1136G>A(p.Cys379Tyr)	chr19:11111589	TGAACCTGGAGGGTGGCTACAAGTGCCAGTGTGAGGAAGGCTTCCAGCTGGACCCCCACAC	GGAGGGTGGCTACAAGTGCCAGTRTGA,GAGGGTGGCTACAAGTGCCAGTRTGAG,GGGTGGCTACAAGTGCCAGTRTGAGGA,GGTGGCTACAAGTGCCAGTRTGAGGAA,GCCAGTRTGAGGAAGGCTTCCAGCTGG	none
NM_206933.2(USH2A):c.11954G>A(p.Trp3985Ter)	chr1:215728142	ATAATGCCATTGGGAGATTCTGGCTTTGTCCAATTCAACAGAACTGAATGAGCACTCGTGG	TTTGTCYAATTCAACAGAACTGAATGA,CTTTGTCYAATTCAACAGAACTGAATG,GGGAGATTCTGGCTTTGTCRAATTCAA,TTTGTCRAATTCAACAGAACTGAATGA	none
NM_001197104.1(KMT2A):c.7438C>T(p.Arg2480Ter)	chr11:118503330	GAGGTTTTGACTCCTGAGTATATGGGCCAACGACCATGTAACAATGTTTCTTCTGATAAGA	CCAAYGACCATGTAACAATGTTTCTTC,CCTGAGTATATGGGCCAAYGACCATGT,TCCTGAGTATATGGGCCAAYGACCATG,CTCCTGAGTATATGGGCCAAYGACCAT	none
NM_000132.3(F8):c.6956C>T(p.Pro2319Leu)	chrX:154837697	GGGTGAATTCGAAGGTAGCGAGTCAGTAACGGTGGGTCTAGAGAGTTCACCACAGGTGTGA	TCGAAGGTAGCGAGTCAGTAACRGTGG	none
NM_000346.3(SOX9):c.1180C>T(p.Arg394Ter)	chr17:72124037	ACGCTGAGCAGCGAGCCGGGCCAGTCCCAGCGAACGCACATCAAGACGGAGCAGCTGAGCC	CCAGYGAACGCACATCAAGACGGAGCA,GCAGCGAGCCGGGCCAGTCCCAGRGAA,TCCCAGYGAACGCACATCAAGACGGAG,CCGGGCCAGTCCCAGYGAACGCACATC,GCCAGTCCCAGRGAACGCACATCAAGA,AGTCCCAGRGAACGCACATCAAGACGG,GTCCCAGRGAACGCACATCAAGACGGA,TCCCAGRGAACGCACATCAAGACGGAG	none
NM_024312.4(GNPTAB):c.10A>C(p.Lys4Gln)	chr12:101830666	GGCAGGTATAGGTCTGTCTCTGCAGGAGCTTGAACAGCATCACCCCTTCACCGCCACGCCA	ATAGGTCTGTCTCTGCAGGAGCTRGAA,GGTCTGTCTCTGCAGGAGCTRGAACAG,TCTGTCTCTGCAGGAGCTYGAACAGCA	none
NM_007294.3(BRCA1):c.5467G>A(p.Ala1823Thr)	chr17:43047643	ATATAGCACAGGTACATGCAGGCACCTTACCATGGAAGCCATTGTCCTCTGTCCAGGCATC	TTACYATGGAAGCCATTGTCCTCTGTC,CAGGTACATGCAGGCACCTTACRATGG,CCTTACYATGGAAGCCATTGTCCTCTG,GGTACATGCAGGCACCTTACRATGGAA,GTACATGCAGGCACCTTACRATGGAAG	none
NM_015295.2(SMCHD1):c.2068C>T(p.Pro690Ser)	chr18:2707567	ACATTAATATGCTGGTTTCATAACAGGCTCCCTGATAGATTGTCAGTAACTTGGCCTGAAG	CTCYCTGATAGATTGTCAGTAACTTGG,ATGCTGGTTTCATAACAGGCTCRCTGA,CTGGTTTCATAACAGGCTCRCTGATAG,TTTCATAACAGGCTCYCTGATAGATTG,ATAACAGGCTCRCTGATAGATTGTCAG,CTGGTTTCATAACAGGCTCYCTGATAG,ACAGGCTCRCTGATAGATTGTCAGTAA	none
NM_022464.4(SIL1):c.645+2T>C	chr5:139026799	AAGTCTGACTTATGGACGAAGAAATACAGTACCTGATGGACATAATATTCAAGATCAAAGA	GGACGAAGAAATACAGTRCCTGATGGA	none
NM_000500.7(CYP21A2):c.844G>T(p.Val282Leu)	chr6:32040110	GAGGGCTCTGGACAGCTCCTGGAAGGGCACGTGCACATGGCTGCAGTGGACCTCCTGATCG	CTCCTGGAAGGGCACYTGCACATGGCT,TGGAAGGGCACRTGCACATGGCTGCAG,AAGGGCACRTGCACATGGCTGCAGTGG,AGGGCACRTGCACATGGCTGCAGTGGA	none
NM_000056.4(BCKDHB):c.1016C>T(p.Ser339Leu)	chr6:80273199	ACGAGGCTCCCTTGACAGGCGGCTTTGCATCGGAAATCAGCTCTACAGTTCAGGTAGAGTA	TCCCTTGACAGGCGGCTTTGCATRGGA,CCCTTGACAGGCGGCTTTGCATRGGAA,TTGCATYGGAAATCAGCTCTACAGTTC,TTTGCATYGGAAATCAGCTCTACAGTT,TTGACAGGCGGCTTTGCATYGGAAATC,CTTGACAGGCGGCTTTGCATYGGAAAT	none
NM_005267.4(GJA8):c.134G>C(p.Trp45Ser)	chr1:147908089	TCATCCTTGGCACGGCCGCAGAGTTCGTGTGGGGGGATGAGCAATCCGACTTCGTGTGCAA	TGGCACGGCCGCAGAGTTCGTGTRGGG,GGCACGGCCGCAGAGTTCGTGTRGGGG,TCGTGTYGGGGGATGAGCAATCCGACT,TTCGTGTYGGGGGATGAGCAATCCGAC,CACGGCCGCAGAGTTCGTGTRGGGGGA,CCGCAGAGTTCGTGTYGGGGGATGAGC,GTTCGTGTRGGGGGATGAGCAATCCGA	none
NM_000361.2(THBD):c.1209G>T(p.Arg403Ser)	chr20:23048296	ACAGGCAGTCTGGTTGCAAAACATCTGGCACCTGTGCGGCTCGTGGGGAATGGGCGCGAAG	CTGGCAYCTGTGCGGCTCGTGGGGAAT,TCTGGCAYCTGTGCGGCTCGTGGGGAA,AACATCTGGCARCTGTGCGGCTCGTGG,ATCTGGCARCTGTGCGGCTCGTGGGGA,TCTGGCARCTGTGCGGCTCGTGGGGAA	none
NM_000038.5(APC):c.5341C>T(p.Gln1781Ter)	chr5:112840935	AAACCAACTTCACCAGTAAAACCTATACCACAAAATACTGAATATAGGACACGTGTAAGAA	CCAYAAAATACTGAATATAGGACACGT,CTTCACCAGTAAAACCTATACCARAAA,TTCACCAGTAAAACCTATACCARAAAA,CCAGTAAAACCTATACCAYAAAATACT,CTATACCARAAAATACTGAATATAGGA	CTTCACCAGTAAAACCTATACCARAAAA
NM_000255.3(MUT):c.653A>G(p.Gln218Arg)	chr6:49457791	CGAACCATAAATTCCTTTAGTATATCATTTTGGATGGTACCAGTAAGCTTCTCTTTAGGTA	TTTYGGATGGTACCAGTAAGCTTCTCT,TAAATTCCTTTAGTATATCATTTRGGA,TCATTTYGGATGGTACCAGTAAGCTTC,ATTCCTTTAGTATATCATTTRGGATGG,TTTAGTATATCATTTYGGATGGTACCA,GTATATCATTTRGGATGGTACCAGTAA,TCCTTTAGTATATCATTTYGGATGGTA,TTCCTTTAGTATATCATTTYGGATGGT	none
NM_175914.4(HNF4A):c.514C>T(p.Gln172Ter)	chr20:44414594	ATCGCAGATGTGTGTGAGTCCATGAAGGAGCAGCTGCTGGTTCTCGTTGAGTGGGCCAAGT	GAAGGAGRAGCTGCTGGTTCTCGTTGA,AAGGAGRAGCTGCTGGTTCTCGTTGAG	none
NM_000179.2(MSH6):c.1423C>T(p.Gln475Ter)	chr2:47799406	GCATTTGGCCGTTATTCAGATTCCCTGGTGCAGAAGGGCTATAAAGTAGCACGAGTGGAAC	GCCGTTATTCAGATTCCCTGGTGRAGA,CCGTTATTCAGATTCCCTGGTGRAGAA,CTGGTGYAGAAGGGCTATAAAGTAGCA,CCTGGTGYAGAAGGGCTATAAAGTAGC,GTTATTCAGATTCCCTGGTGRAGAAGG,TTATTCAGATTCCCTGGTGRAGAAGGG,TCAGATTCCCTGGTGYAGAAGGGCTAT,ATTCCCTGGTGRAGAAGGGCTATAAAG,TTATTCAGATTCCCTGGTGYAGAAGGG,CCCTGGTGRAGAAGGGCTATAAAGTAG	none
NM_000314.6(PTEN):c.510T>A(p.Ser170Arg)	chr10:87952135	TTCTGTCCACCAGGGAGTAACTATTCCCAGTCAGAGGCGCTATGTGTATTATTATAGCTAC	CCAGYCAGAGGCGCTATGTGTATTATT,CACCAGGGAGTAACTATTCCCAGRCAG,ACCAGGGAGTAACTATTCCCAGRCAGA,TCCCAGYCAGAGGCGCTATGTGTATTA,TTCCCAGYCAGAGGCGCTATGTGTATT,CAGGGAGTAACTATTCCCAGRCAGAGG	none
NM_000138.4(FBN1):c.7267G>T(p.Gly2423Ter)	chr15:48425802	ACCCAGTTTTACAAATGCAATGATATGATCCTCTGTCATTGACACATTCCCCATTTCGGCA	none	none
NM_001287174.1(ABCC8):c.2509C>T(p.Arg837Ter)	chr11:17412716	GCTGGTAGAGGGCTCGGGCCACACTGATTCGCTGGCGTTGACCACCAGACAGGTTGATGCC	TTCYCTGGCGTTGACCACCAGACAGGT,AGGGCTCGGGCCACACTGATTCRCTGG,CTGATTCYCTGGCGTTGACCACCAGAC,CTCGGGCCACACTGATTCYCTGGCGTT,ACTGATTCRCTGGCGTTGACCACCAGA	none
NM_000307.4(POU3F4):c.845G>T(p.Arg282Leu)	chrX:83509169	TCGCTGCACAGGGCCGCAAGCGCAAGAAGCGGACCTCCATCGAGGTGAGTGTCAAGGGCGT	CAAGAAGCRGACCTCCATCGAGGTGAG	none
NM_001145320.1(ADAMTSL2):c.340G>A(p.Glu114Lys)	chr9:133539801	GAGTGTCCGCCGGACGGGAGGAGCTTCCGCGAGGAGCAGTGCGTCTCCTTCAACTCCCACG	CCGCYAGGAGCAGTGCGTCTCCTTCAA,CGCCGGACGGGAGGAGCTTCCGCRAGG,GCCGGACGGGAGGAGCTTCCGCRAGGA,TTCCGCYAGGAGCAGTGCGTCTCCTTC,CTTCCGCYAGGAGCAGTGCGTCTCCTT	none
NM_003159.2(CDKL5):c.542A>C(p.Glu181Ala)	chrX:18584341	ACGTTGCCACCAGATGGTATCGGTCCCCAGAACTCTTACTTGGGTGAGTTACCGTCCCAAA	CCAGYACTCTTACTTGGGTGAGTTACC,CCCCAGYACTCTTACTTGGGTGAGTTA,TCCCCAGYACTCTTACTTGGGTGAGTT	none
NM_000280.4(PAX6):c.916+1G>C	chr11:31793651	ATTGATTCGTAGTATTAGTATTTCAAATTACCCGGTGTGGTGGGTTGTGGAATTGGTTGGT	TTAYCCGGTGTGGTGGGTTGTGGAATT,GTAGTATTAGTATTTCAAATTARCCGG,TTCAAATTAYCCGGTGTGGTGGGTTGT,ATTAGTATTTCAAATTARCCGGTGTGG,AGTATTTCAAATTARCCGGTGTGGTGG,TTAGTATTTCAAATTAYCCGGTGTGGT,CAAATTARCCGGTGTGGTGGGTTGTGG,AAATTARCCGGTGTGGTGGGTTGTGGA	none
NM_000138.4(FBN1):c.2854+1G>T	chr15:48492460	TTATTAGAAAAATAATGAGCTCAGTATTTACCAAGACAGATCCTTCCTGTGGCATCCAAAG	TTAYCAAGACAGATCCTTCCTGTGGCA,TTTAYCAAGACAGATCCTTCCTGTGGC,AAAAATAATGAGCTCAGTATTTARCAA,AAAATAATGAGCTCAGTATTTARCAAG,AATGAGCTCAGTATTTARCAAGACAGA	TTTAYCAAGACAGATCCTTCCTGTGGCA
NM_000090.3(COL3A1):c.582+1G>C(p.Gly177_Pro194del)	chr2:188988135	CCTGGTACATCTGGTCATCCTGGTTCCCCTGTAAGTATAGCCATTGGTGGTGTTTTCTTCC	CCTYTAAGTATAGCCATTGGTGGTGTT,CCCTYTAAGTATAGCCATTGGTGGTGT,CATCTGGTCATCCTGGTTCCCCTRTAA,ATCTGGTCATCCTGGTTCCCCTRTAAG,TCCCCTYTAAGTATAGCCATTGGTGGT,TTCCCCTYTAAGTATAGCCATTGGTGG,CTGGTCATCCTGGTTCCCCTYTAAGTA,TTCCCCTRTAAGTATAGCCATTGGTGG	none
NM_080675.3(SUN5):c.485T>A(p.Met162Lys)	chr20:32995668	ATCTCCTGGAGCTTGGCAATGAGCTGGTTCATGCTACCTCGGAGGTCCTGGATTTCCCCAC	TTCYTGCTACCTCGGAGGTCCTGGATT,CTGGTTCYTGCTACCTCGGAGGTCCTG,TTGGCAATGAGCTGGTTCYTGCTACCT,CTTGGCAATGAGCTGGTTCYTGCTACC,TGGTTCRTGCTACCTCGGAGGTCCTGG	none
NM_006121.3(KRT1):c.931G>C(p.Glu311Gln)	chr12:52677682	CTTGGTAGAGTGCTGTAAGGAAATCAATTTCCTGCTGCAAGTTGTCAAGTTTGGCCTGAAG	TTTYCTGCTGCAAGTTGTCAAGTTTGG,TCAATTTYCTGCTGCAAGTTGTCAAGT,CTGTAAGGAAATCAATTTYCTGCTGCA,ATCAATTTRCTGCTGCAAGTTGTCAAG	none
NM_001204.6(BMPR2):c.1129-3C>G	chr2:202532582	CTCTCTCTAAAAAATATCACTCTAATTTATCAGGTTGGCACTATCAGATATATGGCACCAG	TTATYAGGTTGGCACTATCAGATATAT,TAAAAAATATCACTCTAATTTATRAGG,AAATATCACTCTAATTTATRAGGTTGG,CTAATTTATYAGGTTGGCACTATCAGA,TCTAATTTATRAGGTTGGCACTATCAG,CTAATTTATRAGGTTGGCACTATCAGA	none
NM_006502.2(POLH):c.1603A>G(p.Lys535Glu)	chr6:43614018	AGTACAGGAACTGAGCCCTTCTTTAAGCAGAAAAGTCTGCTTCTAAAGCAGAAACAGCTTA	GAACTGAGCCCTTCTTTAAGCAGRAAA,AACTGAGCCCTTCTTTAAGCAGRAAAG,CCCTTCTTTAAGCAGYAAAGTCTGCTT,TCTTTAAGCAGRAAAGTCTGCTTCTAA,CTGAGCCCTTCTTTAAGCAGYAAAGTC,AAGCAGRAAAGTCTGCTTCTAAAGCAG	none
NM_001042432.1(CLN3):c.949C>T(p.Gln317Ter)	chr16:28482340	GCCCTCGCTCCTCTTACCAGCGGTATTGCTGAGCGTGACTCAGGGAAGTGTTCCAGAAAAA	TCTTACCAGCGGTATTGCTRAGCGTGA,GCGGTATTGCTRAGCGTGACTCAGGGA,CTTACCAGCGGTATTGCTYAGCGTGAC,TCTTACCAGCGGTATTGCTYAGCGTGA,CTCTTACCAGCGGTATTGCTYAGCGTG	none
NM_007294.3(BRCA1):c.5027T>G(p.Leu1676Ter)	chr17:43067655	TGAGTAGTCTCTTCAGTAATTAGATTAGTTAAAGTGATGTGGTGTTTTCTGGCAAACTTGT	TCTCTTCAGTAATTAGATTAGTTRAAG,TTAGTTYAAGTGATGTGGTGTTTTCTG,CTTCAGTAATTAGATTAGTTRAAGTGA,TCAGTAATTAGATTAGTTYAAGTGATG,TTCAGTAATTAGATTAGTTYAAGTGAT,CTTCAGTAATTAGATTAGTTYAAGTGA	none
NM_013275.5(ANKRD11):c.6670G>T(p.Glu2224Ter)	chr16:89279872	CCCCACGGGCCCTCTCTTCCGGCACCGTCTCCGCCTCCACCGCAGCTTCTAGAGCCACGTC	TCTYCGCCTCCACCGCAGCTTCTAGAG,CCGTCTYCGCCTCCACCGCAGCTTCTA,CTTCCGGCACCGTCTYCGCCTCCACCG,TCTCTTCCGGCACCGTCTYCGCCTCCA,CTCTCTTCCGGCACCGTCTYCGCCTCC,CCTCTCTTCCGGCACCGTCTYCGCCTC	none
NM_000132.3(F8):c.2029T>C(p.Phe677Leu)	chrX:154947782	GTGTGTCTTCATAGACCATTTTGTGTTTGAAGGTATATCCAGAGAAGAAGACAGAAAGGAA	TTGAYGGTATATCCAGAGAAGAAGACA,CCATTTTGTGTTTGAYGGTATATCCAG,TTTGTGTTTGARGGTATATCCAGAGAA,GTGTTTGARGGTATATCCAGAGAAGAA,TGTTTGARGGTATATCCAGAGAAGAAG,GTTTGARGGTATATCCAGAGAAGAAGA	none
NM_000391.3(TPP1):c.1094G>A(p.Cys365Tyr)	chr11:6616056	CGGAACTGGTGTCTTCCAGAGACAGACCAACACCCGGCCCCACTGTCACCTGAGAGAGACC	CCAAYACCCGGCCCCACTGTCACCTGA,GTCTTCCAGAGACAGACCAARACCCGG,CCAGAGACAGACCAAYACCCGGCCCCA,CTTCCAGAGACAGACCAAYACCCGGCC,TCTTCCAGAGACAGACCAAYACCCGGC	none
NM_004963.3(GUCY2C):c.1160A>G(p.Asp387Gly)	chr12:14672883	TGATAAGCAGTGAGACATACTTTCTTGGTGTCCACAGAGGTATACAGAAGCACCATGGTAC	TTGGTGYCCACAGAGGTATACAGAAGC,CTTGGTGYCCACAGAGGTATACAGAAG,TGAGACATACTTTCTTGGTGRCCACAG,GAGACATACTTTCTTGGTGRCCACAGA,TCTTGGTGRCCACAGAGGTATACAGAA,CTTGGTGRCCACAGAGGTATACAGAAG	none
NM_000039.2(APOA1):c.251T>G(p.Leu84Arg)	chr11:116836361	TCCTGGGTCACAGGGCCGAGCTGTTCGCGCAGCTTGCTGAAGGTGGAGGTCACGCTGTCCC	TCGCGCYGCTTGCTGAAGGTGGAGGTC,TTCGCGCYGCTTGCTGAAGGTGGAGGT,CCGAGCTGTTCGCGCYGCTTGCTGAAG,GCTGTTCGCGCRGCTTGCTGAAGGTGG,GTTCGCGCRGCTTGCTGAAGGTGGAGG	none
NM_001171.5(ABCC6):c.2490C>T(p.Ala830=)	chr16:16177552	AAGCTCCTGGTAGGAACCCATCTCTGCGATGGCCCCATTTGCCAGCACTATGATCCAATCA	CTGCGATYGCCCCATTTGCCAGCACTA	none
NM_007267.7(TMC6):c.744C>A(p.Tyr248Ter)	chr17:78124671	GAAAGCCAGCAGGGTCTTGAGAAAGAGGAAGTAGGAGAGCACGCTGGAGCCGAACTGGCCC	AGCAGGGTCTTGAGAAAGAGGAARTAG,GCAGGGTCTTGAGAAAGAGGAARTAGG,AGGGTCTTGAGAAAGAGGAARTAGGAG,GGGTCTTGAGAAAGAGGAARTAGGAGA,CTTGAGAAAGAGGAAYTAGGAGAGCAC,AAGAGGAARTAGGAGAGCACGCTGGAG	none
NM_000350.2(ABCA4):c.2564G>A(p.Trp855Ter)	chr1:94055134	TGCTTACCTGGAAACACCTGATCAAGGTACCAAGCGAGTAAGCCATAGACAGCAGCATCAA	CTGGAAACACCTGATCAAGGTACRAAG,GAAACACCTGATCAAGGTACRAAGCGA,AAACACCTGATCAAGGTACRAAGCGAG,CAAGGTACRAAGCGAGTAAGCCATAGA	none
NM_153704.5(TMEM67):c.389C>G(p.Pro130Arg)	chr8:93758559	ACTTAACTGCCGAAGGAAAATGTCACTGTCCCATTGGCCATATTTTAGGTAAGAATTAGAT	CGAAGGAAAATGTCACTGTCRCATTGG,TCACTGTCRCATTGGCCATATTTTAGG	none
NM_002335.3(LRP5):c.2202G>A(p.Trp734Ter)	chr11:68410024	CGTTGACTGGATGGGCAAGAACCTCTACTGGGCCGACACTGGGACCAACAGAATCGAAGTG	CTGYGCCGACACTGGGACCAACAGAAT,CTACTGYGCCGACACTGGGACCAACAG,TCTACTGYGCCGACACTGGGACCAACA,CTACTGRGCCGACACTGGGACCAACAG	none
NM_006594.4(AP4B1):c.114-2A>C	chr1:113902864	CAGACATGTCCAAGCCTTGAGTCATGTACCTGAACAACGCACATGACAGAAGGAAGTAAAA	GTCCAAGCCTTGAGTCATGTACCRGAA,CAAGCCTTGAGTCATGTACCRGAACAA,TCATGTACCYGAACAACGCACATGACA,CTTGAGTCATGTACCYGAACAACGCAC,CCTTGAGTCATGTACCYGAACAACGCA,AGTCATGTACCRGAACAACGCACATGA,CATGTACCRGAACAACGCACATGACAG,ATGTACCRGAACAACGCACATGACAGA,TGTACCRGAACAACGCACATGACAGAA	none
NM_000520.5(HEXA):c.316C>T(p.Gln106Ter)	chr15:72356555	AATTCTCCACTGACTCCAAAGTAGGAAGCTGGTTACATCCAGGTGTGACTACAGAGACAAC	CCAAAGTAGGAAGCTYGTTACATCCAG	none
NM_015560.2(OPA1):c.2334G>A(p.Trp778Ter)	chr3:193659540	TCCAGACTGGAAAAAGAGGTGGTTATACTGGAAGAATCGGACCCAAGAACAGGTAGAAATA	CTGYAAGAATCGGACCCAAGAACAGGT,TGGAAAAAGAGGTGGTTATACTGRAAG,GGAAAAAGAGGTGGTTATACTGRAAGA,TGGTTATACTGRAAGAATCGGACCCAA,TTATACTGRAAGAATCGGACCCAAGAA	none
NM_000041.3(APOE):c.487C>T(p.Arg163Cys)	chr19:44908783	GTGCGCCTCGCCTCCCACCTGCGCAAGCTGCGTAAGCGGCTCCTCCGCGATGCCGATGACC	CTGYGTAAGCGGCTCCTCCGCGATGCC,CGCCTCCCACCTGCGCAAGCTGRGTAA,TCCCACCTGCGCAAGCTGYGTAAGCGG,CTCCCACCTGCGCAAGCTGYGTAAGCG,CCTCCCACCTGCGCAAGCTGYGTAAGC,CAAGCTGRGTAAGCGGCTCCTCCGCGA	none
NM_213599.2(ANO5):c.1078T>C(p.Cys360Arg)	chr11:22250805	ATGATCATGTGCCCACTCTGTGATCAAGTGTGTGATTATTGGAGACTAAATAGTACGTGTT	GTGCCCACTCTGTGATCAAGTGRGTGA,TCAAGTGYGTGATTATTGGAGACTAAA,CTCTGTGATCAAGTGYGTGATTATTGG,CCACTCTGTGATCAAGTGYGTGATTAT,CCCACTCTGTGATCAAGTGYGTGATTA,ATCAAGTGRGTGATTATTGGAGACTAA,TCAAGTGRGTGATTATTGGAGACTAAA	none
NM_016835.4(MAPT):c.1839T>C(p.Asn613=)	chr17:46010375	CGTCCAGTCCAAGTGTGGCTCAAAGGATAATATCAAACACGTCCCGGGAGGCGGCAGTGTG	AAGTGTGGCTCAAAGGATAARATCAAA,AAGGATAARATCAAACACGTCCCGGGA,AGGATAARATCAAACACGTCCCGGGAG,GGATAARATCAAACACGTCCCGGGAGG	none
NM_000314.6(PTEN):c.635-3C>G	chr10:87957850	TGAAATAATACTGGTATGTATTTAACCATGCAGATCCTCAGTTTGTGGTCTGCCAGCTAAA	ATACTGGTATGTATTTAACCATGRAGA,TTAACCATGYAGATCCTCAGTTTGTGG,CTGGTATGTATTTAACCATGYAGATCC,TTAACCATGRAGATCCTCAGTTTGTGG	none
NM_001015877.1(PHF6):c.3G>T(p.Met1Ile)	chrX:134377620	GTGGCATTCTAAAGGCAATTTAAAAATCATGTCAAGCTCAGTTGAACAGAAAAAAGGGCCT	TCATYTCAAGCTCAGTTGAACAGAAAA,CTAAAGGCAATTTAAAAATCATRTCAA,TTAAAAATCATRTCAAGCTCAGTTGAA,AAAATCATRTCAAGCTCAGTTGAACAG,AAATCATRTCAAGCTCAGTTGAACAGA,AATCATRTCAAGCTCAGTTGAACAGAA	none
NM_006306.3(SMC1A):c.2272C>T(p.Arg758Ter)	chrX:53403818	TCTCCTTCAAGTCTTTCATTTCCCTCTCTCGGCTCTGAATGATCCTCTTGATATCATTAAT	CTCYGCTCTGAATGATCCTCTTGATAT,TCTCYGCTCTGAATGATCCTCTTGATA,TCTCTCYGCTCTGAATGATCCTCTTGA,CTCTCTCYGCTCTGAATGATCCTCTTG,TCTTTCATTTCCCTCTCTCRGCTCTGA,TCATTTCCCTCTCTCYGCTCTGAATGA,CTTTCATTTCCCTCTCTCYGCTCTGAA,TCTTTCATTTCCCTCTCTCYGCTCTGA,TCTCTCRGCTCTGAATGATCCTCTTGA	none
NM_000138.4(FBN1):c.493C>T(p.Arg165Ter)	chr15:48596328	GTCCAGTAAATCCGTAAGTGCATGCACATCGATTTGGGGCCACACACCTTCCTCCATTGAG	TCCGTAAGTGCATGCACATCRATTTGG,CCGTAAGTGCATGCACATCRATTTGGG,CCGTAAGTGCATGCACATCYATTTGGG,TCCGTAAGTGCATGCACATCYATTTGG	none
NM_139248.2(LIPH):c.322T>C(p.Trp108Arg)	chr3:185534860	TATATATTAAAGTTGTAGCTCCTCGATTCCAATCAACAACAACTACGTTCATGTCTTCAAC	TCCYATCAACAACAACTACGTTCATGT,TTCCYATCAACAACAACTACGTTCATG,TTGTAGCTCCTCGATTCCYATCAACAA	none
NM_001171.5(ABCC6):c.2125G>A(p.Glu709Lys)	chr16:16182534	GGTCCAGCTCCTGCCCGAAGCACACATTCTCTACCACAGAGGTGTTCTGCACCCAGGCCTC	TCTYTACCACAGAGGTGTTCTGCACCC,TTCTYTACCACAGAGGTGTTCTGCACC,CTGCCCGAAGCACACATTCTYTACCAC	none
NM_006920.4(SCN1A):c.2552G>A(p.Arg851Gln)	chr2:166039427	TTGGTGCTTTTTTTTTTTTTTTTTACCAATCGAAATGAACGGAGAACAGATAATCCTTCCA	TTTTTTTTTTTTTTTTTACCAATRGAA,TTTTTTTTTTTTTTTTACCAATRGAAA,TTTTTTTTTTTTTACCAATRGAAATGA,TTTTTTTTTACCAATYGAAATGAACGG,TTTTTACCAATRGAAATGAACGGAGAA,TTTTTTTTTTTTACCAATYGAAATGAA,TTTTTTTTTTTTTACCAATYGAAATGA,TTTTTTTTTTTTTTACCAATYGAAATG,TTACCAATRGAAATGAACGGAGAACAG,TACCAATRGAAATGAACGGAGAACAGA	TTTTTTTTTTTTTTTTTACCAATRGAAA
NM_000264.4(PTCH1):c.1804C>T(p.Arg602Ter)	chr9:95469856	AGAAAATATCCAGTCTCCTGTCCTCGCGTCGATATAAATCCATGCTGAGAATTGCAGGAAA	TCGCGTCYATATAAATCCATGCTGAGA,CAGTCTCCTGTCCTCGCGTCRATATAA,AGTCTCCTGTCCTCGCGTCRATATAAA,TCCTGTCCTCGCGTCYATATAAATCCA,CTCGCGTCRATATAAATCCATGCTGAG,TCGCGTCRATATAAATCCATGCTGAGA,CGCGTCRATATAAATCCATGCTGAGAA	none
NM_021625.4(TRPV4):c.1851C>A(p.Phe617Leu)	chr12:109792403	GCCGATCATGAAGAGCAAGTAGACGAGCAGGAATCGGAAAAGGTCCTTGAAGAGAATCTAA	AAGAGCAAGTAGACGAGCAGRAATCGG,AGAGCAAGTAGACGAGCAGRAATCGGA,CGAGCAGRAATCGGAAAAGGTCCTTGA,GAGCAGRAATCGGAAAAGGTCCTTGAA	none
NM_001271.3(CHD2):c.4413+1G>A	chr15:93004752	GATGATCTGGACCAGGAGACATTCAGCATAGTAAGTCTTGAAATCGGGGGGTGCCAGTGTC	TGGACCAGGAGACATTCAGCATARTAA,GGACCAGGAGACATTCAGCATARTAAG,TTCAGCATAYTAAGTCTTGAAATCGGG,AGACATTCAGCATARTAAGTCTTGAAA,CCAGGAGACATTCAGCATAYTAAGTCT,ATTCAGCATARTAAGTCTTGAAATCGG,TTCAGCATARTAAGTCTTGAAATCGGG,TCAGCATARTAAGTCTTGAAATCGGGG,CAGCATARTAAGTCTTGAAATCGGGGG,AGCATARTAAGTCTTGAAATCGGGGGG	none
NM_002546.3(TNFRSF11B):c.226A>C(p.Thr76Pro)	chr8:118933105	CGGGGCTGCAGTATAGACACTCGTCACTGGTGTGCCAGCTGTCTGTGTAGTAGTGGTCAGG	CTGGYGTGCCAGCTGTCTGTGTAGTAG,TCACTGGYGTGCCAGCTGTCTGTGTAG,TATAGACACTCGTCACTGGRGTGCCAG,TCACTGGRGTGCCAGCTGTCTGTGTAG	none
NM_000434.3(NEU1):c.1170C>G(p.Tyr390Ter)	chr6:31859797	GTAGTGGTTCCGGCCTTTCTCATACAGGACGTAGAGCTGGGGGGCCTGCTCCTCTCCATCC	TTCCGGCCTTTCTCATACAGGACRTAG,TCCGGCCTTTCTCATACAGGACRTAGA,TTTCTCATACAGGACYTAGAGCTGGGG	none
NM_001457.3(FLNB):c.2452C>T(p.Arg818Ter)	chr3:58110138	ACAGTCAAATATGTGCCTCCTGCTGCTGGGCGATACACTATCAAAGTTCTCTTTGCATCTC	CCTCCTGCTGCTGGGYGATACACTATC,CTGCTGCTGGGRGATACACTATCAAAG	none
NM_000019.3(ACAT1):c.473A>G(p.Asn158Ser)	chr11:108138935	TGGTGGCAGGTGGGATGGAGAGCATGTCCAATGTTCCATATGTAATGAACAGAGGATCAAC	CCAYTGTTCCATATGTAATGAACAGAG,TCCAYTGTTCCATATGTAATGAACAGA,CATGTCCARTGTTCCATATGTAATGAA	none
NM_000141.4(FGFR2):c.923A>G(p.Tyr308Cys)	chr10:121519995	CAGAAAGTCCTCACCTTGAGAACCTTGAGGTAGGGCAGCCCGTCGGGCCCGTATTTACTGC	TCCTCACCTTGAGAACCTTGAGGRAGG,CCTCACCTTGAGAACCTTGAGGRAGGG,TTGAGGYAGGGCAGCCCGTCGGGCCCG,CTTGAGGYAGGGCAGCCCGTCGGGCCC,CACCTTGAGAACCTTGAGGRAGGGCAG,TTGAGAACCTTGAGGYAGGGCAGCCCG,GAACCTTGAGGRAGGGCAGCCCGTCGG,TCACCTTGAGAACCTTGAGGYAGGGCA	none
NM_004958.3(MTOR):c.7280T>A(p.Leu2427Gln)	chr1:11114338	TGATACTCACTGTCCATCAGCCTCCAGTTCAGCAAGGGGTCATAGACAAAGGCTTCCAGCA	TTCYGCAAGGGGTCATAGACAAAGGCT,ACTGTCCATCAGCCTCCAGTTCRGCAA,CCAGTTCYGCAAGGGGTCATAGACAAA,TGTCCATCAGCCTCCAGTTCRGCAAGG,GTCCATCAGCCTCCAGTTCRGCAAGGG,GCCTCCAGTTCRGCAAGGGGTCATAGA,TCCATCAGCCTCCAGTTCYGCAAGGGG,TCCAGTTCRGCAAGGGGTCATAGACAA,CCAGTTCRGCAAGGGGTCATAGACAAA,CAGTTCRGCAAGGGGTCATAGACAAAG	none
NM_172107.3(KCNQ2):c.1658G>T(p.Arg553Leu)	chr20:63413555	TCGTAGGGCCGCAGGCTCTCCTTGAACTTCCGCTTGGACACCAGGAACCGCATGACACTGC	TTCYGCTTGGACACCAGGAACCGCATG,CTTCYGCTTGGACACCAGGAACCGCAT,GCAGGCTCTCCTTGAACTTCRGCTTGG,CAGGCTCTCCTTGAACTTCRGCTTGGA,CTCTCCTTGAACTTCYGCTTGGACACC,CCTTGAACTTCRGCTTGGACACCAGGA	none
NM_004826.3(ECEL1):c.1685+1G>T	chr2:232482850	CCTGACCCCCAGCTCTGGGCCAGGCACCCACGTGGACTTGTCCACCTCCTGCCGAATCTTC	CCAYGTGGACTTGTCCACCTCCTGCCG,CCCAYGTGGACTTGTCCACCTCCTGCC,CCAGCTCTGGGCCAGGCACCCARGTGG,CTGGGCCAGGCACCCAYGTGGACTTGT,TCTGGGCCAGGCACCCAYGTGGACTTG,CTCTGGGCCAGGCACCCAYGTGGACTT	none
NM_005726.5(TSFM):c.57+4A>G	chr12:57782862	CTGGTCGCGCGGACCGGGAGCTACCCGGTGAGAAGTCCTGGTGCTGGTACCGACCTGCTGT	CGCGGACCGGGAGCTACCCGGTGRGAA,GCGGACCGGGAGCTACCCGGTGRGAAG,CCGGTGYGAAGTCCTGGTGCTGGTACC,CCCGGTGYGAAGTCCTGGTGCTGGTAC,CCGGGAGCTACCCGGTGYGAAGTCCTG,CTACCCGGTGRGAAGTCCTGGTGCTGG	none
NM_199440.1(HSPD1):c.292G>A(p.Val98Ile)	chr2:197497275	CTTCATTTGTGTTATTGGCAACATCTTGAACAAGTTTAGCTCCAATGTTTTTGTATTTATC	TGTGTTATTGGCAACATCTTGAARAAG,CTTGAAYAAGTTTAGCTCCAATGTTTT,TCTTGAAYAAGTTTAGCTCCAATGTTT,TTATTGGCAACATCTTGAAYAAGTTTA	none
NM_000352.4(ABCC8):c.560T>A(p.Val187Asp)	chr11:17463457	GGCCTGCTTACCCTCACCCTGATGACATTGACCTCCACGAGGAGCAGCATCCCATAGAGGA	TTGYCCTCCACGAGGAGCAGCATCCCA,CTCACCCTGATGACATTGYCCTCCACG,CCTCACCCTGATGACATTGYCCTCCAC,CCCTCACCCTGATGACATTGYCCTCCA	none
NM_000180.3(GUCY2D):c.3139-1G>C	chr17:8016204	CTAAGTCCTTCCCTCTCCCATGTCTCCCCAGGGCAAGGGCGCCGAGGACACTTTCTGGCTA	CCAYGGCAAGGGCGCCGAGGACACTTT,CCCAYGGCAAGGGCGCCGAGGACACTT,TCCCCAYGGCAAGGGCGCCGAGGACAC,CTCCCCAYGGCAAGGGCGCCGAGGACA,CCCTCTCCCATGTCTCCCCARGGCAAG,CCTCTCCCATGTCTCCCCARGGCAAGG,TCCCATGTCTCCCCAYGGCAAGGGCGC,CTCCCATGTCTCCCCAYGGCAAGGGCG,TCTCCCATGTCTCCCCAYGGCAAGGGC,CTCTCCCATGTCTCCCCAYGGCAAGGG,CCTCTCCCATGTCTCCCCAYGGCAAGG,CCCTCTCCCATGTCTCCCCAYGGCAAG,ATGTCTCCCCARGGCAAGGGCGCCGAG,TGTCTCCCCARGGCAAGGGCGCCGAGG,GTCTCCC…	none
NM_007194.3(CHEK2):c.1238T>G(p.Leu413Ter)	chr22:28695731	ATTTCTTACCAGATAAAAAGAATAACTCCTAAACTCCAGCAGTCCACAGCACGGTTATACC	CCTYAACTCCAGCAGTCCACAGCACGG,TCCTYAACTCCAGCAGTCCACAGCACG,TAACTCCTRAACTCCAGCAGTCCACAG	none
NM_032957.4(RTEL1):c.823G>A(p.Glu275Lys)	chr20:63672607	GACCTGAAGGGGACAGTCGTGATCTTTGACGAAGCTCACAACGTGGTGAGTCTCCGCTGGC	AGGGGACAGTCGTGATCTTTGACRAAG,TTTGACYAAGCTCACAACGTGGTGAGT,CTTTGACYAAGCTCACAACGTGGTGAG,TGATCTTTGACRAAGCTCACAACGTGG,TCTTTGACRAAGCTCACAACGTGGTGA,CTTTGACRAAGCTCACAACGTGGTGAG	none
NM_001083116.2(PRF1):c.1163G>T(p.Ser388Ile)	chr10:70598558	TGGCACACACACTGGCATGGGTCTCGGGGGCTCTTCTGCCGCCCTGGTGGGCACGGCCGGC	TCGGGGGYTCTTCTGCCGCCCTGGTGG,CTGGCATGGGTCTCGGGGGYTCTTCTG,TCGGGGGRTCTTCTGCCGCCCTGGTGG,CGGGGGRTCTTCTGCCGCCCTGGTGGG	none
NM_000059.3(BRCA2):c.426-2A>G	chr13:32326099	TAACCTAAGGGATTTGCTTTGTTTTATTTTAGTCCTGTTGTTCTACAATGTACACATGTAA	TTTYGTCCTGTTGTTCTACAATGTACA,TTTTYGTCCTGTTGTTCTACAATGTAC,TTATTTTYGTCCTGTTGTTCTACAATG,TTTTATTTTYGTCCTGTTGTTCTACAA,TTGTTTTATTTTYGTCCTGTTGTTCTA,TTGCTTTGTTTTATTTTYGTCCTGTTG,TTTGCTTTGTTTTATTTTYGTCCTGTT,TTTTATTTTRGTCCTGTTGTTCTACAA	TTTTYGTCCTGTTGTTCTACAATGTACA
NM_001122757.2(POU1F1):c.889C>T(p.Arg297Trp)	chr3:87259959	ATAAACTCTGATTCAGACTTGTTTTCACCCGTTTTTCTCTCTGCCTCCGGTTGCAAAACCA	CCCYTTTTTCTCTCTGCCTCCGGTTGC,TCACCCYTTTTTCTCTCTGCCTCCGGT,TTCACCCYTTTTTCTCTCTGCCTCCGG,TCAGACTTGTTTTCACCCYTTTTTCTC,TTCAGACTTGTTTTCACCCYTTTTTCT,TTCACCCRTTTTTCTCTCTGCCTCCGG	none
NM_000321.2(RB1):c.1154T>G(p.Leu385Ter)	chr13:48373431	CTAGGACTGTTATGAACACTATCCAACAATTAATGATGATTTTAAATTCAGCAAGTGATCA	TATCCAACAATRAATGATGATTTTAAA,AACAATRAATGATGATTTTAAATTCAG	none
NM_000023.3(SGCA):c.850C>T(p.Arg284Cys)	chr17:50170245	TTCTTCTGCCCACCCACTGAGGCCCCAGACCGTGACTTCTTGGTGGATGCTCTGGTCACCC	CCCACCCACTGAGGCCCCAGACRGTGA,CCAGACYGTGACTTCTTGGTGGATGCT,CCCAGACYGTGACTTCTTGGTGGATGC,AGGCCCCAGACRGTGACTTCTTGGTGG,CCCACTGAGGCCCCAGACYGTGACTTC	none
NM_001100.3(ACTA1):c.553C>A(p.Arg185Ser)	chr1:229432333	GGATCTTCATCAGGTAGTCGGTGAGATCGCGGCCCGCCAGGTCCAGGCGCATGATGGCGTG	TCGCYGCCCGCCAGGTCCAGGCGCATG,GGTGAGATCGCRGCCCGCCAGGTCCAG	none
NM_000090.3(COL3A1):c.3509G>T(p.Gly1170Val)	chr2:189008126	TTGGACCACCAGGGCCTCGAGGTAACAGAGGTGAAAGAGGATCTGAGGTAAGACATCACTT	ACCAGGGCCTCGAGGTAACAGAGRTGA,CCAGGGCCTCGAGGTAACAGAGRTGAA,AGGGCCTCGAGGTAACAGAGRTGAAAG,GGGCCTCGAGGTAACAGAGRTGAAAGA,CTCGAGGTAACAGAGYTGAAAGAGGAT,AGGTAACAGAGRTGAAAGAGGATCTGA,ACAGAGRTGAAAGAGGATCTGAGGTAA	none
NM_000059.3(BRCA2):c.8504C>G(p.Ser2835Ter)	chr13:32370972	ACACATTATTACAGTGGATGGAGAAGACATCATCTGGATTATACATATTTCGCAATGAAAG	ACAGTGGATGGAGAAGACATRATCTGG,CAGTGGATGGAGAAGACATRATCTGGA	none
NM_172079.2(CAMK2B):c.416C>T(p.Pro139Leu)	chr7:44243526	TTGCACTTGCTGGCCAGAAGCAGGTTCTCCGGCTGCAGGGAGGTGACCGGCACAAGGGTGC	TCCYGCTGCAGGGAGGTGACCGGCACA,CTCCYGCTGCAGGGAGGTGACCGGCAC,TTCTCCYGCTGCAGGGAGGTGACCGGC,GGCCAGAAGCAGGTTCTCCRGCTGCAG,GCAGGTTCTCCRGCTGCAGGGAGGTGA,GTTCTCCRGCTGCAGGGAGGTGACCGG	none
NM_000436.3(OXCT1):c.1367G>T(p.Cys456Phe)	chr5:41749579	ACACATTGCTTTCCAGTCAATGGTAATGTACATTTCTCCATGATTTTATGTGCATTTCCCT	CCAGTCAATGGTAATGTAYATTTCTCC,TCCAGTCAATGGTAATGTAYATTTCTC,TTCCAGTCAATGGTAATGTAYATTTCT	none
NM_000257.3(MYH7):c.4664A>G(p.Glu1555Gly)	chr14:23416293	AACTCCAGCTGGGCCCGGAGGATCTTGCCCTCCTCGTGCTCCAGGGAGGCCTGGGAAGGGG	CCCYCCTCGTGCTCCAGGGAGGCCTGG,TTGCCCYCCTCGTGCTCCAGGGAGGCC,CTTGCCCYCCTCGTGCTCCAGGGAGGC,GGATCTTGCCCRCCTCGTGCTCCAGGG,TCTTGCCCRCCTCGTGCTCCAGGGAGG	none
NM_183050.3(BCKDHB):c.832G>A(p.Gly278Ser)	chr6:80201023	GAAGGGAGTGATGTTACTCTAGTTGCCTGGGGCACTCAGGTGAGTAGCATTGATCCCAACT	CTGGYGCACTCAGGTGAGTAGCATTGA	none
NM_020461.3(TUBGCP6):c.1833+1G>A	chr22:50226049	CTCTCTTCCCCACACATGAGCCCCTCCTCACCCGGGGGCAGCAGAGCTTCAGCAGGTTAAT	TCAYCCGGGGGCAGCAGAGCTTCAGCA,CTCAYCCGGGGGCAGCAGAGCTTCAGC,CCCACACATGAGCCCCTCCTCARCCGG,TCCTCAYCCGGGGGCAGCAGAGCTTCA,CTCCTCAYCCGGGGGCAGCAGAGCTTC,CACACATGAGCCCCTCCTCARCCGGGG,ACACATGAGCCCCTCCTCARCCGGGGG,CCCTCCTCAYCCGGGGGCAGCAGAGCT,GCCCCTCCTCARCCGGGGGCAGCAGAG	none
NM_000277.2(PAH):c.498C>G(p.Tyr166Ter)	chr12:102866607	ACAAGCAAGGCAGACTTACTGGCGGTAGTTGTAGGCAATGTCAGCAAACTGCTTCCGTCTT	AGGCAGACTTACTGGCGGTAGTTRTAG,GGCAGACTTACTGGCGGTAGTTRTAGG,AGACTTACTGGCGGTAGTTRTAGGCAA,TTACTGGCGGTAGTTYTAGGCAATGTC	none
NM_000267.3(NF1):c.5205+5G>A	chr17:31326257	ACAAAGACACCAAAGTTTCTATTAAAGTAAGTTCCAGTCTGTGTTTTGTAAACGATTCATT	CAAAGTTTCTATTAAAGTAARTTCCAG,TTAAAGTAAYTTCCAGTCTGTGTTTTG,CTATTAAAGTAAYTTCCAGTCTGTGTT,TTTCTATTAAAGTAAYTTCCAGTCTGT,AAGTAARTTCCAGTCTGTGTTTTGTAA	none
NM_153334.6(SCARF2):c.190T>C(p.Cys64Arg)	chr22:20431972	CGTCCCCTTGCTGCCTCCAGCCAGCGCAGCACGTGGGCACCTGGGAGCTGCGAGCAGAGGG	CTGCCTCCAGCCAGCGCAGCRCGTGGG,TCCAGCCAGCGCAGCYCGTGGGCACCT,GCCAGCGCAGCRCGTGGGCACCTGGGA,CTGCCTCCAGCCAGCGCAGCYCGTGGG	none
NM_000397.3(CYBB):c.1449G>A(p.Trp483Ter)	chrX:37806521	CCTCAGCTACAACATCTACCTCACTGGCTGGGATGAGTCTCAGGTAAGGACAAGACTCCAA	CTGYGATGAGTCTCAGGTAAGGACAAG,CTGGCTGYGATGAGTCTCAGGTAAGGA,AACATCTACCTCACTGGCTGRGATGAG,CTACCTCACTGGCTGYGATGAGTCTCA,ACTGGCTGRGATGAGTCTCAGGTAAGG,CTGGCTGRGATGAGTCTCAGGTAAGGA	none
NM_005677.3(COLQ):c.943C>T(p.Arg315Ter)	chr3:15458197	TTCTCCCAGAAAGCCTTACCACAGGAACTCGCGGGGAACTGGGCCCATACACAGATTCCCC	CTCYCGGGGAACTGGGCCCATACACAG,AGAAAGCCTTACCACAGGAACTCRCGG,GAAAGCCTTACCACAGGAACTCRCGGG,AAGCCTTACCACAGGAACTCRCGGGGA,AGCCTTACCACAGGAACTCRCGGGGAA,TTACCACAGGAACTCYCGGGGAACTGG	none
NM_000490.4(AVP):c.56C>T(p.Ala19Val)	chr20:3084619	CCGCCCCTCGGGCAGTTCTGGAAGTAGCACGCGGAGGAGAAGGCCAGTAGGCCGAGGAAGC	TCGGGCAGTTCTGGAAGTAGCACRCGG,CGGGCAGTTCTGGAAGTAGCACRCGGA,GGCAGTTCTGGAAGTAGCACRCGGAGG,GCAGTTCTGGAAGTAGCACRCGGAGGA,TTCTGGAAGTAGCACYCGGAGGAGAAG,GTAGCACRCGGAGGAGAAGGCCAGTAG,TAGCACRCGGAGGAGAAGGCCAGTAGG	none
NM_001080522.2(CC2D2A):c.1558C>T(p.Arg520Ter)	chr4:15533284	ATAAAAGTTTGGAAAGAGATGAAATCCCTTCGAGAGTTCCAGAGATTTACAAATACTCCCT	CTTYGAGAGTTCCAGAGATTTACAAAT,CCTTYGAGAGTTCCAGAGATTTACAAA,TTTGGAAAGAGATGAAATCCCTTRGAG,TTGGAAAGAGATGAAATCCCTTRGAGA,TCCCTTYGAGAGTTCCAGAGATTTACA	none
NM_000218.2(KCNQ1):c.940G>A(p.Gly314Ser)	chr11:2583453	CTCTCCCTGCAGGTCACAGTCACCACCATCGGCTATGGGGACAAGGTGCCCCAGACGTGGG	GGTCACAGTCACCACCATCRGCTATGG,TCACCACCATCRGCTATGGGGACAAGG	none
NM_001002294.2(FMO3):c.1302G>A(p.Met434Ile)	chr1:171117145	GACCATACAGACAGATTACATTGTTTATATGGATGAACTCTCCTCCTTCATTGGGGCAAAG	TTATATYGATGAACTCTCCTCCTTCAT,TTTATATYGATGAACTCTCCTCCTTCA,ACAGATTACATTGTTTATATRGATGAA,TTACATTGTTTATATYGATGAACTCTC	none
NM_005373.2(MPL):c.1904C>T(p.Pro635Leu)	chr1:43352768	CCTACCTACCACTAAGCTATTGGCAGCAGCCTTGAGGACAGGCTCCTCACTCCCAGTTCCC	CCACTAAGCTATTGGCAGCAGCRTTGA,ACTAAGCTATTGGCAGCAGCRTTGAGG,CTAAGCTATTGGCAGCAGCRTTGAGGA,CTAAGCTATTGGCAGCAGCYTTGAGGA	none
NM_000444.5(PHEX):c.1768+1G>A	chrX:22219104	ATGAATTTACACATGGATTTGATAATAATGGTAAGTACCGGTTCATTTTATAAGCTGCTGC	TACACATGGATTTGATAATAATGRTAA,ACACATGGATTTGATAATAATGRTAAG,TTGATAATAATGYTAAGTACCGGTTCA	none
NM_000202.7(IDS):c.1403G>T(p.Arg468Leu)	chrX:149482996	TCAGAATTCCACTGAGGGATGTCTGAAGGCCGGGGATACTGGCTATAGGCAATCAGTTCAC	TCCACTGAGGGATGTCTGAAGGCRGGG,CCACTGAGGGATGTCTGAAGGCRGGGG,CTGAGGGATGTCTGAAGGCYGGGGATA,CTGAAGGCRGGGGATACTGGCTATAGG	none
NM_002238.3(KCNH1):c.1405G>A(p.Gly469Arg)	chr1:210804143	ACATCTGTTGGAAAATAGTCGTCACATTCCCGAAGATGGTGGCATAGAGAAGTGCTAGAGG	TCCYGAAGATGGTGGCATAGAGAAGTG,TTCCYGAAGATGGTGGCATAGAGAAGT,TTGGAAAATAGTCGTCACATTCCRGAA,TGGAAAATAGTCGTCACATTCCRGAAG,CACATTCCRGAAGATGGTGGCATAGAG,ACATTCCRGAAGATGGTGGCATAGAGA,CATTCCRGAAGATGGTGGCATAGAGAA	none
NM_000094.3(COL7A1):c.7411C>T(p.Arg2471Ter)	chr3:48570304	CCCGGATGCCTGGCTCCCCACGCTCGCCTCGGGGCCCAGGCAGCCCTACTCCAGGGTCTCC	CTCYGGGCCCAGGCAGCCCTACTCCAG,CCTCYGGGCCCAGGCAGCCCTACTCCA,GCCTGGCTCCCCACGCTCGCCTCRGGG,TCGCCTCYGGGCCCAGGCAGCCCTACT,CCCCACGCTCGCCTCYGGGCCCAGGCA	none
NM_004415.3(DSP):c.268C>T(p.Gln90Ter)	chr6:7555815	GACTGCTTGATGCGAGCAGAGCTCATCGTGCAGCCTGTAAGCTTTCCCTGTTCCCATCGCT	none	none
NM_000181.3(GUSB):c.1521G>A(p.Trp507Ter)	chr7:65967863	AATCAACTCCAGGTGCCCGTAGTCGTGATACCAAGAGTAGTAGCTGTTCAAACAGATCACA	TCCAGGTGCCCGTAGTCGTGATARCAA,CCAGGTGCCCGTAGTCGTGATARCAAG,AGGTGCCCGTAGTCGTGATARCAAGAG,CCCGTAGTCGTGATAYCAAGAGTAGTA,GTGATARCAAGAGTAGTAGCTGTTCAA	none
NM_001194958.2(KCNJ18):c.502G>A(p.Val168Met)	chr17:21703288	GCCGTCTTCATGGTGGTGGCCCAGTCCATCGTGGGCTGCATCATCGACTCCTTCATGATTG	TCATGGTGGTGGCCCAGTCCATCRTGG,CATGGTGGTGGCCCAGTCCATCRTGGG,TCCATCYTGGGCTGCATCATCGACTCC	none
NM_003159.2(CDKL5):c.99+1G>T	chrX:18510855	TATGGAGTTGTACTTAAATGCAGACACAAGGCAAGTACATTATTTTTAAAAAGAAATATCT	TTGTACTTAAATGCAGACACAAGRCAA,TGTACTTAAATGCAGACACAAGRCAAG,TTAAATGCAGACACAAGYCAAGTACAT,CTTAAATGCAGACACAAGYCAAGTACA,GACACAAGRCAAGTACATTATTTTTAA,ACACAAGRCAAGTACATTATTTTTAAA,CACAAGRCAAGTACATTATTTTTAAAA	none
NM_000252.2(MTM1):c.231+2T>G	chrX:150598688	ATCGTCTTTATTTAAGAAGTTTGGAAACGGTAAGTAGAATATAAGACCATAAAGATGACCC	TTATTTAAGAAGTTTGGAAACGGRAAG,TTTAAGAAGTTTGGAAACGGRAAGTAG,TTAAGAAGTTTGGAAACGGRAAGTAGA,TTAAGAAGTTTGGAAACGGYAAGTAGA,TTTAAGAAGTTTGGAAACGGYAAGTAG,TTTGGAAACGGRAAGTAGAATATAAGA	none
NM_000482.3(APOA4):c.1140G>T(p.Gln380His)	chr11:116820918	CATCTGCACCTGCTCCTGCTGCTGCTCCTGCTGCTGTTCCTGCTGTTGCTCCAGCTCAGGG	CTGYTGCTGTTCCTGCTGTTGCTCCAG,CCTGYTGCTGTTCCTGCTGTTGCTCCA,CTCCTGYTGCTGTTCCTGCTGTTGCTC,CTGCTGCTGCTCCTGYTGCTGTTCCTG,CTCCTGCTGCTGCTCCTGYTGCTGTTC	none
NM_000552.4(VWF):c.8317T>C(p.Cys2773Arg)	chr12:5949140	GCATGGGCTCCGTCCGTGTCGGAGAGCAGCAGGAGCACTGGTCCTGCACATCGTTGATGTC	CTCCGTCCGTGTCGGAGAGCAGCRGGA,TCCGTCCGTGTCGGAGAGCAGCRGGAG,TCCGTGTCGGAGAGCAGCYGGAGCACT	none
NM_000525.3(KCNJ11):c.149G>A(p.Arg50Gln)	chr11:17387943	AACACGTCCTGCAGGAAGCGGCCCTGCTCCCGGATGTTCTTGTGGGCCACGTTGCAGTTGC	TCCYGGATGTTCTTGTGGGCCACGTTG,CTCCYGGATGTTCTTGTGGGCCACGTT,CCTGCAGGAAGCGGCCCTGCTCCRGGA,CTGCTCCYGGATGTTCTTGTGGGCCAC,GGCCCTGCTCCRGGATGTTCTTGTGGG	none
NM_016180.4(SLC45A2):c.856C>T(p.Gln286Ter)	chr5:33963723	GTTCAGCATGATTTTTGTTTTTTGCTCCCTGCATTGCCAGCTCTGGATTTACGTAACCATT	CCTYCATTGCCAGCTCTGGATTTACGT,CCCTYCATTGCCAGCTCTGGATTTACG,CTCCCTYCATTGCCAGCTCTGGATTTA,TTTTGCTCCCTRCATTGCCAGCTCTGG,TTTTGTTTTTTGCTCCCTYCATTGCCA,TTTTTGTTTTTTGCTCCCTYCATTGCC	none
NM_003380.3(VIM):c.451G>A(p.Glu151Lys)	chr10:17229873	CAAGGCAAGTCGCGCCTGGGGGACCTCTACGAGGAGGAGATGCGGGAGCTGCGCCGGCAGG	CTACYAGGAGGAGATGCGGGAGCTGCG,AGTCGCGCCTGGGGGACCTCTACRAGG,GTCGCGCCTGGGGGACCTCTACRAGGA,CTCTACYAGGAGGAGATGCGGGAGCTG,CCTCTACYAGGAGGAGATGCGGGAGCT,CGCGCCTGGGGGACCTCTACRAGGAGG,GCGCCTGGGGGACCTCTACRAGGAGGA,CTGGGGGACCTCTACYAGGAGGAGATG,GGGACCTCTACRAGGAGGAGATGCGGG	none
NM_002010.2(FGF9):c.184A>G(p.Arg62Gly)	chr13:21672096	ACGGACTTGGATCATTTAAAGGGGATTCTCAGGCGGAGGCAGCTATACTGCAGGACTGGAT	CTCYGGCGGAGGCAGCTATACTGCAGG,TCTCYGGCGGAGGCAGCTATACTGCAG,ATCATTTAAAGGGGATTCTCRGGCGGA,TCATTTAAAGGGGATTCTCRGGCGGAG,TTAAAGGGGATTCTCYGGCGGAGGCAG,TCATTTAAAGGGGATTCTCYGGCGGAG	none
NM_000094.3(COL7A1):c.6007G>A(p.Gly2003Arg)	chr3:48575512	GGCCAGGGTCTCCACGGTCGCCCTTCAGCCCGCGTTCTCCAGGAAAGCCGATGGGGCCCTG	TCAGCCYGCGTTCTCCAGGAAAGCCGA,TTCAGCCYGCGTTCTCCAGGAAAGCCG,GCCCTTCAGCCRGCGTTCTCCAGGAAA,CCACGGTCGCCCTTCAGCCYGCGTTCT,TCCACGGTCGCCCTTCAGCCYGCGTTC,TCAGCCRGCGTTCTCCAGGAAAGCCGA	none
NM_001037.4(SCN1B):c.254G>A(p.Arg85His)	chr19:35033545	ATGAGGTGTTGCAGCTGGAGGAGGATGAGCGCTTCGAGGGCCGCGTGGTGTGGAATGGCAG	GCAGCTGGAGGAGGATGAGCRCTTCGA,CAGCTGGAGGAGGATGAGCRCTTCGAG	none
NM_080860.3(RSPH1):c.308G>A(p.Gly103Asp)	chr21:42486428	TAGGTGTCATTATTGATGTAGTAGTATACGCCATGGCCGTGCCGCAGGTCATTTGCCCACT	TTGATGTAGTAGTATACGYCATGGCCG	none
NM_000465.3(BARD1):c.2143C>T(p.Gln715Ter)	chr2:214728867	TCGCATGGTATGCGACTGTATTGATGGTCTGAGTCACGTCACTGTCTGGCTTGGGCTTTCT	TCTYAGTCACGTCACTGTCTGGCTTGG,CTGTATTGATGGTCTYAGTCACGTCAC,GATGGTCTRAGTCACGTCACTGTCTGG	none
NM_194277.2(FRMD7):c.812G>A(p.Cys271Tyr)	chrX:132082456	GAAAGCCTGAAGAAAGCATGGTATTCCACACAAGTCTTCCAGAAAGCCTTGCAGGCATCTC	TGAAGAAAGCATGGTATTCCACARAAG,TCCACAYAAGTCTTCCAGAAAGCCTTG,TTCCACAYAAGTCTTCCAGAAAGCCTT,GGTATTCCACARAAGTCTTCCAGAAAG	none
NM_138395.3(MARS2):c.424C>T(p.Arg142Trp)	chr2:197705829	TGCACAGATTTCATCCGCACCACGGAGGCCCGGCACCGGGTGGCTGTGCAGCACTTCTGGG	TCATCCGCACCACGGAGGCCYGGCACC,GAGGCCRGGCACCGGGTGGCTGTGCAG	none
NM_000155.3(GALT):c.1030C>A(p.Gln344Lys)	chr9:34649535	AAATTCATGGTTGGCTACGAAATGCTTGCTCAGGCTCAGAGGGACCTCACCCCTGAGCAGG	TGGTTGGCTACGAAATGCTTGCTRAGG,CTTGCTYAGGCTCAGAGGGACCTCACC,TTGGCTACGAAATGCTTGCTYAGGCTC	none
NM_001277115.1(DNAH11):c.1426-2A>G	chr7:21571804	GTGGAAAGGTCTTTACTGTGTTTTTTACAAAGGATATATTTGCCACCACTTTGGAATTTGA	GGTCTTTACTGTGTTTTTTACAARGGA,TTACAAYGGATATATTTGCCACCACTT,TTTACAAYGGATATATTTGCCACCACT,TTTTTACAAYGGATATATTTGCCACCA,CTGTGTTTTTTACAAYGGATATATTTG,TTACTGTGTTTTTTACAAYGGATATAT,TTTACTGTGTTTTTTACAAYGGATATA,CTTTACTGTGTTTTTTACAAYGGATAT	none
NM_000059.3(BRCA2):c.2231C>A(p.Ser744Ter)	chr13:32336586	TGGCTGCAGCATGTCACCCAGTACAACATTCAAAAGTGGAATACAGTGATACTGACTTTCA	AGCATGTCACCCAGTACAACATTRAAA,GCATGTCACCCAGTACAACATTRAAAA,AGTACAACATTRAAAAGTGGAATACAG,ACAACATTRAAAAGTGGAATACAGTGA	AGCATGTCACCCAGTACAACATTRAAAA
NM_032551.4(KISS1R):c.443T>C(p.Leu148Ser)	chr19:919563	TGGACCGCTGGTACGTGACGGTGTTCCCGTTGCGCGCCCTGCACCGCCGCACGCCCCGCCT	CCGTYGCGCGCCCTGCACCGCCGCACG,TCCCGTYGCGCGCCCTGCACCGCCGCA,TTCCCGTYGCGCGCCCTGCACCGCCGC	none
NM_000152.4(GAA):c.307T>G(p.Cys103Gly)	chr17:80104893	GCCCCTGACAAGGCCATCACCCAGGAACAGTGCGAGGCCCGCGGCTGTTGCTACATCCCTG	CAAGGCCATCACCCAGGAACAGRGCGA,AGGCCATCACCCAGGAACAGRGCGAGG	none
NM_004937.2(CTNS):c.473T>C(p.Leu158Pro)	chr17:3656498	GTCCCTCCACCCCCTGCAGTGTCATTGGTCTGAGCTTCGACTTCGTGGCTCTGAACCTGAC	CACCCCCTGCAGTGTCATTGGTCRGAG,TTGGTCYGAGCTTCGACTTCGTGGCTC,CCTGCAGTGTCATTGGTCYGAGCTTCG,CCCTGCAGTGTCATTGGTCYGAGCTTC,CCCCTGCAGTGTCATTGGTCYGAGCTT	none
NM_000402.4(G6PD):c.1319G>A(p.Gly440Asp)	chrX:154532625	AGCTCCGACTCCTCGGGGTTGAAGAACATGCCCGGCTTCTTGGTCATCATCTTGGTGTACA	CTCCTCGGGGTTGAAGAACATGRCCGG,TCGGGGTTGAAGAACATGYCCGGCTTC,CTCGGGGTTGAAGAACATGYCCGGCTT,CCTCGGGGTTGAAGAACATGYCCGGCT	none
NM_000493.3(COL10A1):c.1771T>C(p.Cys591Arg)	chr6:116120345	ATGAAAAATAGTATATTCCTGGTATCTGACAAGTAAAGATTCCAGTCCTTGGGTCATAATG	TCTGACYAGTAAAGATTCCAGTCCTTG,GTATATTCCTGGTATCTGACRAGTAAA,TATATTCCTGGTATCTGACRAGTAAAG,TTCCTGGTATCTGACYAGTAAAGATTC	none
NM_007294.3(BRCA1):c.3893C>G(p.Ser1298Ter)	chr17:43091638	GCAGTCAAGTCTTCCAATTCACTGCACTGTGAAGAAAACAAGCTAGCAGAACATTTTGTTT	CTGTYAAGAAAACAAGCTAGCAGAACA,AGTCTTCCAATTCACTGCACTGTRAAG,GTCTTCCAATTCACTGCACTGTRAAGA,CTTCCAATTCACTGCACTGTRAAGAAA,TTCCAATTCACTGCACTGTRAAGAAAA,CACTGCACTGTRAAGAAAACAAGCTAG,TCCAATTCACTGCACTGTYAAGAAAAC,TTCCAATTCACTGCACTGTYAAGAAAA,CTTCCAATTCACTGCACTGTYAAGAAA,TGCACTGTRAAGAAAACAAGCTAGCAG,GCACTGTRAAGAAAACAAGCTAGCAGA,CACTGTRAAGAAAACAAGCTAGCAGAA	none
NM_000138.4(FBN1):c.3217G>A(p.Glu1073Lys)	chr15:48488233	TGCCACAGAGGTCAGGAGATATGCGGCATTCGTCAATGTCTGCACAAAAACAGCAAGTGGC	TCAGGAGATATGCGGCATTYGTCAATG,GCGGCATTRGTCAATGTCTGCACAAAA,CGGCATTRGTCAATGTCTGCACAAAAA	none
NM_003321.4(TUFM):c.1016G>A(p.Arg339Gln)	chr16:28844008	ATGGAACCTGGCTTGACCATGACCAGGCCCCGCCGCAAGTCCTCCCGCTTCAAGCCTCGGA	CCCYGCCGCAAGTCCTCCCGCTTCAAG,CTTGACCATGACCAGGCCCRGCCGCAA,TTGACCATGACCAGGCCCYGCCGCAAG,CTTGACCATGACCAGGCCCYGCCGCAA	none
NM_000465.3(BARD1):c.1639G>T(p.Glu547Ter)	chr2:214752485	AGTGGCTAGCTGAGGATGATTCATTCTTCTCTGGTAGCAGCAATAGCGATTTCATACTTTC	TCTYTGGTAGCAGCAATAGCGATTTCA,TTCTYTGGTAGCAGCAATAGCGATTTC,AGCTGAGGATGATTCATTCTTCTRTGG,TCTTCTYTGGTAGCAGCAATAGCGATT,TTCTTCTYTGGTAGCAGCAATAGCGAT,TGAGGATGATTCATTCTTCTRTGGTAG,TTCATTCTTCTRTGGTAGCAGCAATAG,ATTCTTCTRTGGTAGCAGCAATAGCGA	none
NM_006177.3(NRL):c.287T>C(p.Met96Thr)	chr14:24082562	GGGACTGGGCCCTGACCCTGCAGCAGCTCCATGGCCTCTTCAGGACTCAGCCCCAATGCCT	TCCYTGGCCTCTTCAGGACTCAGCCCC,CTCCYTGGCCTCTTCAGGACTCAGCCC,GGCCCTGACCCTGCAGCAGCTCCRTGG,CCCTGCAGCAGCTCCYTGGCCTCTTCA,CTGACCCTGCAGCAGCTCCYTGGCCTC,CCTGACCCTGCAGCAGCTCCYTGGCCT,CAGCTCCRTGGCCTCTTCAGGACTCAG	none
NM_001142864.3(PIEZO1):c.6674T>G(p.Met2225Arg)	chr16:88716885	AAGGGGATGATGGACGGCTGCTGGGCGCTCATGGTGAACAGCGGCTGGGGCAGGCACGGGG	CTCYTGGTGAACAGCGGCTGGGGCAGG,TGATGGACGGCTGCTGGGCGCTCRTGG,TGGACGGCTGCTGGGCGCTCRTGGTGA,GGACGGCTGCTGGGCGCTCRTGGTGAA,GGGCGCTCRTGGTGAACAGCGGCTGGG,GGCGCTCRTGGTGAACAGCGGCTGGGG	none
NM_032861.3(SERAC1):c.1577G>A(p.Gly526Glu)	chr6:158114896	CCATGATGAGGGACACTATAAAAAATTATTCCTCTGGTATTGTTGATAACAGTACTCATTT	GGACACTATAAAAAATTATTRCTCTGG,CTATAAAAAATTATTYCTCTGGTATTG,AAAAAATTATTRCTCTGGTATTGTTGA,AAATTATTRCTCTGGTATTGTTGATAA	none
NM_000346.3(SOX9):c.517A>G(p.Lys173Glu)	chr17:72122804	GTGCAGCACAAGAAGGACCACCCGGATTACAAGTACCAGCCGCGGCGGAGGAAGTCGGTGA	TTACYAGTACCAGCCGCGGCGGAGGAA,CGGATTACRAGTACCAGCCGCGGCGGA,GGATTACRAGTACCAGCCGCGGCGGAG,GATTACRAGTACCAGCCGCGGCGGAGG	none
NM_000267.3(NF1):c.3975-2A>Gchr17:31248982	chr17:31248982	AGTGTTAGGATTTTATTTTTATTTTTTTGTAGGTTAGAACCATCAGAGAGCCTTGAGGAAA	TTGTYGGTTAGAACCATCAGAGAGCCT,TTTTGTYGGTTAGAACCATCAGAGAGC,TTTTTGTYGGTTAGAACCATCAGAGAG,TTTTATTTTTATTTTTTTGTRGGTTAG,TTTATTTTTATTTTTTTGTRGGTTAGA,TTTTTTTGTYGGTTAGAACCATCAGAG,TTATTTTTTTGTYGGTTAGAACCATCA,TTTTTATTTTTTTGTYGGTTAGAACCA,TTATTTTTATTTTTTTGTYGGTTAGAA,TTTATTTTTATTTTTTTGTYGGTTAGA,TTTTATTTTTATTTTTTTGTYGGTTAG,TATTTTTTTGTRGGTTAGAACCATCAG,ATTTTTTTGTRGGTTAGAACCATCAGA,TTTTTTTGTRGGTTAGAACCATCAGAG,TTTTTTG…	none
NM_000143.3(FH):c.697C>T(p.Arg233Cys)	chr1:241508644	TAAGTGGAACAGCATCCTGAGTATGAGTACGTCCAATCTTGATGATCTGTGCAAACTCTTT	CCTGAGTATGAGTACYTCCAATCTTGA	none
NM_005211.3(CSF1R):c.2655-2A>G	chr5:150054432	AGGCCCAGCAGGCCTGCATGATGCTGTATCTGGGAGATAGGACAGAGGATGCCCATGGGCA	GCAGGCCTGCATGATGCTGTATCRGGG,CAGGCCTGCATGATGCTGTATCRGGGA,CTGTATCYGGGAGATAGGACAGAGGAT,GGCCTGCATGATGCTGTATCRGGGAGA,CTGCATGATGCTGTATCRGGGAGATAG,CTGCATGATGCTGTATCYGGGAGATAG,CCTGCATGATGCTGTATCYGGGAGATA,GATGCTGTATCRGGGAGATAGGACAGA,ATGCTGTATCRGGGAGATAGGACAGAG,TGCTGTATCRGGGAGATAGGACAGAGG,GCTGTATCRGGGAGATAGGACAGAGGA	none
NM_001122681.1(SH3BP2):c.1253C>A(p.Pro418His)	chr4:2831582	CCTCTCCCTGCCCCTCCAGGCGATCACCCCCCGATGGGCAGAGTTTCAGGAGCTTCTCCTT	CCCYCGATGGGCAGAGTTTCAGGAGCT,CCCCYCGATGGGCAGAGTTTCAGGAGC,CTGCCCCTCCAGGCGATCACCCCRCGA,TCACCCCYCGATGGGCAGAGTTTCAGG,CCCCTCCAGGCGATCACCCCRCGATGG,CCCTCCAGGCGATCACCCCRCGATGGG,CCAGGCGATCACCCCYCGATGGGCAGA,CCTCCAGGCGATCACCCCYCGATGGGC,CCCTCCAGGCGATCACCCCYCGATGGG,CCCCTCCAGGCGATCACCCCYCGATGG,ATCACCCCRCGATGGGCAGAGTTTCAG,TCACCCCRCGATGGGCAGAGTTTCAGG,CACCCCRCGATGGGCAGAGTTTCAGGA	none
NM_001282386.1(IDH1):c.395G>C(p.Arg132Pro)	chr2:208248388	ACATGACTTACTTGATCCCCATAAGCATGACGACCTATGATGATAGGTTTTACCCATCCAC	TCCCCATAAGCATGAYGACCTATGATG,CATAAGCATGARGACCTATGATGATAG,TTGATCCCCATAAGCATGAYGACCTAT,CTTGATCCCCATAAGCATGAYGACCTA	none
NM_015662.2(IFT172):c.5179T>C(p.Cys1727Arg)	chr2:27444503	ACTGACTGATGAATTTCAGCACGTCCTGGCACACTGGGCTGTGGGAGGTCTGTGAGCAAAT	CCTGGCYCACTGGGCTGTGGGAGGTCT,TCCTGGCYCACTGGGCTGTGGGAGGTC,GAATTTCAGCACGTCCTGGCRCACTGG,AATTTCAGCACGTCCTGGCRCACTGGG,TCAGCACGTCCTGGCYCACTGGGCTGT,CACGTCCTGGCRCACTGGGCTGTGGGA	none
NM_000487.5(ARSA):c.1229C>T(p.Thr410Ile)	chr22:50625446	CTGGAGGCGTGGCAGGCAGGGTCTGCAGTGGTATCACTGTGGGCAGAGCCTGGGGAGGGGG	GGTCTGCAGTGRTATCACTGTGGGCAG	none
NM_172107.3(KCNQ2):c.1288C>T(p.Pro430Ser)	chr20:63419632	GGCGTGTTCCGCGGTACCTAGAGCGTCCGGGGCAGCATCCACACAGGGGCCCTCTGCACGG	CCGGYGCAGCATCCACACAGGGGCCCT,CCGCGGTACCTAGAGCGTCCGGRGCAG,AGAGCGTCCGGRGCAGCATCCACACAG,GCGTCCGGRGCAGCATCCACACAGGGG	none
NM_007294.3(BRCA1):c.514C>T(p.Gln172Ter)	chr17:43099808	ATTCAATGTAGACAGACGTCTTTTGAGGTTGTATCCGCTGCTTTGTCCTCAGAGTTCTCAC	none	none
NM_000060.4(BTD):c.485C>T(p.Ala162Val)	chr3:15644341	TCTAGGTGCTCCAGCGCCTGAGTTGTATGGCCATCAGGGGAGATATGTTCTTGGTGGCCAA	CCAGCGCCTGAGTTGTATGGRCATCAG,CAGCGCCTGAGTTGTATGGRCATCAGG,CCAGCGCCTGAGTTGTATGGYCATCAG	none
NM_006121.3(KRT1):c.1435A>T(p.Ile479Phe)	chr12:52676315	CTCCCTCCAGGAGGGTCCTGTAGGTGGCAATCTCCAGATCCAGGGCCAGCTTTGTGTTCAT	GAGGGTCCTGTAGGTGGCAARCTCCAG,AGGGTCCTGTAGGTGGCAARCTCCAGA,TCCTGTAGGTGGCAAYCTCCAGATCCA,GGTGGCAARCTCCAGATCCAGGGCCAG	none
NM_000321.2(RB1):c.607+1G>Achr13:48349024	chr13:48349024	TTTCTTGGATCACATTTTTATTAGCTAAAGGTAAGTTCATTATATTTATTAAATGCTAATA	GATCACATTTTTATTAGCTAAAGRTAA,ATCACATTTTTATTAGCTAAAGRTAAG,CTAAAGYTAAGTTCATTATATTTATTA,TTTTATTAGCTAAAGYTAAGTTCATTA,TTTTTATTAGCTAAAGYTAAGTTCATT	none
NM_000549.4(TSHB):c.205C>T(p.Gln69Ter)	chr1:115034015	AAACTGTTTCTTCCCAAATATGCTCTGTCCCAGGATGTTTGCACATATAGAGACTTCATCT	TCCYAGGATGTTTGCACATATAGAGAC,TTCTTCCCAAATATGCTCTGTCCRAGG,TCTTCCCAAATATGCTCTGTCCRAGGA,CTGTCCYAGGATGTTTGCACATATAGA,TCTGTCCYAGGATGTTTGCACATATAG,CCCAAATATGCTCTGTCCYAGGATGTT,TCCCAAATATGCTCTGTCCYAGGATGT,TTCCCAAATATGCTCTGTCCYAGGATG,TCTGTCCRAGGATGTTTGCACATATAG,CTGTCCRAGGATGTTTGCACATATAGA	none
NM_000251.2(MSH2):c.2459-2A>Gchr2:47480694	chr2:47480694	TGTCCCCTCACGCTTCCCCAAATTTCTTATAGGTGTCTGTGATCAAAGTTTTGGGATTCAT	TTATYGGTGTCTGTGATCAAAGTTTTG,TCTTATYGGTGTCTGTGATCAAAGTTT,TTCTTATYGGTGTCTGTGATCAAAGTT,CCCCAAATTTCTTATYGGTGTCTGTGA,TCCCCAAATTTCTTATYGGTGTCTGTG,TTCCCCAAATTTCTTATYGGTGTCTGT,CTTCCCCAAATTTCTTATYGGTGTCTG,AAATTTCTTATRGGTGTCTGTGATCAA,AATTTCTTATRGGTGTCTGTGATCAAA,ATTTCTTATRGGTGTCTGTGATCAAAG	none
NM_000238.3(KCNH2):c.31C>T(p.Gln11Ter)	chr7:150977883	TGCGGATGATGGTGTCCAGGAAGGTGTTCTGCGGCGCGACGTGGCCCCTCCGCACCGGCAT	TCTYCGGCGCGACGTGGCCCCTCCGCA,TTCTYCGGCGCGACGTGGCCCCTCCGC,GATGGTGTCCAGGAAGGTGTTCTRCGG,CCAGGAAGGTGTTCTYCGGCGCGACGT	none
NM_001243926.1(MAPKAPK3):c.518T>C(p.Leu173Pro)	chr3:50644422	TTCTCTTTCTGGCCCAGCCTGAAAACCTACTCTACACATCTAAGGAGAAAGACGCAGTGCT	CTACYCTACACATCTAAGGAGAAAGAC,TGAAAACCTACRCTACACATCTAAGGA,CCCAGCCTGAAAACCTACYCTACACAT,AAACCTACRCTACACATCTAAGGAGAA,AACCTACRCTACACATCTAAGGAGAAA,ACCTACRCTACACATCTAAGGAGAAAG	none
NM_001024630.3(RUNX2):c.674G>A(p.Arg225Gln)	chr6:45438040	GAGCAATTAAAGTTACAGTAGATGGACCTCGGGAACCCAGAAGTAAGTACTCCCCTTTTTA	CTCYGGAACCCAGAAGTAAGTACTCCC,CCTCYGGAACCCAGAAGTAAGTACTCC,TAAAGTTACAGTAGATGGACCTCRGGA,AAAGTTACAGTAGATGGACCTCRGGAA,AGATGGACCTCRGGAACCCAGAAGTAA,TTACAGTAGATGGACCTCYGGAACCCA	none
NM_000244.3(MEN1):c.1077C>A(p.Cys359Ter)	chr11:64805758	GAACTCCTTGTAGATCTCCTCGTCTTCCCGGCAGTAGTTGTAGCTGTGAGAGCAGTGGGGT	CCGYCAGTAGTTGTAGCTGTGAGAGCA,CCCGYCAGTAGTTGTAGCTGTGAGAGC,TTGTAGATCTCCTCGTCTTCCCGRCAG,TTCCCGYCAGTAGTTGTAGCTGTGAGA,CTTCCCGYCAGTAGTTGTAGCTGTGAG,TAGATCTCCTCGTCTTCCCGRCAGTAG,CTCCTCGTCTTCCCGYCAGTAGTTGTA,TCTTCCCGRCAGTAGTTGTAGCTGTGA,CTTCCCGRCAGTAGTTGTAGCTGTGAG,TTCCCGRCAGTAGTTGTAGCTGTGAGA	none
NM_000166.5(GJB1):c.259C>G(p.Pro87Ala)	chrX:71223966	TGGTCCCTGCAGCTCATCCTAGTTTCCACCCCAGCTCTCCTCGTGGCCATGCACGTGGCTC	TGCAGCTCATCCTAGTTTCCACCRCAG,TCCACCYCAGCTCTCCTCGTGGCCATG,TTCCACCYCAGCTCTCCTCGTGGCCAT,TAGTTTCCACCRCAGCTCTCCTCGTGG,CTCATCCTAGTTTCCACCYCAGCTCTC	none
NM_005629.3(SLC6A8):c.1141G>C(p.Gly381Arg)	chrX:153693586	GGCGTGCACATCTCCAAGGTGGCAGAGTCAGGTAGGGCCCTACCCCCAGCCCCGCCTCCAG	TCAYGTAGGGCCCTACCCCCAGCCCCG,CATCTCCAAGGTGGCAGAGTCARGTAG,TCTCCAAGGTGGCAGAGTCARGTAGGG,TCCAAGGTGGCAGAGTCAYGTAGGGCC,CTCCAAGGTGGCAGAGTCAYGTAGGGC,TCTCCAAGGTGGCAGAGTCAYGTAGGG,CAGAGTCARGTAGGGCCCTACCCCCAG	none
NM_001918.3(DBT):c.294C>G(p.Ile98Met)	chr1:100230872	AACAGAAGCTTTATCACTTTGAACTTCACAGATGCTATCAAACTGAGACACTGTATCTCCT	TTCACAYATGCTATCAAACTGAGACAC,CTTCACAYATGCTATCAAACTGAGACA,TGAACTTCACARATGCTATCAAACTGA,TTATCACTTTGAACTTCACAYATGCTA	none
NM_000527.4(LDLR):c.589T>G(p.Cys197Gly)	chr19:11105495	CTTTACGTGTTCCAAGGGGACAGTAGCCCCTGCTCGGCCTTCGAGTTCCACTGCCTAAGTG	CCCYGCTCGGCCTTCGAGTTCCACTGC,CCCCYGCTCGGCCTTCGAGTTCCACTG,TCCAAGGGGACAGTAGCCCCRGCTCGG,CCAAGGGGACAGTAGCCCCYGCTCGGC,TCCAAGGGGACAGTAGCCCCYGCTCGG	none
NM_198056.2(SCN5A):c.2440C>T(p.Arg814Trp)	chr3:38586038	TGGGCCATGATTTGGCCAGCTTGAAGACCCGCAGCTGGGGAAGGAGGAAGAGGAGGGGACC	CCCYCAGCTGGGGAAGGAGGAAGAGGA,TGATTTGGCCAGCTTGAAGACCCRCAG,TTGGCCAGCTTGAAGACCCRCAGCTGG,CCAGCTTGAAGACCCYCAGCTGGGGAA,CTTGAAGACCCRCAGCTGGGGAAGGAG,TTGGCCAGCTTGAAGACCCYCAGCTGG,TTTGGCCAGCTTGAAGACCCYCAGCTG,GAAGACCCRCAGCTGGGGAAGGAGGAA,AAGACCCRCAGCTGGGGAAGGAGGAAG,AGACCCRCAGCTGGGGAAGGAGGAAGA	none
NM_001457.3(FLNB):c.5548G>T(p.Gly1850Ter)	chr3:58146043	GCCACCTTCACCATCGTCACAGAGGATGCAGGAGAAGGTACTGTGTGGTTTACGTGTTTAT	TCACCATCGTCACAGAGGATGCARGAG,CACCATCGTCACAGAGGATGCARGAGA,CCATCGTCACAGAGGATGCARGAGAAG,CATCGTCACAGAGGATGCARGAGAAGG,CCATCGTCACAGAGGATGCAYGAGAAG	none
NM_004333.4(BRAF):c.730A>C(p.Thr244Pro)	chr7:140801542	GCTTTCGACAAAAGTCACAAAATGCTAAGGTGAAAAACGTTTTTCGTACCTGCAAAGTAAA	ACAAAAGTCACAAAATGCTAAGGRGAA,CAAAAGTCACAAAATGCTAAGGRGAAA,CTAAGGYGAAAAACGTTTTTCGTACCT,AAAGTCACAAAATGCTAAGGRGAAAAA	ACAAAAGTCACAAAATGCTAAGGRGAAA
NM_001113378.1(FANCI):c.507G>A(p.Trp169Ter)	chr15:89263422	ATAAACTTTGTCATTTTCTTCTACCAGGTGGGATCAGCAATATGTAATCCAACTCACCTCC	CCAGGTGYGATCAGCAATATGTAATCC,TCATTTTCTTCTACCAGGTGRGATCAG,TTCTTCTACCAGGTGYGATCAGCAATA,TCATTTTCTTCTACCAGGTGYGATCAG	none
NM_000059.3(BRCA2):c.5279C>G(p.Ser1760Ter)	chr13:32339634	CCTACCATTCTGATGAGGTATATAATGATTCAGGATATCTCTCAAAAAATAAACTTGATTC	TTCTGATGAGGTATATAATGATTRAGG,TCTGATGAGGTATATAATGATTRAGGA,ATATAATGATTRAGGATATCTCTCAAA,TAATGATTRAGGATATCTCTCAAAAAA	none
NM_000249.3(MLH1):c.1731+5G>Achr3:37042336	chr3:37042336	CCAATTTTGGTGTTCTCAGGTTATCGGTAAGTTTAGATCCTTTTCACTTCTGAAATTTCAA	TCGGTAAYTTTAGATCCTTTTCACTTC,TGTTCTCAGGTTATCGGTAARTTTAGA,TCAGGTTATCGGTAAYTTTAGATCCTT,CTCAGGTTATCGGTAAYTTTAGATCCT,TCTCAGGTTATCGGTAAYTTTAGATCC,TTCTCAGGTTATCGGTAAYTTTAGATC	none
NM_032801.4(JAM3):c.656G>A(p.Cys219Tyr)	chr11:134145989	TTCACAAGGACGACTCTGGGCAGTACTACTGCATTGCTTCCAATGACGCAGGCTCAGCCAG	CTGGGCAGTACTACTYCATTGCTTCCA,GCAGTACTACTRCATTGCTTCCAATGA,ACTACTRCATTGCTTCCAATGACGCAG	none
NM_172107.3(KCNQ2):c.692A>G(p.Glu231Gly)	chr20:63442530	AGGAAGCCGATGTACCAGGCAGTGACCAGCTCCTGAGAGGCAGACGGCACCACCATCATGA	TGTACCAGGCAGTGACCAGCRCCTGAG,GTACCAGGCAGTGACCAGCRCCTGAGA	none
NM_000060.4(BTD):c.1284C>A(p.Tyr428Ter)	chr3:15645140	TTCCAATGGCCTCTGCTGTTATTTACTTTACGAGAGGCCCACCTTATCCAAAGAGCTGTAT	TTAYGAGAGGCCCACCTTATCCAAAGA,TTTAYGAGAGGCCCACCTTATCCAAAG,GGCCTCTGCTGTTATTTACTTTARGAG,GCCTCTGCTGTTATTTACTTTARGAGA,CTCTGCTGTTATTTACTTTARGAGAGG,CTGTTATTTACTTTAYGAGAGGCCCAC,CTGCTGTTATTTACTTTAYGAGAGGCC,TCTGCTGTTATTTACTTTAYGAGAGGC,CTCTGCTGTTATTTACTTTAYGAGAGG,ACTTTARGAGAGGCCCACCTTATCCAA	TTTAYGAGAGGCCCACCTTATCCAAAGA
NM_002863.4(PYGL):c.1895A>T(p.Asn632Ile)	chr14:50911804	TTCAACTTGCTTCCAACCATAGGGTCATTGTTCACCACATCTGCCACTGAAGTGATCAGCT	TTGYTCACCACATCTGCCACTGAAGTG,TCATTGYTCACCACATCTGCCACTGAA,CCAACCATAGGGTCATTGYTCACCACA,TCCAACCATAGGGTCATTGYTCACCAC,TTCCAACCATAGGGTCATTGYTCACCA,GTCATTGRTCACCACATCTGCCACTGA,TCATTGRTCACCACATCTGCCACTGAA	none
NM_000527.4(LDLR):c.1813C>T(p.Leu605=)	chr19:11116966	CGGAAGACCATCTTGGAGGATGAAAAGAGGCTGGCCCACCCCTTCTCCTTGGCCGTCTTTG	CCATCTTGGAGGATGAAAAGAGGRTGG,TTGGAGGATGAAAAGAGGYTGGCCCAC,CTTGGAGGATGAAAAGAGGYTGGCCCA,TCTTGGAGGATGAAAAGAGGYTGGCCC	none
NM_000202.7(IDS):c.1327C>T(p.Arg443Ter)	chrX:149483072	GGTACGGATCCTCTTCCAAGTCACGGAATCGAAAATGCTTCAGAAGGTTCTTGCCTTCTCT	ATCCTCTTCCAAGTCACGGAATCRAAA,TCCTCTTCCAAGTCACGGAATCRAAAA,CCAAGTCACGGAATCYAAAATGCTTCA,GTCACGGAATCRAAAATGCTTCAGAAG,CTTCCAAGTCACGGAATCYAAAATGCT,TCTTCCAAGTCACGGAATCYAAAATGC,CTCTTCCAAGTCACGGAATCYAAAATG	ATCCTCTTCCAAGTCACGGAATCRAAAA
NM_005215.3(DCC):c.377C>A(p.Ser126Ter)	chr18:52752339	AATGTGAGGCATCTTTAGGAGATTCTGGCTCAATTATTAGTCGGACAGCAAAAGTTGCAGT	CTGGCTYAATTATTAGTCGGACAGCAA,TCTGGCTYAATTATTAGTCGGACAGCA,CTTTAGGAGATTCTGGCTYAATTATTA,TCTTTAGGAGATTCTGGCTYAATTATT,CTGGCTRAATTATTAGTCGGACAGCAA	none
NM_000296.3(PKD1):c.7164C>G(p.Tyr2388Ter)	chr16:2106850	GCTGCTGCAATTGAGGCAGCGGCCCTCCAAGTACACGTAGGAGCTGCGGCTCACTTCGTAC	CCAAYTACACGTAGGAGCTGCGGCTCA,CTCCAAYTACACGTAGGAGCTGCGGCT,CCTCCAAYTACACGTAGGAGCTGCGGC,TTGAGGCAGCGGCCCTCCAAYTACACG,CCCTCCAARTACACGTAGGAGCTGCGG	none
NM_003165.3(STXBP1):c.1075C>T(p.Gln359Ter)	chr9:127673226	CACCTTGCTGAGGACTGTATGAAGCATTACCAAGGCACCGTAGACAAACTCTGCCGAGTGG	TTACYAAGGCACCGTAGACAAACTCTG,CTGAGGACTGTATGAAGCATTACRAAG,TGAGGACTGTATGAAGCATTACRAAGG	none
NM_001197104.1(KMT2A):c.5251A>T(p.Lys1751Ter)	chr11:118494360	ATTAATTCAGATGGAGGACAGCCAGAAATTAAAAAAGCCAACAGCATGGTCAAGTCCTTCT	CAGATGGAGGACAGCCAGAAATTRAAA,AGATGGAGGACAGCCAGAAATTRAAAA,ATGGAGGACAGCCAGAAATTRAAAAAG,CAGAAATTRAAAAAGCCAACAGCATGG	CAGATGGAGGACAGCCAGAAATTRAAAA
NM_172107.3(KCNQ2):c.1632-1G>A	chr20:63413582	TTCCGCTTGGACACCAGGAACCGCATGACACTGCAGGGGGGTGGGTGGGGCTGTGAGCCCT	ACACCAGGAACCGCATGACARTGCAGG,CACCAGGAACCGCATGACARTGCAGGG,CCAGGAACCGCATGACARTGCAGGGGG,CCAGGAACCGCATGACAYTGCAGGGGG,CGCATGACARTGCAGGGGGGTGGGTGG,GCATGACARTGCAGGGGGGTGGGTGGG,CATGACARTGCAGGGGGGTGGGTGGGG	none
NM_178554.4(KY):c.405C>A(p.Tyr135Ter)	chr3:134625131	CATGGATTTCAGGCTAGATCGATCCCAGGGGTAGGCTGGAAACACAGGGCACCTTGGTCAG	TTCAGGCTAGATCGATCCCAGGGRTAG,TCAGGCTAGATCGATCCCAGGGRTAGG,CCAGGGYTAGGCTGGAAACACAGGGCA,CCCAGGGYTAGGCTGGAAACACAGGGC,TCCCAGGGRTAGGCTGGAAACACAGGG	none
NM_000512.4(GALNS):c.1171A>G(p.Met391Val)	chr16:88824838	GAGCCTTGTGCTGCCCGAGGGTGGCCGCCATCAGCGTGTCGCCACGGTAATAGAAGATAGG	CCAYCAGCGTGTCGCCACGGTAATAGA,GTGCTGCCCGAGGGTGGCCGCCARCAG,CCGCCAYCAGCGTGTCGCCACGGTAAT,CTGCCCGAGGGTGGCCGCCAYCAGCGT,GCCGCCARCAGCGTGTCGCCACGGTAA	none
NM_000444.5(PHEX):c.733-1G>A	chrX:22093982	TCATGGTCACTTTGTTCTTTATTTCTTACAGTATCGGGATGCCCTTTACAAGTTCATGGTG	CTTACAYTATCGGGATGCCCTTTACAA,TCTTACAYTATCGGGATGCCCTTTACA,TTTGTTCTTTATTTCTTACARTATCGG,TTGTTCTTTATTTCTTACARTATCGGG,TTTCTTACAYTATCGGGATGCCCTTTA,TTATTTCTTACAYTATCGGGATGCCCT,TCTTTATTTCTTACAYTATCGGGATGC,TTCTTTATTTCTTACAYTATCGGGATG,TTGTTCTTTATTTCTTACAYTATCGGG,TTTGTTCTTTATTTCTTACAYTATCGG,CTTACARTATCGGGATGCCCTTTACAA	none
NM_000051.3(ATM):c.4303A>T(p.Lys1435Ter)	chr11:108289668	CAAGCAGCTGAAACAAATAATGTTTATAAGAAGCACAGAATTCTTAAAATATATCACCTGT	TTATAAGYAGCACAGAATTCTTAAAAT,AACAAATAATGTTTATAAGRAGCACAG,TTTATAAGRAGCACAGAATTCTTAAAA	none
NM_000275.2(OCA2):c.1327G>A(p.Val443Ile)	chr15:27985101	TCACAGGCGTGAAGAGGAGCATGGTGGTGACGTTGTCCAAGAAGGCAGAGAGGACGGCCGC	GGTGGTGARGTTGTCCAAGAAGGCAGA,GTGGTGARGTTGTCCAAGAAGGCAGAG,TGGTGARGTTGTCCAAGAAGGCAGAGA	none
NM_005677.3(COLQ):c.640G>T(p.Glu214Ter)	chr3:15470613	CTATCCCAGGTTCACCTTTTGGACCCATTTCACCCTGGAAAGAAGGAAAGAGAAGCAAGAG	TTTYACCCTGGAAAGAAGGAAAGAGAA,CCATTTYACCCTGGAAAGAAGGAAAGA,CCCATTTYACCCTGGAAAGAAGGAAAG,TCACCTTTTGGACCCATTTRACCCTGG,CTTTTGGACCCATTTYACCCTGGAAAG,TGGACCCATTTRACCCTGGAAAGAAGG,TCACCTTTTGGACCCATTTYACCCTGG,TTCACCTTTTGGACCCATTTYACCCTG,ACCCATTTRACCCTGGAAAGAAGGAAA,CCCATTTRACCCTGGAAAGAAGGAAAG,CCATTTRACCCTGGAAAGAAGGAAAGA	none
NM_000261.1(MYOC):c.1099G>A(p.Gly367Arg)	chr1:171636341	TGTAGCCACCCCAAGAATACGGGAACTGTCCGTGGTAGCCAGCTCCAGGGATTTCCTTCTC	CCCCAAGAATACGGGAACTGTCRGTGG,CAAGAATACGGGAACTGTCRGTGGTAG,CCAAGAATACGGGAACTGTCYGTGGTA,GAACTGTCRGTGGTAGCCAGCTCCAGG,AACTGTCRGTGGTAGCCAGCTCCAGGG,ACTGTCRGTGGTAGCCAGCTCCAGGGA	none
NM_147191.1(MMP21):c.1372C>T(p.Arg458Ter)	chr10:125767570	CCTTGAAGAAGTAAATTAACTTCTGTCTTCGGTCATAAAACGCCGTGTCTAGGGGACTTGG	TTCYGTCATAAAACGCCGTGTCTAGGG,CTTCYGTCATAAAACGCCGTGTCTAGG,TAAATTAACTTCTGTCTTCRGTCATAA,TTAACTTCTGTCTTCYGTCATAAAACG	none
NM_138694.3(PKHD1):c.10444C>T(p.Arg3482Cys)	chr6:51659682	AGGTACTTTTGTTCCCCAATAGAAAAAAGCGCAAAACTTGAGGAGTTTGATCCATGAAGCA	TTTGTTCCCCAATAGAAAAAAGCRCAA,TTGTTCCCCAATAGAAAAAAGCRCAAA,CCAATAGAAAAAAGCYCAAAACTTGAG,TCCCCAATAGAAAAAAGCYCAAAACTT,TTCCCCAATAGAAAAAAGCYCAAAACT,AAAAAGCRCAAAACTTGAGGAGTTTGA	TTTGTTCCCCAATAGAAAAAAGCRCAAA
NM_000891.2(KCNJ2):c.514G>A(p.Asp172Asn)	chr17:70175553	GTGTTCCAGTCAATCGTGGGCTGCATCATCGATGCTTTCATCATTGGCGCAGTCATGGCCA	none	none
NM_017570.4(OPLAH):c.969C>A(p.Ser323Arg)	chr8:144058129	GAAGACGTGCTCGAATTCCCCAGCATAGCGGCTCACATCCGTGGACGTGCCTGGCAGGGGT	TTCCCCAGCATAGCGYCTCACATCCGT,TCGAATTCCCCAGCATAGCGYCTCACA	none
NM_000102.3(CYP17A1):c.374G>A(p.Arg125Gln)	chr10:102835316	AACAGGGCAAAGGTGGCCATCGCCAGCCTTCGATGCAGCTGCCAGTGTGCGCCAGAGTCAG	CTTYGATGCAGCTGCCAGTGTGCGCCA,CCTTYGATGCAGCTGCCAGTGTGCGCC,GGTGGCCATCGCCAGCCTTRGATGCAG	none
NM_000528.3(MAN2B1):c.1831-2A>G	chr19:12652462	GTGTCAGGATCAAACGTTGCCCGGATGTGCTGGGCAGAAAAGGGTCCACAGATGGGTTTGT	GATCAAACGTTGCCCGGATGTGCRGGG,CAAACGTTGCCCGGATGTGCRGGGCAG,AAACGTTGCCCGGATGTGCRGGGCAGA,ACGTTGCCCGGATGTGCRGGGCAGAAA,TTGCCCGGATGTGCRGGGCAGAAAAGG,ATGTGCRGGGCAGAAAAGGGTCCACAG	none
NM_000021.3(PSEN1):c.436A>C(p.Met146Leu)	chr14:73173663	GCTGCCATCATGATCAGTGTCATTGTTGTCATGACTATCCTCCTGGTGGTTCTGTATAAAT	TCATGATCAGTGTCATTGTTGTCRTGA,TCATTGTTGTCRTGACTATCCTCCTGG,TTGTTGTCRTGACTATCCTCCTGGTGG	none
NM_001289.5(CLIC2):c.303C>G(p.His101Gln)	chrX:155280059	ATCAAAAGACTCCTTGTACTTGGGACTCAGGTGAGGGTACCTTAAAAAGAAACATGCGTCA	TCAGYTGAGGGTACCTTAAAAAGAAAC,GACTCCTTGTACTTGGGACTCAGRTGA,ACTCCTTGTACTTGGGACTCAGRTGAG,TCCTTGTACTTGGGACTCAGRTGAGGG,TTGGGACTCAGRTGAGGGTACCTTAAA,CTTGTACTTGGGACTCAGYTGAGGGTA,CCTTGTACTTGGGACTCAGYTGAGGGT,TCCTTGTACTTGGGACTCAGYTGAGGG,GGACTCAGRTGAGGGTACCTTAAAAAG,GACTCAGRTGAGGGTACCTTAAAAAGA,ACTCAGRTGAGGGTACCTTAAAAAGAA	none
NM_005249.4(FOXG1):c.406G>T(p.Glu136Ter)	chr14:28767685	GGCAAGGGCGAGCCGGGCGGCGGGCCGGGGGAGCTGGCGCCCGTCGGGCCGGACGAGAAGG	CCGGGGYAGCTGGCGCCCGTCGGGCCG,AGCCGGGCGGCGGGCCGGGGRAGCTGG,CCGGGCGGCGGGCCGGGGYAGCTGGCG	none
NM_000158.3(GBE1):c.143+1G>A	chr3:81761374	CTAAGTGGGGGTGGTGGGATTCCGGCGGTACCTGCGCTGGAAGTCCACGGCGTAGGGCTTC	CCGGCGGTAYCTGCGCTGGAAGTCCAC,GTGGGATTCCGGCGGTARCTGCGCTGG,GGATTCCGGCGGTARCTGCGCTGGAAG,GGCGGTARCTGCGCTGGAAGTCCACGG	none
NM_001258221.1(KCTD1):c.221A>C(p.His74Pro)	chr18:26476603	AACATCTGTCCATCTCTGTCAATGAAATAGTGCTGTTTGAGACTGTCCAAAACAATGGGCT	CTGTCAATGAAATAGYGCTGTTTGAGA,TCTCTGTCAATGAAATAGYGCTGTTTG,GAAATAGRGCTGTTTGAGACTGTCCAA,AAATAGRGCTGTTTGAGACTGTCCAAA	none
NM_006918.4(SC5D):c.86G>A(p.Arg29Gln)	chr11:121303461	CAGCCACATGGCCAGAAGATGACATCTTCCGACAAGCTATTAGTCTTCTGATTGTAACAAA	TCCYACAAGCTATTAGTCTTCTGATTG,TTCCYACAAGCTATTAGTCTTCTGATT,TGGCCAGAAGATGACATCTTCCRACAA,TCTTCCYACAAGCTATTAGTCTTCTGA,CCAGAAGATGACATCTTCCYACAAGCT,TCTTCCRACAAGCTATTAGTCTTCTGA	none
NM_000404.3(GLB1):c.442C>T(p.Arg148Cys)	chr3:33068245	TCTGTAACAACCTACCTGGGTCGGAGGAGCGGAGAAGAATAGACTCTTTCTCTAGCAGCCA	CAACCTACCTGGGTCGGAGGAGCRGAG,AACCTACCTGGGTCGGAGGAGCRGAGA,CCTACCTGGGTCGGAGGAGCRGAGAAG,CTACCTGGGTCGGAGGAGCRGAGAAGA,CTGGGTCGGAGGAGCYGAGAAGAATAG,CTACCTGGGTCGGAGGAGCYGAGAAGA,CCTACCTGGGTCGGAGGAGCYGAGAAG	none
NM_153648.3(SLC24A4):c.1303A>T(p.Ser435Cys)	chr14:92486738	ATGGGCATTACTTTCCTGGCAGCAGGGACAAGTGTTCCAGACTGCATGGCCAGCCTAATTG	CTGGCAGCAGGGACAYGTGTTCCAGAC,TTCCTGGCAGCAGGGACAYGTGTTCCA,TTTCCTGGCAGCAGGGACAYGTGTTCC,CTTTCCTGGCAGCAGGGACAYGTGTTC,CAGGGACARGTGTTCCAGACTGCATGG	none
NM_017890.4(VPS13B):c.11453C>G(p.Ser3818Ter)	chr8:99868451	AGCCCATCGGAGGAGCTGCTGAGCTGGTGTCACAGACTGGCTATGGTAAGTCGGTGGAAAA	GGAGGAGCTGCTGAGCTGGTGTRACAG,CTGGTGTYACAGACTGGCTATGGTAAG,CTGCTGAGCTGGTGTYACAGACTGGCT,TGAGCTGGTGTRACAGACTGGCTATGG,GCTGGTGTRACAGACTGGCTATGGTAA,CTGGTGTRACAGACTGGCTATGGTAAG	none
NM_177976.3(ARL6):c.272T>C(p.Ile91Thr)	chr3:97784972	TTACATTACACAGAGAAGGCCAAGCTATTATTTTTGTCATTGATAGTAGTGATAGATTAAG	TTAYTTTTGTCATTGATAGTAGTGATA,CTATTAYTTTTGTCATTGATAGTAGTG,CCAAGCTATTARTTTTGTCATTGATAG,AGCTATTARTTTTGTCATTGATAGTAG	none
NM_000169.2(GLA):c.802-2A>G	chrX:101398569	CAGCTGAGGCCAAAGTTGCCAATCACTAACTGAGAAAAAGAATGAAATAATTCAAACAAGA	GGCCAAAGTTGCCAATCACTAACRGAG,GCCAAAGTTGCCAATCACTAACRGAGA,CAAAGTTGCCAATCACTAACRGAGAAA,AAAGTTGCCAATCACTAACRGAGAAAA,AGTTGCCAATCACTAACRGAGAAAAAG,CCAATCACTAACYGAGAAAAAGAATGA,TTGCCAATCACTAACYGAGAAAAAGAA,CAATCACTAACRGAGAAAAAGAATGAA,AATCACTAACRGAGAAAAAGAATGAAA,CACTAACRGAGAAAAAGAATGAAATAA	none
NM_001396.4(DYRK1A):c.1546+1G>A	chr21:37505590	GCACCACCTCCAGTACATCGTCAAGCTCAGGTCTGTGCTGCTGCGGTTAGATTAGGCTTGG	TCAGYTCTGTGCTGCTGCGGTTAGATT,GTCAAGCTCAGRTCTGTGCTGCTGCGG,AGCTCAGRTCTGTGCTGCTGCGGTTAG,GCTCAGRTCTGTGCTGCTGCGGTTAGA	none
NM_005670.3(EPM2A):c.163C>T(p.Gln55Ter)	chr6:145735336	CCACCTCCCCGAGCCACAGGCCCGGCTCCTGCAGGGCCAGGGCCCCGTCGCCCGCCGCGGT	CCTYCAGGGCCAGGGCCCCGTCGCCCG,TCCTYCAGGGCCAGGGCCCCGTCGCCC,CCCGAGCCACAGGCCCGGCTCCTRCAG,CCGAGCCACAGGCCCGGCTCCTRCAGG	none
NM_000527.4(LDLR):c.2026G>C(p.Gly676Arg)	chr19:11120408	TGGTGTGAGAGGACCACCCTGAGCAATGGCGGCTGCCAGTATCTGTGCCTCCCTGCCCCGC	none	none
NM_001169109.1(SCO2):c.398G>A(p.Cys133Tyr)	chr22:50524014	TTCTCCAGCTCGTCTGGGCAGATGTCAGGGCAGTGAGTGAAGCCAAAGTACATCAGCACCC	TCAGGGYAGTGAGTGAAGCCAAAGTAC,CGTCTGGGCAGATGTCAGGGRAGTGAG,AGATGTCAGGGRAGTGAGTGAAGCCAA,TCTGGGCAGATGTCAGGGYAGTGAGTG	none
NM_153717.2(EVC):c.1500G>A(p.Met500Ile)	chr4:5756299	TCATGAGGTCCTGGAGAGGCAGAGGCTGATGCAGTGTGACCTGGAGGAAGAGGAGAATGTC	GTCCTGGAGAGGCAGAGGCTGATRCAG,CAGAGGCTGATRCAGTGTGACCTGGAG,CTGGAGAGGCAGAGGCTGATYCAGTGT,AGGCTGATRCAGTGTGACCTGGAGGAA,GGCTGATRCAGTGTGACCTGGAGGAAG,GCTGATRCAGTGTGACCTGGAGGAAGA	none
NM_133433.3(NIPBL):c.6893G>A(p.Arg2298His)	chr5:37049240	AGGCATTTTTTCACACCCAGTCAAGTGTACGCCACTTTGCCCTAAATGTCATTGCATTGAC	CCCAGTCAAGTGTACYCCACTTTGCCC,GTCAAGTGTACRCCACTTTGCCCTAAA,TCACACCCAGTCAAGTGTACYCCACTT	none
NM_014191.3(SCN8A):c.2668G>A(p.Ala890Thr)	chr12:51765794	CTGGTGCTGGCCATTATTGTCTTCATCTTTGCCGTGGTGGGGATGCAACTCTTTGGAAAAA	TTTYCCGTGGTGGGGATGCAACTCTTT,CTTTYCCGTGGTGGGGATGCAACTCTT,CCATTATTGTCTTCATCTTTRCCGTGG,CCATTATTGTCTTCATCTTTYCCGTGG	none
NM_000492.3(CFTR):c.1397C>A(p.Ser466Ter)	chr7:117559468	CTAATAATGATGGGTTTTATTTCCAGACTTCACTTCTAATGGTGATTATGGGAGAACTGGA	CTTYACTTCTAATGGTGATTATGGGAG,TTTATTTCCAGACTTYACTTCTAATGG,AGACTTRACTTCTAATGGTGATTATGG	none
NM_000222.2(KIT):c.1751T>G(p.Phe584Cys)	chr4:54727519	CACAACTTCCTTATGATCACAAATGGGAGTTTCCCAGAAACAGGCTGAGTTTTGGTCAGTA	TTATGATCACAAATGGGAGTRTCCCAG,TATGATCACAAATGGGAGTRTCCCAGA,TTATGATCACAAATGGGAGTYTCCCAG,ATGGGAGTRTCCCAGAAACAGGCTGAG	none
NM_000277.2(PAH):c.1068C>G(p.Tyr356Ter)	chr12:102843777	GGGGAGAAGCTTTGGCTTCTCTGATAAGCAGTACTGTAGGCCCCAAGTGAAAAGTTATTAT	CTTCTCTGATAAGCAYTACTGTAGGCC,TCTGATAAGCARTACTGTAGGCCCCAA,TTGGCTTCTCTGATAAGCAYTACTGTA,TTTGGCTTCTCTGATAAGCAYTACTGT,ATAAGCARTACTGTAGGCCCCAAGTGA,TAAGCARTACTGTAGGCCCCAAGTGAA	none
NM_022977.2(ACSL4):c.1708C>A(p.Arg570Ser)	chrX:109661643	CTGCTTGTAACTTCACTAGATCTTTCTTACGATCTGTTAAGTCATAAAGAATGTTAAGTCT	TTACYATCTGTTAAGTCATAAAGAATG,TCTTACYATCTGTTAAGTCATAAAGAA,TTCTTACYATCTGTTAAGTCATAAAGA,CTAGATCTTTCTTACYATCTGTTAAGT,TCACTAGATCTTTCTTACYATCTGTTA,TTCACTAGATCTTTCTTACYATCTGTT,CTTCACTAGATCTTTCTTACYATCTGT,TTTCTTACRATCTGTTAAGTCATAAAG,TTCTTACRATCTGTTAAGTCATAAAGA,TCTTACRATCTGTTAAGTCATAAAGAA	none
NM_024411.4(PDYN):c.643C>T(p.Arg215Cys)	chr20:1980445	GCTTCTGGTTGTCCCACTTGAGCTTGGGACGAATGCGCCGCAAGAAGCCCCCATAGCGTTT	TTGGGACYAATGCGCCGCAAGAAGCCC,GAGCTTGGGACRAATGCGCCGCAAGAA,CCCACTTGAGCTTGGGACYAATGCGCC,TCCCACTTGAGCTTGGGACYAATGCGC	none
NM_000088.3(COL1A1):c.3655G>A(p.Asp1219Asn)	chr17:50186799	GGTCACGGTCACGAACCACATTGGCATCATCAGCCCGGTAGTAGCGGCCACCATCGTGAGC	TCATYAGCCCGGTAGTAGCGGCCACCA,CGAACCACATTGGCATCATRAGCCCGG,CCACATTGGCATCATYAGCCCGGTAGT	none
NM_004750.4(CRLF1):c.226T>G(p.Trp76Gly)	chr19:18599736	CAGGGGGCAGGCGGCGCCCGTTGAGGGTCCAGTAGAGGCCCTCGGCGGTGGCTCCTGGTGG	TCCYGTAGAGGCCCTCGGCGGTGGCTC,AGGCGGCGCCCGTTGAGGGTCCRGTAG,GCGGCGCCCGTTGAGGGTCCRGTAGAG,CGGCGCCCGTTGAGGGTCCRGTAGAGG,GGGTCCRGTAGAGGCCCTCGGCGGTGG	none
NM_002890.2(RASA1):c.2707C>T(p.Arg903Ter)	chr5:87383729	TCCCTCCCATTCAGTGGTTTTGTTTTTCTTCGACTCATCTGTCCTGCCATCCTGAATCCAC	CTTYGACTCATCTGTCCTGCCATCCTG,TCTTYGACTCATCTGTCCTGCCATCCT,TTTCTTYGACTCATCTGTCCTGCCATC,TTTTCTTYGACTCATCTGTCCTGCCAT,TCAGTGGTTTTGTTTTTCTTYGACTCA	none
NM_016203.3(PRKAG2):c.1642T>C(p.Ser548Pro)	chr7:151560560	GTGTGAGGATCAGGGCTTGCAGAATGTCCGACAGGGAAATAATACCCACAATACTATCTGC	CCGYCAGGGAAATAATACCCACAATAC,TCCGYCAGGGAAATAATACCCACAATA,GATCAGGGCTTGCAGAATGTCCGRCAG,ATCAGGGCTTGCAGAATGTCCGRCAGG,CAGGGCTTGCAGAATGTCCGRCAGGGA,AGGGCTTGCAGAATGTCCGRCAGGGAA,CTTGCAGAATGTCCGYCAGGGAAATAA,TGTCCGRCAGGGAAATAATACCCACAA	none
NM_000089.3(COL1A2):c.279G>A(p.Met93Ile)	chr7:94401620	AAAAGGAGTTGGACTTGGCCCTGGACCAATGGTATGCTTATCTGTTTATCTTAGCCAAAAA	none	none
NM_153818.1(PEX10):c.992G>A(p.Arg331Gln)	chr1:2405815	TAGATGAGCTTCTGGGGAGGGAACTTCTCCCGGCAGAGGGGACACTCCGCCTGCGGAGAGG	TCCYGGCAGAGGGGACACTCCGCCTGC,CTCCYGGCAGAGGGGACACTCCGCCTG,TTCTCCYGGCAGAGGGGACACTCCGCC,CTTCTCCYGGCAGAGGGGACACTCCGC,TCTGGGGAGGGAACTTCTCCRGGCAGA,CTGGGGAGGGAACTTCTCCRGGCAGAG,CTGGGGAGGGAACTTCTCCYGGCAGAG,TCTGGGGAGGGAACTTCTCCYGGCAGA	none
NM_000032.4(ALAS2):c.1427T>A(p.Ile476Asn)	chrX:55014757	GGGCATGGTGGGGCTCTCACCCGGATGGGGATGATGTGGCTGGGGCAGGGGATGACAGGAA	GTGGGGCTCTCACCCGGATGGGGRTGA,CTCACCCGGATGGGGYTGATGTGGCTG,GGATGGGGRTGATGTGGCTGGGGCAGG,GATGGGGRTGATGTGGCTGGGGCAGGG,ATGGGGRTGATGTGGCTGGGGCAGGGG	none
NM_000982.3(RPL21):c.95G>A(p.Arg32Gln)	chr13:27254247	TAGGAGTTGTTCCTTTGGCCACATATATGCGAATCTATAAGAAAGGTGATATTGTAGACAT	CACATATATGCRAATCTATAAGAAAGG,CTTTGGCCACATATATGCYAATCTATA,CCTTTGGCCACATATATGCYAATCTAT,TCCTTTGGCCACATATATGCYAATCTA,ATATATGCRAATCTATAAGAAAGGTGA	none
NM_000531.5(OTC):c.1006-3C>G	chrX:38421020	ATCCATTTCTTTCTTTCTTTGTTGTGTCATCAGGCTGTCATGGTGTCCCTGCTGACAGATT	TCATYAGGCTGTCATGGTGTCCCTGCT,TCTTTCTTTCTTTGTTGTGTCATRAGG,TTGTGTCATYAGGCTGTCATGGTGTCC,TTGTTGTGTCATYAGGCTGTCATGGTG,CTTTGTTGTGTCATRAGGCTGTCATGG,TCTTTGTTGTGTCATYAGGCTGTCATG,TTCTTTGTTGTGTCATYAGGCTGTCAT,TTTCTTTGTTGTGTCATYAGGCTGTCA,CTTTCTTTGTTGTGTCATYAGGCTGTC,TCTTTCTTTGTTGTGTCATYAGGCTGT,TTCTTTCTTTGTTGTGTCATYAGGCTG	none
NM_133433.3(NIPBL):c.5428-2A>G	chr5:37022242	TAAATTGTTTTTTTCTCTTCATTTTTCTTTAGCTTGATATGCAACGAGGTGTTCATGGACG	TTTYGCTTGATATGCAACGAGGTGTTC,CTTTYGCTTGATATGCAACGAGGTGTT,TTCTTTYGCTTGATATGCAACGAGGTG,TTTCTTTYGCTTGATATGCAACGAGGT,TTTTCTCTTCATTTTTCTTTRGCTTGA,TTTTTCTTTYGCTTGATATGCAACGAG,TCATTTTTCTTTYGCTTGATATGCAAC,TCTTCATTTTTCTTTYGCTTGATATGC,CTCTTCATTTTTCTTTYGCTTGATATG,TCTCTTCATTTTTCTTTYGCTTGATAT,TTCTCTTCATTTTTCTTTYGCTTGATA,TTTCTCTTCATTTTTCTTTYGCTTGAT,TTTTCTCTTCATTTTTCTTTYGCTTGA,ATTTTTCTTTRGCTTGATATGCAACGA,TTTTTCT…	none
NM_012160.4(FBXL4):c.316C>T(p.Gln106Ter)	chr6:98926673	TCTTGAATGGCAAGGAAGCACTAGGACACTGATCCCACCATGTCCCATAAGTTCGAAACAC	GGACACTRATCCCACCATGTCCCATAA,GACACTRATCCCACCATGTCCCATAAG	none
NM_004700.3(KCNQ4):c.886G>A(p.Gly296Ser)	chr1:40819926	TATGGTGACAAGACACCGCACACATGGCTGGGCAGGGTCCTGGCTGCTGGCTTCGCCTTAC	CTGYGCAGGGTCCTGGCTGCTGGCTTC,CAAGACACCGCACACATGGCTGRGCAG,AGACACCGCACACATGGCTGRGCAGGG,CCGCACACATGGCTGYGCAGGGTCCTG,ATGGCTGRGCAGGGTCCTGGCTGCTGG	none
NM_000155.3(GALT):c.25C>T(p.Gln9Ter)	chr9:34646729	GGCCTCATGTCGCGCAGTGGAACCGATCCTCAGCAACGCCAGCAGGCGTCAGAGGCGGACG	CCTYAGCAACGCCAGCAGGCGTCAGAG,TCCTYAGCAACGCCAGCAGGCGTCAGA,GAACCGATCCTRAGCAACGCCAGCAGG	none
NM_002538.3(OCLN):c.656T>C(p.Phe219Ser)	chr5:69509746	GTTCACAAATATATGCCCTCTGCAACCAATTTTATACACCTGCAGCTACTGGACTCTACGT	CCCTCTGCAACCAATYTTATACACCTG	none
NM_001257989.1(TYMP):c.715G>A(p.Ala239Thr)	chr22:50527215	GGGCCTGCTCCTGGTTGGGGAAGACGGCGGCCCCTCCGAACTTAACGTCCACCACCAGAGC	CTGGTTGGGGAAGACGGCGGYCCCTCC	none
NM_000281.3(PCBD1):c.292C>T(p.Gln98Ter)	chr10:70883973	GCAGGGTCTATGTCATGGACACTGCTACTTGTTCGATGAAGCTGGCCAGGTTTATGTCCCG	CTTYTTCGATGAAGCTGGCCAGGTTTA,CTACTTYTTCGATGAAGCTGGCCAGGT,TCATGGACACTGCTACTTYTTCGATGA,TGCTACTTRTTCGATGAAGCTGGCCAG,GCTACTTRTTCGATGAAGCTGGCCAGG	none
NM_000182.4(HADHA):c.914T>A(p.Ile305Asn)	chr2:26214447	AAGTGGGAATATTGGGTAAGACTCACATCAATTATTTTCAGAGGTGCAGGATAAAGGCCTT	TCAYTTATTTTCAGAGGTGCAGGATAA,TTGGGTAAGACTCACATCAYTTATTTT,TCACATCARTTATTTTCAGAGGTGCAG,CACATCARTTATTTTCAGAGGTGCAGG,ACATCARTTATTTTCAGAGGTGCAGGA	none
NM_001128227.2(GNE):c.2228T>C(p.Met743Thr)	chr9:36217399	TAGATCCTGCGTGTTGTGTAGTCCAGAACCATGCTGGCAGCACCCAGCAGGGCGGGGTCAA	GTGTTGTGTAGTCCAGAACCRTGCTGG,CAGAACCRTGCTGGCAGCACCCAGCAG,AGAACCRTGCTGGCAGCACCCAGCAGG	none
NM_005557.3(KRT16):c.362T>C(p.Met121Thr)	chr17:41612327	TAGGAGGCCAGGCGGTCATTGAGGTTCTGCATGGTCACCTTCTCACTGCCCACCAGAAGCC	CTGCYTGGTCACCTTCTCACTGCCCAC,CCAGGCGGTCATTGAGGTTCTGCRTGG,TTCTGCYTGGTCACCTTCTCACTGCCC,TCATTGAGGTTCTGCYTGGTCACCTTC	none
NM_000016.5(ACADM):c.842G>C(p.Arg281Thr)	chr1:75749552	AAGTTGCAATGGGAGCTTTTGATAAAACCAGACCTGTAGTAAGTAATATGGGTTCATAATC	CCAYACCTGTAGTAAGTAATATGGGTT,CTTTTGATAAAACCAYACCTGTAGTAA,TGATAAAACCARACCTGTAGTAAGTAA,AAACCARACCTGTAGTAAGTAATATGG	none
NM_000642.2(AGL):c.2681+1G>T	chr1:99884704	AGATCCTATATTAAAAATTCCTTTTGCTTCGTAAGTATGCCTTGTTTGGTAGAGATTTGCC	TTCYTAAGTATGCCTTGTTTGGTAGAG,CTTCYTAAGTATGCCTTGTTTGGTAGA,ATATTAAAAATTCCTTTTGCTTCRTAA,TATTAAAAATTCCTTTTGCTTCRTAAG,TTGCTTCYTAAGTATGCCTTGTTTGGT,TTTTGCTTCYTAAGTATGCCTTGTTTG,TCCTTTTGCTTCYTAAGTATGCCTTGT,TTAAAAATTCCTTTTGCTTCYTAAGTA,TTTGCTTCRTAAGTATGCCTTGTTTGG	none
NM_080600.2(MAG):c.1288T>G(p.Cys430Gly)	chr19:35309930	CACTGCGCGGCAGCCCGAGACACGGTGCAGTGCCTGTGCGTGGTGAAGTCCAACCCGGAGC	ACACGGTGCAGRGCCTGTGCGTGGTGA	none
NM_030916.2(NECTIN4):c.635C>G(p.Pro212Arg)	chr1:161077548	GTCAGTGGCTGCCCATTCATGCTGCGGCTAGGCACCAAGTGGAACTCTGAGGTGACGGCAG	CTAYGCACCAAGTGGAACTCTGAGGTG,CCCATTCATGCTGCGGCTARGCACCAA,TTCATGCTGCGGCTAYGCACCAAGTGG,CCATTCATGCTGCGGCTAYGCACCAAG,CCCATTCATGCTGCGGCTAYGCACCAA,GCGGCTARGCACCAAGTGGAACTCTGA,CGGCTARGCACCAAGTGGAACTCTGAG	none
NM_006261.4(PROP1):c.582G>A(p.Trp194Ter)	chr5:177992808	GCCGGCAGGGGCTGGGTGCAAGGTAGGGTACCAGTCCTCAGACTGGTGTGACAAAGCAAAG	GGGGCTGGGTGCAAGGTAGGGTARCAG,AAGGTAGGGTARCAGTCCTCAGACTGG,CTGGGTGCAAGGTAGGGTAYCAGTCCT,AGGGTARCAGTCCTCAGACTGGTGTGA	none
NM_000540.2(RYR1):c.11590+1G>T	chr19:38536071	GGCTGGGCATGGTGAATGAGGATGGCACTGGTGAGGCCCTCCCTTGGGCTTCCCACCCCCT	CTGYTGAGGCCCTCCCTTGGGCTTCCC,CATGGTGAATGAGGATGGCACTGRTGA,ATGGTGAATGAGGATGGCACTGRTGAG,GATGGCACTGRTGAGGCCCTCCCTTGG,ATGGCACTGRTGAGGCCCTCCCTTGGG	none
NM_003722.4(TP63):c.1033T>C(p.Cys345Arg)	chr3:189868620	CTGGGCCGACGCTGCTTTGAGGCCCGGATCTGTGCTTGCCCAGGAAGAGACAGGAAGGCGG	CCGGATCYGTGCTTGCCCAGGAAGAGA,TTTGAGGCCCGGATCYGTGCTTGCCCA,AGGCCCGGATCRGTGCTTGCCCAGGAA,CTGCTTTGAGGCCCGGATCYGTGCTTG,CCCGGATCRGTGCTTGCCCAGGAAGAG,CCGGATCRGTGCTTGCCCAGGAAGAGA	none
NM_024582.4(FAT4):c.9481G>T(p.Glu3161Ter)	chr4:125450497	GCTCTTGATTATGAGCTATGCCAGAAACACGAAATGACGATTAGTGCTATAGATGGAGGAT	ATTATGAGCTATGCCAGAAACACRAAA,ATGAGCTATGCCAGAAACACRAAATGA,CTATGCCAGAAACACYAAATGACGATT	none
NM_017950.3(CCDC40):c.3354C>A(p.Tyr1118Ter)	chr17:80099700	CACCATCCTGGACCGCGTGCGGGACGAGTACCCCCAGTTCCAGGAGGCCCTGCACAAGGTC	GACCGCGTGCGGGACGAGTARCCCCAG,CGGGACGAGTARCCCCAGTTCCAGGAG,CCGCGTGCGGGACGAGTAYCCCCAGTT	none
NM_015599.2(PGM3):c.737A>G(p.Asn246Ser)	chr6:83181786	CTTTTCACAAAGTCAGCTCCACATAAATGATTGAGTTTGCCCTTGGACCCATCATTAAACA	CAAAGTCAGCTCCACATAAATGARTGA,AAAGTCAGCTCCACATAAATGARTGAG,CACATAAATGARTGAGTTTGCCCTTGG,TCAGCTCCACATAAATGAYTGAGTTTG	none
NM_152296.4(ATP1A3):c.2263G>A(p.Gly755Ser)	chr19:41975629	GGTCTCCAGGGCCACCCCTGGCCAACTCACCCTCCTCCACCCCTGTGACGATGGAGGCAAA	TCACYCTCCTCCACCCCTGTGACGATG,CCCTGGCCAACTCACYCTCCTCCACCC,CCACCCCTGGCCAACTCACYCTCCTCC,ACTCACRCTCCTCCACCCCTGTGACGA	none
NM_004360.4(CDH1):c.1921C>T(p.Gln641Ter)	chr16:68822210	ACACACGGGGCGAGTGCCAACTGGACCATTCAGTACAACGACCCAAGTGGGTACCTGAGTT	GAGTGCCAACTGGACCATTRAGTACAA,ACTGGACCATTRAGTACAACGACCCAA,GACCATTRAGTACAACGACCCAAGTGG,ACCATTRAGTACAACGACCCAAGTGGG	none
NM_000478.5(ALPL):c.1250A>G(p.Asn417Ser)	chr1:21576582	AGAAGCCCTTCACTGCCATCCTGTATGGCAATGGGCCTGGCTACAAGGTGGTGGGCGGTGA	CTTCACTGCCATCCTGTATGGCARTGG,TTCACTGCCATCCTGTATGGCARTGGG,CCATCCTGTATGGCAYTGGGCCTGGCT,CCTGTATGGCARTGGGCCTGGCTACAA,CTGCCATCCTGTATGGCAYTGGGCCTG,ATGGCARTGGGCCTGGCTACAAGGTGG	none
NM_021942.5(TRAPPC11):c.1893+3A>G	chr4:183686751	CAAGCTCTGTGTCAGCTTTAATAATCAGGTAATGATGCCATGTCATGTGTTTTTACCACGT	GTGTCAGCTTTAATAATCAGGTRATGA,TCAGGTYATGATGCCATGTCATGTGTT,CTTTAATAATCAGGTYATGATGCCATG,TCAGCTTTAATAATCAGGTYATGATGC	none
NM_001130987.1(DYSF):c.5003+1249G>T	chr2:71661900	GATGAGCTCCCACCAAGCAGGGATTGGAGGGAAGTGGTAGGTGGGAGAGAGGAACTCTGTA	TCCCACCAAGCAGGGATTGGAGGRAAG,TTGGAGGYAAGTGGTAGGTGGGAGAGA,CACCAAGCAGGGATTGGAGGRAAGTGG,CAAGCAGGGATTGGAGGRAAGTGGTAG,CCAAGCAGGGATTGGAGGYAAGTGGTA,GGGATTGGAGGRAAGTGGTAGGTGGGA,GGATTGGAGGRAAGTGGTAGGTGGGAG,GATTGGAGGRAAGTGGTAGGTGGGAGA,ATTGGAGGRAAGTGGTAGGTGGGAGAG,TTGGAGGRAAGTGGTAGGTGGGAGAGA,TGGAGGRAAGTGGTAGGTGGGAGAGAG	none
NM_000277.2(PAH):c.1066-11G>A	chr12:102843790	GGCTTCTCTGATAAGCAGTACTGTAGGCCCCAAGTGAAAAGTTATTATCACTGTTAAATCA	CCCYAAGTGAAAAGTTATTATCACTGT,CTGATAAGCAGTACTGTAGGCCCRAAG,ATAAGCAGTACTGTAGGCCCRAAGTGA,TAAGCAGTACTGTAGGCCCRAAGTGAA,AGCAGTACTGTAGGCCCRAAGTGAAAA	none
NM_206933.2(USH2A):c.5776+1G>A	chr1:216073096	TAACATTTAATTTAGAGGACCTCCACATTACCTGTAAAAGGCTGGAGACCACCCTCGTAAA	TTAYCTGTAAAAGGCTGGAGACCACCC,TTTAGAGGACCTCCACATTARCTGTAA,TTAGAGGACCTCCACATTARCTGTAAA,TCCACATTAYCTGTAAAAGGCTGGAGA,AGAGGACCTCCACATTARCTGTAAAAG,TTAGAGGACCTCCACATTAYCTGTAAA,TTTAGAGGACCTCCACATTAYCTGTAA,CCTCCACATTARCTGTAAAAGGCTGGA,CTCCACATTARCTGTAAAAGGCTGGAG,TCCACATTARCTGTAAAAGGCTGGAGA	none
NM_052844.3(WDR34):c.544C>T(p.Arg182Trp)	chr9:128636919	TGCCCCTCACCTGCCCCGCTGCCACTCACCGGCCGTAGGCACAGGCCACCACAGAGCCAGT	CTCACCYGCCGTAGGCACAGGCCACCA,TGCCCCGCTGCCACTCACCRGCCGTAG,CCGCTGCCACTCACCYGCCGTAGGCAC,CTGCCCCGCTGCCACTCACCYGCCGTA	none
NM_004928.2(C21orf2):c.643-23A>T	chr21:44330349	AGGACGTTCTGAGGGCAGAGGGGTGCGGACTAAGCCCACCCGGCACGGCGAGGCTGCTTCC	TCTGAGGGCAGAGGGGTGCGGACRAAG,AGAGGGGTGCGGACRAAGCCCACCCGG,GGTGCGGACRAAGCCCACCCGGCACGG,GCGGACRAAGCCCACCCGGCACGGCGA	none
NM_000348.3(SRD5A2):c.211C>T(p.Gln71Ter)	chr2:31580690	TCCCAGGTGGCCCGAAGAGGGAGAGGGGCTGCCGGGCGAGGATCCCCGCGGGCACCGCGAA	GGCCCGAAGAGGGAGAGGGGCTRCCGG,CCGAAGAGGGAGAGGGGCTYCCGGGCG,CCCGAAGAGGGAGAGGGGCTYCCGGGC,GGGGCTRCCGGGCGAGGATCCCCGCGG	none
NM_000387.5(SLC25A20):c.496C>T(p.Arg166Ter)	chr3:48862581	GGGTAAGCACAGTCCCTTTGTAGATGCCTCGGATCCCAAACTCCTGGTACAGCTTCTTTGC	CTCYGATCCCAAACTCCTGGTACAGCT,CCTCYGATCCCAAACTCCTGGTACAGC,CTTTGTAGATGCCTCYGATCCCAAACT,TCCCTTTGTAGATGCCTCYGATCCCAA	none
NM_001128227.2(GNE):c.829C>T(p.Arg277Trp)	chr9:36236865	CGTCAATATTTGGAAACAGGACTAGGGTCCGCTTGTTAAATGAGATAAGTGCATCCAATGT	TCCYCTTGTTAAATGAGATAAGTGCAT,TAGGGTCCRCTTGTTAAATGAGATAAG	none
NM_000435.2(NOTCH3):c.3296G>A(p.Cys1099Tyr)	chr19:15180103	TCACACATGTAGCCCCCCATATAGCCACGGCAGGTCCCCCCATGCTGGCAGGGCTGGGCCA	TGTAGCCCCCCATATAGCCACGGRAGG,CCACGGYAGGTCCCCCCATGCTGGCAG,CCCATATAGCCACGGYAGGTCCCCCCA,CCCCCCATATAGCCACGGYAGGTCCCC,CCACGGRAGGTCCCCCCATGCTGGCAG	none
NM_020822.2(KCNT1):c.1283G>A(p.Arg428Gln)	chr9:135765706	GAGTCCTGCAGATCCCTCTGTGGTCCCAGCGGGTCATCTACCTCCAGGGCTCTGCACTCAA	CCCAGCYGGTCATCTACCTCCAGGGCT,TCCCAGCYGGTCATCTACCTCCAGGGC,CTCTGTGGTCCCAGCYGGTCATCTACC,TCCCTCTGTGGTCCCAGCYGGTCATCT,GTCCCAGCRGGTCATCTACCTCCAGGG	none
NM_000090.3(COL3A1):c.3039+5G>A(p.Asp1013_Gly1014insVNSSFYSTSQ)	chr2:189005462	GTACAGCTGGTGAACCTGGAAGAGATGTGAGTAGCAGTTTTTATTCAACCAGCCAGGTAGA	TGGTGAACCTGGAAGAGATGTGARTAG,TGAACCTGGAAGAGATGTGARTAGCAG,CTGGAAGAGATGTGAYTAGCAGTTTTT	none
NM_016434.3(RTEL1):c.2413+1G>C	chr20:63690442	ATGTCCCCAGCCTGAAGCAGAGGTCCTCAGGTGCGGACGGGCAGCGCTGGGTGGGCGGTGT	TCAGYTGCGGACGGGCAGCGCTGGGTG,CCTCAGYTGCGGACGGGCAGCGCTGGG,TCCTCAGYTGCGGACGGGCAGCGCTGG,CCTGAAGCAGAGGTCCTCAGRTGCGGA,GAAGCAGAGGTCCTCAGRTGCGGACGG,CTGAAGCAGAGGTCCTCAGYTGCGGAC,CCTGAAGCAGAGGTCCTCAGYTGCGGA,TCCTCAGRTGCGGACGGGCAGCGCTGG,CCTCAGRTGCGGACGGGCAGCGCTGGG	none
NM_005609.3(PYGM):c.1996C>G(p.Gln666Glu)	chr11:64750557	CTGAGGCTTCAGTGCCCGCAGTGGAGATCTGCTCAGAGAGGTCTGCAGCTGGGATCACTGT	TCTYCTCAGAGAGGTCTGCAGCTGGGA,AGTGCCCGCAGTGGAGATCTRCTCAGA,GTGCCCGCAGTGGAGATCTRCTCAGAG,CCGCAGTGGAGATCTYCTCAGAGAGGT	none
NM_000520.5(HEXA):c.1510C>T(p.Arg504Cys)	chr15:72345462	CACAGCTTGCTTACCTCAGCAATTCACAGCGGAAGTGTGACAAACGTTCATAGGCAAATGT	TGCTTACCTCAGCAATTCACAGCRGAA,GCTTACCTCAGCAATTCACAGCRGAAG,TCACAGCYGAAGTGTGACAAACGTTCA,TCAGCAATTCACAGCYGAAGTGTGACA,TTACCTCAGCAATTCACAGCYGAAGTG	none
NM_181457.3(PAX3):c.812G>A(p.Arg271His)	chr2:222221368	TTGGCCCCAGCTTGCTTCCTCCATCTTGCACGGCGGTTGCTAAACCAGACCTATGGATTTA	CTTGCAYGGCGGTTGCTAAACCAGACC,TCTTGCAYGGCGGTTGCTAAACCAGAC,TTCCTCCATCTTGCAYGGCGGTTGCTA,TTGCTTCCTCCATCTTGCAYGGCGGTT,CTTGCTTCCTCCATCTTGCAYGGCGGT,ATCTTGCARGGCGGTTGCTAAACCAGA	none
NM_182925.4(FLT4):c.2569G>A(p.Gly857Arg)	chr5:180619743	TGCCGAAAGCGGAGGCTTCCACCACCTTCCCGAAGGCGCCGTAGCCGAGCACTCTCCCTGT	TCCYGAAGGCGCCGTAGCCGAGCACTC,TTCCYGAAGGCGCCGTAGCCGAGCACT,AGCGGAGGCTTCCACCACCTTCCRGAA,GCGGAGGCTTCCACCACCTTCCRGAAG,CCTTCCYGAAGGCGCCGTAGCCGAGCA,CTTCCACCACCTTCCYGAAGGCGCCGT,CACCTTCCRGAAGGCGCCGTAGCCGAG	none
NM_000388.3(CASR):c.514A>G(p.Arg172Gly)	chr3:122261549	TCTCTCCAGGTCAGTTATGCCTCCTCCAGCAGACTCCTCAGCAACAAGAATCAATTCAAGT	TCCAGCYGACTCCTCAGCAACAAGAAT,CTCCAGCYGACTCCTCAGCAACAAGAA,TCAGTTATGCCTCCTCCAGCYGACTCC,CCTCCAGCRGACTCCTCAGCAACAAGA,CTCCAGCRGACTCCTCAGCAACAAGAA	none
NM_000179.2(MSH6):c.1444C>T(p.Arg482Ter)	chr2:47799427	TCCCTGGTGCAGAAGGGCTATAAAGTAGCACGAGTGGAACAGACTGAGACTCCAGAAATGA	TGCAGAAGGGCTATAAAGTAGCARGAG,AGAAGGGCTATAAAGTAGCARGAGTGG,GAAGGGCTATAAAGTAGCARGAGTGGA,AAGTAGCARGAGTGGAACAGACTGAGA	none
NM_014714.3(IFT140):c.4196T>C(p.Leu1399Pro)	chr16:1511137	GCCAAGGGAAGCCGCCGCCGCATCTCCTCCAGGAATCTGTAGGCCTGGGGCAGAGGAGCAG	TCCYGGAATCTGTAGGCCTGGGGCAGA,CTCCYGGAATCTGTAGGCCTGGGGCAG,GAAGCCGCCGCCGCATCTCCTCCRGGA,AAGCCGCCGCCGCATCTCCTCCRGGAA,TCCTCCYGGAATCTGTAGGCCTGGGGC,CTCCTCCYGGAATCTGTAGGCCTGGGG,CCGCCGCCGCATCTCCTCCYGGAATCT,TCTCCTCCRGGAATCTGTAGGCCTGGG,CTCCTCCRGGAATCTGTAGGCCTGGGG	none
NM_012062.4(DNM1L):c.106A>G(p.Ser36Gly)	chr12:32701418	TTGCTCTTGTATATATTCTGTTTTCAGAGCAGCGGAAAGAGCTCAGTGCTAGAAAGCCTGG	GTATATATTCTGTTTTCAGAGCRGCGG,TCAGAGCYGCGGAAAGAGCTCAGTGCT,ATATATTCTGTTTTCAGAGCRGCGGAA,TATATTCTGTTTTCAGAGCRGCGGAAA,TTCTGTTTTCAGAGCYGCGGAAAGAGC,GTTTTCAGAGCRGCGGAAAGAGCTCAG	none
NM_000138.4(FBN1):c.5371T>C(p.Cys1791Arg)	chr15:48456688	CATTATAGAAGAATCCCACTGGACATTCACATCGGAAGCTGCCAACCATGTTGATACACAC	TCACYTCGGAAGCTGCCAACCATGTTG,AAGAATCCCACTGGACATTCACRTCGG,GAATCCCACTGGACATTCACRTCGGAA,AATCCCACTGGACATTCACRTCGGAAG,CCACTGGACATTCACYTCGGAAGCTGC	none
NM_001243133.1(NLRP3):c.1718T>C(p.Phe573Ser)	chr1:247425167	ATGGCAAATTCGAAAAGGGGTATTTGATTTTTGTTGTACGTTTCCTCTTTGGCCTGGTAAA	TTTYTGTTGTACGTTTCCTCTTTGGCC,TTGATTTYTGTTGTACGTTTCCTCTTT	none
NM_000265.5(NCF1):c.271C>T(p.Gln91Ter)	chr7:74779298	TTTGACGGGCAGCGGGCCGCCGAGAACCGCCAGGGCACACTTACCGAGTACTGCAGCACGC	CCGCYAGGGCACACTTACCGAGTACTG,GGCAGCGGGCCGCCGAGAACCGCRAGG,GCAGCGGGCCGCCGAGAACCGCRAGGG	none
NM_000444.5(PHEX):c.1482+5G>C	chrX:22168394	CTCATGTTAATGAAGACCTCAAAGCTGTAAGTGCTAAATTTACTGTACTTTTTTTTTTCTG	CTGTAAYTGCTAAATTTACTGTACTTT,TGAAGACCTCAAAGCTGTAARTGCTAA,GAAGACCTCAAAGCTGTAARTGCTAAA,TCAAAGCTGTAAYTGCTAAATTTACTG	none
NM_024675.3(PALB2):c.1258C>T(p.Gln420Ter)	chr16:23635288	GAATGACAGCCTCCACGGCTACTTTCCTCTGGCAATTGGACATGCTTCGTGTTGTTCTAAC	TCTYGCAATTGGACATGCTTCGTGTTG,CTCTYGCAATTGGACATGCTTCGTGTT,GCCTCCACGGCTACTTTCCTCTRGCAA,TCCTCTYGCAATTGGACATGCTTCGTG,TTCCTCTYGCAATTGGACATGCTTCGT,CCACGGCTACTTTCCTCTYGCAATTGG,TCCACGGCTACTTTCCTCTYGCAATTG,CTCCACGGCTACTTTCCTCTYGCAATT	none
NM_000527.4(LDLR):c.1868T>C(p.Ile623Thr)	chr19:11120114	CTGTTTAGGACAAAGTATTTTGGACAGATATCATCAACGAAGCCATTTTCAGTGCCAACCG	CAAAGTATTTTGGACAGATARCATCAA	none
NM_006005.3(WFS1):c.1901A>C(p.Lys634Thr)	chr4:6301696	TGAAGTCCCTGACGCGGAGCTCCATGGTCAAGCTCATCCTGGTGTGGCTCACGGCCATCGT	TCAYGCTCATCCTGGTGTGGCTCACGG	none
NM_007294.3(BRCA1):c.5194-12G>A	chr17:43057147	CTCTGACTTCAAAATCATGCTGAAAGAAACCAAACACAACCCATCAGGATAAGAGAAAGAG	TTCAAAATCATGCTGAAAGAAACRAAA,TCATGCTGAAAGAAACYAAACACAACC,TGAAAGAAACRAAACACAACCCATCAG,GAAAGAAACRAAACACAACCCATCAGG,AAAGAAACRAAACACAACCCATCAGGA	none
NM_001256850.1(TTN):c.12157C>T(p.Gln4053Ter)	chr2:178740125	TAGAAAGAAGGTCCCTTCCCTGTACCTCCTGCACTTTCTTTATTGCCACGGGCTCTCTTTT	CCTYCACTTTCTTTATTGCCACGGGCT,TCCTYCACTTTCTTTATTGCCACGGGC,CCTCCTYCACTTTCTTTATTGCCACGG,TTCCCTGTACCTCCTYCACTTTCTTTA,CCCTTCCCTGTACCTCCTYCACTTTCT,TCCCTTCCCTGTACCTCCTYCACTTTC,CCTCCTRCACTTTCTTTATTGCCACGG	none
NM_024790.6(CSPP1):c.1180G>T(p.Glu394Ter)	chr8:67112031	AGGAAAGAGAAATACAGACTAGAACTGTTGGAACAAATGGCTGAGCAACAGAGGAACAAGA	TTGYAACAAATGGCTGAGCAACAGAGG,CTGTTGYAACAAATGGCTGAGCAACAG,AATACAGACTAGAACTGTTGRAACAAA,CTGTTGRAACAAATGGCTGAGCAACAG	none
NM_000251.2(MSH2):c.646-3T>G	chr2:47412411	TCATAGTAGTTTAAACTATTTCTTTCAAAATAGATAATTCAAAGAGGAGGAATTCTGATCA	AGTTTAAACTATTTCTTTCAAAARAGA,TCAAAAYAGATAATTCAAAGAGGAGGA,TTCAAAAYAGATAATTCAAAGAGGAGG,TTAAACTATTTCTTTCAAAARAGATAA,CTTTCAAAAYAGATAATTCAAAGAGGA,TTTCTTTCAAAAYAGATAATTCAAAGA,TATTTCTTTCAAAARAGATAATTCAAA,CTATTTCTTTCAAAAYAGATAATTCAA,TTAAACTATTTCTTTCAAAAYAGATAA,TTCTTTCAAAARAGATAATTCAAAGAG,TCTTTCAAAARAGATAATTCAAAGAGG,CTTTCAAAARAGATAATTCAAAGAGGA,TTTCAAAARAGATAATTCAAAGAGGAG,TTCAAAARAGATAATTCAAAGAGGAGG,TCAAAAR…	none
NM_006267.4(RANBP2):c.1966A>G(p.Ile656Val)	chr2:108753474	TATGAAGAAGACGCACACATAACTTTTGCTATATTGGATGCAGTAAATGGAAATATAGAAG	TTTGCTYTATTGGATGCAGTAAATGGA,TTTTGCTYTATTGGATGCAGTAAATGG,ACGCACACATAACTTTTGCTRTATTGG,CGCACACATAACTTTTGCTRTATTGGA,TAACTTTTGCTRTATTGGATGCAGTAA,TTTTGCTRTATTGGATGCAGTAAATGG,TTTGCTRTATTGGATGCAGTAAATGGA	none
NM_016239.3(MYO15A):c.8714-1G>A	chr17:18157155	TGGCAGATGCTGACCCGAGCCTGGCCCATAGGCTACAGTGCTGGCTGCGTGGTTCGCAGGA	CCCATAYGCTACAGTGCTGGCTGCGTG,GACCCGAGCCTGGCCCATARGCTACAG,CCGAGCCTGGCCCATAYGCTACAGTGC,CCCGAGCCTGGCCCATAYGCTACAGTG	none
NM_000020.2(ACVRL1):c.152G>A(p.Cys51Tyr)	chr12:51913189	GCAAGGGGCCTACCTGCCGGGGGGCCTGGTGCACAGTAGTGCTGGTGCGGGAGGAGGGGAG	CCTGGTYCACAGTAGTGCTGGTGCGGG,CCTGCCGGGGGGCCTGGTYCACAGTAG,GCCTGGTRCACAGTAGTGCTGGTGCGG,CCTGGTRCACAGTAGTGCTGGTGCGGG	none
NM_000089.3(COL1A2):c.3089G>A(p.Gly1030Asp)	chr7:94426514	CTGGCTTAAAGGGACACAATGGATTGCAAGGTCTGCCTGGTATCGCTGTAAGTAAACTGTA	TTGCAAGYTCTGCCTGGTATCGCTGTA,TGCAAGRTCTGCCTGGTATCGCTGTAA	none
NM_000388.3(CASR):c.1525G>A(p.Gly509Arg)	chr3:122275959	GAGGATGGCTCCATCGTGTTTAAGGAAGTCGGGTATTACAACGTCTATGCCAAGAAGGGAG	CCATCGTGTTTAAGGAAGTCYGGTATT	none
NM_001171.5(ABCC6):c.1498A>C(p.Thr500Pro)	chr16:16190301	AGGCTCCCTCCCAGCCATGGAACTTGATGGTCTTCGAGTTCCTGAGGATAGAGCTGGTGAG	TTGATGGYCTTCGAGTTCCTGAGGATA,CCAGCCATGGAACTTGATGGRCTTCGA,CAGCCATGGAACTTGATGGRCTTCGAG,GAACTTGATGGRCTTCGAGTTCCTGAG,CCAGCCATGGAACTTGATGGYCTTCGA,TGATGGRCTTCGAGTTCCTGAGGATAG	none
NM_001848.2(COL6A1):c.1022G>A(p.Gly341Asp)	chr21:45990792	CCTCTTTCCAGGGGGAGATGGGGTACCCAGGCCTGCCAGGCTGCAAGGGCTCGCCCGGGTT	CCAGYCCTGCCAGGCTGCAAGGGCTCG,GGGGTACCCAGRCCTGCCAGGCTGCAA,GTACCCAGRCCTGCCAGGCTGCAAGGG	none
NM_001199107.1(TBC1D24):c.724C>T(p.Arg242Cys)	chr16:2496872	TTCCTGGTGGAGGGCTACAAGGTGCTGTACCGCGTGGCGCTGGCCATCCTCAAGTTCTTCC	CTGTACYGCGTGGCGCTGGCCATCCTC,AGGGCTACAAGGTGCTGTACRGCGTGG	none
NM_004070.3(CLCNKA):c.778C>T(p.Gln260Ter)	chr1:16027432	TTCCGGCTCCTGGCAGTCTTCAACAGCGAGCAGGGTGAGCCCCCTGGGCTGCCTGACCCTG	TCCTGGCAGTCTTCAACAGCGAGRAGG,CCTGGCAGTCTTCAACAGCGAGRAGGG,GGCAGTCTTCAACAGCGAGRAGGGTGA	none
NM_000451.3(SHOX):c.394C>G(p.Leu132Val)	chrX:634734	ACCAACTTCACGCTGGAGCAGCTGAACGAGCTCGAGCGACTCTTCGACGAGACCCATTACC	CACGCTGGAGCAGCTGAACGAGRTCGA,CTGGAGCAGCTGAACGAGYTCGAGCGA,GAACGAGRTCGAGCGACTCTTCGACGA,AACGAGRTCGAGCGACTCTTCGACGAG	none
NM_006766.4(KAT6A):c.3505C>T(p.Arg1169Ter)	chr8:41934715	TTTCCCGACTCAACTTAAATCCTGGTTTTCGACCAGGTCTTTTCTTCCAGTGGATTGGTTT	TTCYACCAGGTCTTTTCTTCCAGTGGA,TTTCYACCAGGTCTTTTCTTCCAGTGG,CAACTTAAATCCTGGTTTTCRACCAGG,GGTTTTCRACCAGGTCTTTTCTTCCAG	TTTCYACCAGGTCTTTTCTTCCAGTGGA
NM_021926.3(ALX4):c.736C>T(p.Gln246Ter)	chr11:44275389	CCTCAGTGAGGTCTGTCCTCATGGCCAGCTGTTCCCGCGCATACACGTCTGGGTAGTGGGT	CCAGCTYTTCCCGCGCATACACGTCTG,TCCTCATGGCCAGCTYTTCCCGCGCAT,CTGTCCTCATGGCCAGCTYTTCCCGCG,TCTGTCCTCATGGCCAGCTYTTCCCGC	none
NM_006009.3(TUBA1A):c.790C>G(p.Arg264Gly)	chr12:49185576	GGGCATATGTGGCCAGAGGGAAGTGGATGCGGGGATAGGGCACCAGGTTGGTCTGGAATTC	TGTGGCCAGAGGGAAGTGGATGCRGGG,GTGGCCAGAGGGAAGTGGATGCRGGGA,GCCAGAGGGAAGTGGATGCRGGGATAG,GAAGTGGATGCRGGGATAGGGCACCAG,CCAGAGGGAAGTGGATGCYGGGATAGG,GGATGCRGGGATAGGGCACCAGGTTGG	none
NM_006208.2(ENPP1):c.1737G>C(p.Leu579Phe)	chr6:131877005	ATCTTGAAATTATGCAGATTTACTGAATTTGACACCGGCTCCTAATAACGGAACTCATGGA	TTTYACACCGGCTCCTAATAACGGAAC,ATGCAGATTTACTGAATTTRACACCGG,GAATTTRACACCGGCTCCTAATAACGG	none
NM_032409.2(PINK1):c.926G>A(p.Gly309Asp)	chr1:20644639	TGCCCTCACGCCTCCACCCTGAAGGCCTGGGCCATGGCCGGACGCTGTTCCTCGTTATGAA	CTGGYCCATGGCCGGACGCTGTTCCTC,CCTCCACCCTGAAGGCCTGGRCCATGG,TCCACCCTGAAGGCCTGGYCCATGGCC,CTCCACCCTGAAGGCCTGGYCCATGGC,CCTCCACCCTGAAGGCCTGGYCCATGG	none
NM_000548.4(TSC2):c.3094C>T(p.Arg1032Ter)	chr16:2079159	CTCACGGAAACCTGTCTGGACATGATGGCTCGATACGTCTTCTCCAACTTCACGGCTGTCC	CTGGACATGATGGCTYGATACGTCTTC,CTGTCTGGACATGATGGCTYGATACGT,CCTGTCTGGACATGATGGCTYGATACG	none
NM_000277.2(PAH):c.722G>A(p.Arg241His)	chr12:102852935	GAGGAAAGCAGGCCAGCCACAGGTCGGAGGCGGAAACCAGTGCAAGCTGGGATGAAAAGAA	GCAGGCCAGCCACAGGTCGGAGGRGGA,CAGGCCAGCCACAGGTCGGAGGRGGAA,TCGGAGGYGGAAACCAGTGCAAGCTGG,CAGGTCGGAGGRGGAAACCAGTGCAAG,CCAGCCACAGGTCGGAGGYGGAAACCA,TCGGAGGRGGAAACCAGTGCAAGCTGG,CGGAGGRGGAAACCAGTGCAAGCTGGG	none
NM_001166120.1(HSD3B2):c.29C>A(p.Ala10Glu)	chr1:119415448	CGATGGGCTGGAGCTGCCTTGTGACAGGAGCAGGAGGGCTTCTGGGTCAGAGGATCGTCCG	CTGGAGCTGCCTTGTGACAGGAGRAGG,TGGAGCTGCCTTGTGACAGGAGRAGGA,GAGCTGCCTTGTGACAGGAGRAGGAGG,AGCTGCCTTGTGACAGGAGRAGGAGGG,TGTGACAGGAGRAGGAGGGCTTCTGGG,ACAGGAGRAGGAGGGCTTCTGGGTCAG,CAGGAGRAGGAGGGCTTCTGGGTCAGA	none
NM_000288.3(PEX7):c.694C>T(p.Arg232Ter)	chr6:136869950	AGTTTGAGAGGCTGGGACTTAAGGAATGTACGACAACCAGTGTTTGAACTTCTTGGTCATA	CTGGGACTTAAGGAATGTAYGACAACC	none
NM_000517.4(HBA2):c.427T>A(p.Ter143Lys)	chr16:173598	GTGAGCACCGTGCTGACCTCCAAATACCGTTAAGCTGGAGCCTCGGTAGCCGTTCCTCCTG	CCGTYAAGCTGGAGCCTCGGTAGCCGT,CCGTGCTGACCTCCAAATACCGTRAAG,GCTGACCTCCAAATACCGTRAAGCTGG,CCAAATACCGTRAAGCTGGAGCCTCGG,CTGACCTCCAAATACCGTYAAGCTGGA,AATACCGTRAAGCTGGAGCCTCGGTAG	none
NM_000548.4(TSC2):c.5161-1G>A	chr16:2088226	TAGTGAGCTCACCCCCTGCCTACGTCCCCAGATGGCCTCACAGGTGCATCATAGCCGCTCC	CCAYATGGCCTCACAGGTGCATCATAG,CCCAYATGGCCTCACAGGTGCATCATA,TCACCCCCTGCCTACGTCCCCARATGG,TCCCCAYATGGCCTCACAGGTGCATCA,CCTACGTCCCCAYATGGCCTCACAGGT,TGCCTACGTCCCCARATGGCCTCACAG,CTGCCTACGTCCCCAYATGGCCTCACA,CCTGCCTACGTCCCCAYATGGCCTCAC,CCCTGCCTACGTCCCCAYATGGCCTCA,CCCCTGCCTACGTCCCCAYATGGCCTC,CCCCCTGCCTACGTCCCCAYATGGCCT	none
NM_000890.4(KCNJ5):c.452G>A(p.Gly151Glu)	chr11:128911725	TGTTCTCCATTGAGACCGAAACAACCATTGGGTATGGCTTCCGAGTCATCACAGAGAAGTG	TTGYGTATGGCTTCCGAGTCATCACAG,CCATTGYGTATGGCTTCCGAGTCATCA,TGAGACCGAAACAACCATTGRGTATGG,CCGAAACAACCATTGYGTATGGCTTCC	none
NM_000492.3(CFTR):c.3611G>A(p.Trp1204Ter)	chr7:117627664	AGAATTCACACGTGAAGAAAGATGACATCTGGCCCTCAGGGGGCCAAATGACTGTCAAAGA	TCTYGCCCTCAGGGGGCCAAATGACTG,ACATCTRGCCCTCAGGGGGCCAAATGA	none
NM_020717.3(SHROOM4):c.3739C>T(p.Gln1247Ter)	chrX:50607403	GTACTTACTTGGCGGATTCAGTGGCTTCCTGTCCCGATGTCCTCCAAAGCCCACCAATGCC	CCTYTCCCGATGTCCTCCAAAGCCCAC,TCCTYTCCCGATGTCCTCCAAAGCCCA,CTTCCTYTCCCGATGTCCTCCAAAGCC,GGCGGATTCAGTGGCTTCCTRTCCCGA,GGCTTCCTRTCCCGATGTCCTCCAAAG	none
NM_000324.2(RHAG):c.1139G>T(p.Gly380Val)	chr6:49606921	TGTCCCCAGAGAGGCAACTTTAGAATTAAACCTGTGACGGTAGAGGGAAAATGAGTCATGT	GAGGCAACTTTAGAATTAAARCTGTGA,TTAGAATTAAARCTGTGACGGTAGAGG,GAATTAAARCTGTGACGGTAGAGGGAA,AATTAAARCTGTGACGGTAGAGGGAAA,ATTAAARCTGTGACGGTAGAGGGAAAA	none
NM_003632.2(CNTNAP1):c.3475-2A>C	chr17:42697272	CATCGCCCTCCCCCTCCCCCTCCCCACCTCAGGTGGACTACTTCCCACTGACAGAGCAGAA	CTCYGGTGGACTACTTCCCACTGACAG,CCTCYGGTGGACTACTTCCCACTGACA,CCACCTCYGGTGGACTACTTCCCACTG,CCCCTCCCCCTCCCCACCTCRGGTGGA,CCCCACCTCYGGTGGACTACTTCCCAC,CCTCCCCACCTCYGGTGGACTACTTCC,CCCCCTCCCCACCTCYGGTGGACTACT,TCCCCCTCCCCACCTCYGGTGGACTAC,CTCCCCCTCCCCACCTCYGGTGGACTA,CCTCCCCCTCCCCACCTCYGGTGGACT,CCCTCCCCCTCCCCACCTCYGGTGGAC,CCCCTCCCCCTCCCCACCTCYGGTGGA,CACCTCRGGTGGACTACTTCCCACTGA	none
NM_004621.5(TRPC6):c.2689G>A(p.Glu897Lys)	chr11:101453062	CTGTATTCTGAGATTTTTCTTCAAGGAGTTCATAGCGGAGACTTGAGATGTCCTGCTTAAT	TGAGATTTTTCTTCAAGGAGTTRATAG,GATTTTTCTTCAAGGAGTTRATAGCGG,TTTCTTCAAGGAGTTYATAGCGGAGAC,TTCAAGGAGTTRATAGCGGAGACTTGA	none
NM_015512.4(DNAH1):c.3860T>G(p.Val1287Gly)	chr3:52357615	CATTTCTGTGCATGGCCCGGGCCCTGCAGGTGATCAATGTGTGTTCCGACCTGAGAATGCT	CTGCAGGYGATCAATGTGTGTTCCGAC,CATGGCCCGGGCCCTGCAGGRGATCAA,CCCGGGCCCTGCAGGYGATCAATGTGT,CCTGCAGGRGATCAATGTGTGTTCCGA	none
NM_001077350.2(NPRL3):c.194C>G(p.Ser65Ter)	chr16:119250	GTTGCCAAAATTGTTGCCAGAATAACATCTGAAAACCTTAAAATTTAAGAGAGGTAGAATA	TCTYAAAACCTTAAAATTTAAGAGAGG,AAATTGTTGCCAGAATAACATCTRAAA,AATTGTTGCCAGAATAACATCTRAAAA,TTGTTGCCAGAATAACATCTYAAAACC,TAACATCTRAAAACCTTAAAATTTAAG,AACATCTRAAAACCTTAAAATTTAAGA,ACATCTRAAAACCTTAAAATTTAAGAG	AAATTGTTGCCAGAATAACATCTRAAAA
NM_001844.4(COL2A1):c.1979G>A(p.Gly660Glu)	chr12:47983699	GTCCAGCCACCTACCTGGAACCCAGATGGCCCAGGAGCACCCTGCTCGCCTCGTTCACCAG	CACCTACCTGGAACCCAGATGGCRCAG,ACCTACCTGGAACCCAGATGGCRCAGG,CTACCTGGAACCCAGATGGCRCAGGAG,CTACCTGGAACCCAGATGGCYCAGGAG	none
NM_002334.3(LRP4):c.1585G>A(p.Asp529Asn)	chr11:46893085	TGGCCACCTCAATCCTCGAGGTGCCTGAGTCGGTCCAGTAGAGTTTGTCATGGACCCAATC	CTGAGTYGGTCCAGTAGAGTTTGTCAT,CCTGAGTYGGTCCAGTAGAGTTTGTCA,ATCCTCGAGGTGCCTGAGTRGGTCCAG,TCGAGGTGCCTGAGTYGGTCCAGTAGA,TCCTCGAGGTGCCTGAGTYGGTCCAGT	none
NM_000090.3(COL3A1):c.593G>A(p.Gly198Glu)	chr2:188988600	TTACATATTCTACTCACTAGGGATCTCCAGGATACCAAGGACCCCCTGGTGAACCTGGGCA	CCAGYATACCAAGGACCCCCTGGTGAA,CTCCAGYATACCAAGGACCCCCTGGTG,TCTCCAGYATACCAAGGACCCCCTGGT,ACTCACTAGGGATCTCCAGRATACCAA,CTCACTAGGGATCTCCAGYATACCAAG,ATCTCCAGRATACCAAGGACCCCCTGG	none
NM_003801.3(GPAA1):c.1165G>C(p.Ala389Pro)	chr8:144085043	ACCTCTTGTTGGGGTCCTTGATTGGGCTACGCTCTGGAACTGTGGATGCAGCTGCATGAGG	CTACYCTCTGGAACTGTGGATGCAGCT,GGGGTCCTTGATTGGGCTACRCTCTGG,GGGTCCTTGATTGGGCTACRCTCTGGA,CCTTGATTGGGCTACYCTCTGGAACTG,GATTGGGCTACRCTCTGGAACTGTGGA,GGCTACRCTCTGGAACTGTGGATGCAG	none
NM_000094.3(COL7A1):c.5096C>T(p.Pro1699Leu)	chr3:48580301	TCTGAGCCCAGGACACCAGCCCTACTCACCGGCTCCCCACGGTCACCCTTGGGTCCAGATG	CTCACCYGCTCCCCACGGTCACCCTTG,CCAGCCCTACTCACCYGCTCCCCACGG	none
NM_000546.5(TP53):c.615T>A(p.Tyr205Ter)	chr17:7674916	ACTATGTCGAAAAGTGTTTCTGTCATCCAAATACTCCACACGCAAATTTCCTTCCACTCGG	CCAAYTACTCCACACGCAAATTTCCTT,CTGTCATCCAARTACTCCACACGCAAA	none
NM_000251.2(MSH2):c.425C>G(p.Ser142Ter)	chr2:47410152	AAGACATTCTCTTTGGTAACAATGATATGTCAGCTTCCATTGGTGTTGTGGGTGTTAAAAT	TTGGTAACAATGATATGTYAGCTTCCA,TTTGGTAACAATGATATGTYAGCTTCC,CTTTGGTAACAATGATATGTYAGCTTC,ATATGTRAGCTTCCATTGGTGTTGTGG	none
NM_001040147.2(SERPINB7):c.455-1G>A	chr18:63798603	AACATTTTTCCCTCAATTTTTTTTTCAAAAGGCAAAATCAAGAACGTGATTGGTGAAGGTG	TCCCTCAATTTTTTTTTCAAAARGCAA,TCAAAAYGCAAAATCAAGAACGTGATT,TTCAAAAYGCAAAATCAAGAACGTGAT,CCTCAATTTTTTTTTCAAAARGCAAAA,TTTTCAAAAYGCAAAATCAAGAACGTG,TTTTTTTCAAAAYGCAAAATCAAGAAC,TTTTTTTTTCAAAARGCAAAATCAAGA,TCAATTTTTTTTTCAAAAYGCAAAATC,CTCAATTTTTTTTTCAAAAYGCAAAAT,CCTCAATTTTTTTTTCAAAAYGCAAAA,TTTCAAAARGCAAAATCAAGAACGTGA	none
NM_001567.3(INPPL1):c.2071C>T(p.Arg691Trp)	chr11:72233471	GTCCGGACCAATGTGCCCTCATGGTGTGACCGGATTCTGTGGAAATCCTACCCTGAAACTC	CCAATGTGCCCTCATGGTGTGACRGGA,CCCTCATGGTGTGACYGGATTCTGTGG	none
NM_001005741.2(GBA):c.1171G>C(p.Val391Leu)	chr1:155236298	GCATCCCTCGATCCCAGGAGCCTAGCCGCACACTCTGCTCCCAGAACTTGGAGCCCACACA	GCCTAGCCGCARACTCTGCTCCCAGAA,CCCAGGAGCCTAGCCGCAYACTCTGCT,TCCCAGGAGCCTAGCCGCAYACTCTGC,GCCGCARACTCTGCTCCCAGAACTTGG	none
NM_022650.2(RASA1):c.1003C>T(p.Arg335Ter)	chr5:87363428	GCCCAACTTATTTATTTTGAAAGCGAAAAACGAGCTACCAAACCAAAAGGATTAATAGATC	TTATTTATTTTGAAAGCGAAAAARGAG,TTTGAAAGCGAAAAAYGAGCTACCAAA,AAAGCGAAAAARGAGCTACCAAACCAA,TTATTTTGAAAGCGAAAAAYGAGCTAC,TTTATTTTGAAAGCGAAAAAYGAGCTA,GCGAAAAARGAGCTACCAAACCAAAAG,CGAAAAARGAGCTACCAAACCAAAAGG,GAAAAARGAGCTACCAAACCAAAAGGA	none
NM_000155.3(GALT):c.556C>T(p.His186Tyr)	chr9:34648163	GCCATGATGGGCTGTTCTAACCCCCACCCCCACTGCCAGGTAAGGGTGTCAGGGGCTCCAG	CCCYACTGCCAGGTAAGGGTGTCAGGG,CCCCYACTGCCAGGTAAGGGTGTCAGG,CCACCCCYACTGCCAGGTAAGGGTGTC,TCTAACCCCCACCCCYACTGCCAGGTA,ACCCCCACCCCRACTGCCAGGTAAGGG,CTGTTCTAACCCCCACCCCYACTGCCA	none
NM_000377.2(WAS):c.961C>T(p.Arg321Ter)	chrX:48688689	GAGCCACTTCCGCCGCCCCCACCGCCATCTCGAGGAGGGAACCAGCTCCCCCGGCCCCCTA	TCTYGAGGAGGGAACCAGCTCCCCCGG,TTCCGCCGCCCCCACCGCCATCTRGAG,TCCGCCGCCCCCACCGCCATCTRGAGG,CCATCTYGAGGAGGGAACCAGCTCCCC,CGCCGCCCCCACCGCCATCTRGAGGAG,GCCGCCCCCACCGCCATCTRGAGGAGG,CCCCCACCGCCATCTYGAGGAGGGAAC,CCGCCCCCACCGCCATCTYGAGGAGGG	none
NM_001171.5(ABCC6):c.3413G>C(p.Arg1138Pro)	chr16:16163086	GCCACAAAGGGGGCCTGGGTTCGGAATGCCCGGACCACTGTGCTGCCCTGGAACGTCTCAG	AGGGGGCCTGGGTTCGGAATGCCRGGA,AATGCCRGGACCACTGTGCTGCCCTGG	none
NM_005249.4(FOXG1):c.765G>T(p.Trp255Cys)	chr14:28768044	CTACGACGACCCGGGCAAGGGCAACTACTGGATGCTGGACCCGTCGAGCGACGACGTGTTC	CTGYATGCTGGACCCGTCGAGCGACGA,CTACTGYATGCTGGACCCGTCGAGCGA,CGGGCAAGGGCAACTACTGRATGCTGG,CCGGGCAAGGGCAACTACTGYATGCTG,CTACTGRATGCTGGACCCGTCGAGCGA	none
NM_001376.4(DYNC1H1):c.3278T>C(p.Phe1093Ser)	chr14:101994794	TGGTCCAAATAAGGAAGGCCAGAGGAACCTTTGACAATGCAGAAACCAAGAAAGAGTTTGG	CCTYTGACAATGCAGAAACCAAGAAAG,AATAAGGAAGGCCAGAGGAACCTRTGA,AAGGAAGGCCAGAGGAACCTRTGACAA,AGGAACCTRTGACAATGCAGAAACCAA,GGAACCTRTGACAATGCAGAAACCAAG,GAACCTRTGACAATGCAGAAACCAAGA	none
NM_000059.3(BRCA2):c.9317G>A(p.Trp3106Ter)	chr13:32394749	AATGTTACAATTTACTGGCAATAAAGTTTTGGATAGACCTTAATGAGGACATTATTAAGCC	TTTYGATAGACCTTAATGAGGACATTA,TTTTYGATAGACCTTAATGAGGACATT,TTTACTGGCAATAAAGTTTTRGATAGA,AATAAAGTTTTRGATAGACCTTAATGA,TTACTGGCAATAAAGTTTTYGATAGAC,TTTACTGGCAATAAAGTTTTYGATAGA,AAAGTTTTRGATAGACCTTAATGAGGA	TTTTYGATAGACCTTAATGAGGACATTA
NM_024809.4(TCTN2):c.613G>T(p.Gly205Cys)	chr12:123686884	ACAACGCTGTTCAGACGGTCCTGCTTCACCGGCGTGTTTGGAGGAGACGTCAATCCTCCTT	TTCACCYGCGTGTTTGGAGGAGACGTC,CTTCACCYGCGTGTTTGGAGGAGACGT,CCTGCTTCACCRGCGTGTTTGGAGGAG,TCAGACGGTCCTGCTTCACCYGCGTGT	none
NM_000492.3(CFTR):c.1116+1G>A	chr7:117540347	GACTCTCTTGGAGCAATAAACAAAATACAGGTAATGTACCATAATGCTGCATTATATACTA	TTGGAGCAATAAACAAAATACAGRTAA	none
NM_004230.3(S1PR2):c.419A>G(p.Tyr140Cys)	chr19:10224487	AGAAGCATGCGGCAGCTCTTGTCGCTGCCATACAGCTTGACCTTGGCAATGGCCACGTGGC	CCAYACAGCTTGACCTTGGCAATGGCC,GCGGCAGCTCTTGTCGCTGCCARACAG,CTGCCAYACAGCTTGACCTTGGCAATG,CTCTTGTCGCTGCCAYACAGCTTGACC,TGTCGCTGCCARACAGCTTGACCTTGG,CGCTGCCARACAGCTTGACCTTGGCAA	none
NM_007294.3(BRCA1):c.5075-2A>C	chr17:43063953	CAGTGTCCGTTCACACACAAACTCAGCATCTGCAGAATGAAAAACACTCAAAGGATTAGAA	GTTCACACACAAACTCAGCATCRGCAG,TCACACACAAACTCAGCATCRGCAGAA,CTCAGCATCYGCAGAATGAAAAACACT,CACACAAACTCAGCATCRGCAGAATGA,ACAAACTCAGCATCRGCAGAATGAAAA,TCACACACAAACTCAGCATCYGCAGAA,AGCATCRGCAGAATGAAAAACACTCAA	none
NM_001111125.2(IQSEC2):c.2749+1G>A	chrX:53246968	GAAGGGCAGGAAAAGCTGACAGGGAAGTCACCTCTCAGGTTCTTGATGAAGTCATCTAGTT	TCAYCTCTCAGGTTCTTGATGAAGTCA,AAAGCTGACAGGGAAGTCARCTCTCAG,CTGACAGGGAAGTCAYCTCTCAGGTTC,CAGGGAAGTCARCTCTCAGGTTCTTGA,GGAAGTCARCTCTCAGGTTCTTGATGA,GAAGTCARCTCTCAGGTTCTTGATGAA,AAGTCARCTCTCAGGTTCTTGATGAAG	none
NM_003639.4(IKBKG):c.517C>G(p.Arg173Gly)	chrX:154558649	GCCACTAAGGAATGCCAGGCTCTGGAGGGTCGGTGAGTCGGGGGAGCCGGCTCCGGAGACC	AATGCCAGGCTCTGGAGGGTRGGTGAG,CTCTGGAGGGTRGGTGAGTCGGGGGAG,GGAGGGTRGGTGAGTCGGGGGAGCCGG	none
NM_000540.2(RYR1):c.14814C>G(p.Ile4938Met)	chr19:38585948	CTTGTGTCCTGCCACCCCAGGTCTGATCATCGACGCTTTTGGTGAGCTCCGAGACCAACAA	TCATYGACGCTTTTGGTGAGCTCCGAG,CCCAGGTCTGATCATYGACGCTTTTGG,GGTCTGATCATRGACGCTTTTGGTGAG,CCACCCCAGGTCTGATCATYGACGCTT	none
NM_000527.4(LDLR):c.905G>T(p.Cys302Phe)	chr19:11107479	TGGACAAAGTCTGCAACATGGCTAGAGACTGCCGGGACTGGTCAGATGAACCCATCAAAGA	GTCTGCAACATGGCTAGAGACTRCCGG,CTGCAACATGGCTAGAGACTRCCGGGA,GGCTAGAGACTRCCGGGACTGGTCAGA,CTGCAACATGGCTAGAGACTYCCGGGA,TAGAGACTRCCGGGACTGGTCAGATGA,AGAGACTRCCGGGACTGGTCAGATGAA	none
NM_000233.3(LHCGR):c.1635C>A(p.Cys545Ter)	chr2:48688162	GTTTCGAACTGCAAAATAAATTTTAATGTAGCAAGCACAAATTATGAAGAAGGCCACCACA	ACTGCAAAATAAATTTTAATGTARCAA,CTGCAAAATAAATTTTAATGTARCAAG,TTAATGTARCAAGCACAAATTATGAAG,TAATGTARCAAGCACAAATTATGAAGA,AATGTARCAAGCACAAATTATGAAGAA	none
NM_016341.3(PLCE1):c.3736C>T(p.Arg1246Ter)	chr10:94259072	CTGTTTGATGTCTATGCAGTGCCCTGCAACCGATCTGGCTCCGAGTCAGCCCCACTCTACA	CTGCAACYGATCTGGCTCCGAGTCAGC,CTATGCAGTGCCCTGCAACRGATCTGG,CTATGCAGTGCCCTGCAACYGATCTGG,TCTATGCAGTGCCCTGCAACYGATCTG,CCTGCAACRGATCTGGCTCCGAGTCAG	none
NM_000166.5(GJB1):c.231G>A(p.Trp77Ter)	chrX:71223938	ATTCTTCCCCATCTCCCATGTGCGGCTGTGGTCCCTGCAGCTCATCCTAGTTTCCACCCCA	CCATGTGCGGCTGTGYTCCCTGCAGCT,CTCCCATGTGCGGCTGTGYTCCCTGCA,TCTCCCATGTGCGGCTGTGYTCCCTGC,GGCTGTGRTCCCTGCAGCTCATCCTAG	none
NM_178151.2(DCX):c.364G>A(p.Gly122Arg)	chrX:111410035	CCAACGGCCACCACCCACTATTTAAATTACCTTCCTCCAGTTCATCCATGCTTCCGATCTT	TTACYTTCCTCCAGTTCATCCATGCTT,CCACCCACTATTTAAATTACYTTCCTC	none
NM_000184.2(HBG2):c.-167C>A	chr11:5254895	ATTGGTCAAGTTTGCCTTGTCAAGGCTATTGGTCAAGGCAAGGCTGGCCAACCCATGGGTG	TTTGCCTTGTCAAGGCTATTRGTCAAG,TTGCCTTGTCAAGGCTATTRGTCAAGG,TTGTCAAGGCTATTRGTCAAGGCAAGG,CTTGTCAAGGCTATTYGTCAAGGCAAG,CCTTGTCAAGGCTATTYGTCAAGGCAA,TTGCCTTGTCAAGGCTATTYGTCAAGG,TTTGCCTTGTCAAGGCTATTYGTCAAG,CAAGGCTATTRGTCAAGGCAAGGCTGG,GCTATTRGTCAAGGCAAGGCTGGCCAA	none
NM_170707.3(LMNA):c.513+1G>A	chr1:156130774	CTGCATGATCTGCGGGGCCAGGTGGCCAAGGTGAGGCCACCCTGCAGGGCCCACCCATGGC	ATCTGCGGGGCCAGGTGGCCAAGRTGA,TCTGCGGGGCCAGGTGGCCAAGRTGAG,GGTGGCCAAGRTGAGGCCACCCTGCAG,GTGGCCAAGRTGAGGCCACCCTGCAGG,TGGCCAAGRTGAGGCCACCCTGCAGGG	none
NM_001916.4(CYC1):c.288G>T(p.Trp96Cys)	chr8:144095991	CCTGGAGCTGCACCCCCCCAGCTATCCGTGGTCTCACCGTGGCCTCCTCTCTTCCTTGGAC	TCCGTGYTCTCACCGTGGCCTCCTCTC,CCCCAGCTATCCGTGYTCTCACCGTGG,CCCCCCCAGCTATCCGTGYTCTCACCG	none
NM_000183.2(HADHB):c.1A>G(p.Met1Val)	chr2:26254255	ACTTTTGTTCTTCTCTTTTTAGATTCCAGAATGACTATCTTGACTTACCCCTTTAAAAATC	TTCTTCTCTTTTTAGATTCCAGARTGA,TCCAGAYTGACTATCTTGACTTACCCC,TTCCAGAYTGACTATCTTGACTTACCC,TTTTTAGATTCCAGAYTGACTATCTTG,CTCTTTTTAGATTCCAGAYTGACTATC,TCTCTTTTTAGATTCCAGAYTGACTAT,TTCTCTTTTTAGATTCCAGAYTGACTA	none
NM_004006.2(DMD):c.3580C>T(p.Gln1194Ter)	chrX:32454685	TTTTTACCTTCATCTCTTCAACTGCTTTCTGTAATTCATCTGGAGTTTTATATTCAAAATC	TCTYTAATTCATCTGGAGTTTTATATT,TTCTYTAATTCATCTGGAGTTTTATAT,CTTCATCTCTTCAACTGCTTTCTRTAA,CTTTCTYTAATTCATCTGGAGTTTTAT,CTTCAACTGCTTTCTYTAATTCATCTG,TCTCTTCAACTGCTTTCTYTAATTCAT	none
NM_006206.5(PDGFRA):c.1664A>G(p.Tyr555Cys)	chr4:54274851	CCTGTCCTGGTCATTTATAGAAACCGAGGTATGAAATTCGCTGGAGGGTCATTGAATCAAT	TGGTCATTTATAGAAACCGAGGTRTGA,GGTCATTTATAGAAACCGAGGTRTGAA,CCGAGGTYTGAAATTCGCTGGAGGGTC,GAAACCGAGGTRTGAAATTCGCTGGAG,TCATTTATAGAAACCGAGGTYTGAAAT	none
NM_004715.4(CTDP1):c.863+389C>T	chr18:79710825	CTCAGCCTCCCAAAGTGTTGGGATTACAGGCATGAGCCACTGCACCCGGCCTAGAGCAGTA	CCCAAAGTGTTGGGATTACAGGRATGA,TTACAGGYATGAGCCACTGCACCCGGC,ATTACAGGRATGAGCCACTGCACCCGG	none
NM_000545.6(HNF1A):c.686G>A(p.Arg229Gln)	chr12:120993679	AGAGGCAGAAGAACCCTAGCAAGGAGGAGCGAGAGACGCTAGTGGAGGAGTGCAATAGGTA	GAAGAACCCTAGCAAGGAGGAGCRAGA,AAGAACCCTAGCAAGGAGGAGCRAGAG,CTAGCAAGGAGGAGCYAGAGACGCTAG,CAAGGAGGAGCRAGAGACGCTAGTGGA,GGAGGAGCRAGAGACGCTAGTGGAGGA,GAGGAGCRAGAGACGCTAGTGGAGGAG	none
NM_000252.2(MTM1):c.231+1G>A	chrX:150598687	TATCGTCTTTATTTAAGAAGTTTGGAAACGGTAAGTAGAATATAAGACCATAAAGATGACC	TTTATTTAAGAAGTTTGGAAACGRTAA,TTATTTAAGAAGTTTGGAAACGRTAAG,TTTAAGAAGTTTGGAAACGRTAAGTAG,TTGGAAACGYTAAGTAGAATATAAGAC,TAAGAAGTTTGGAAACGRTAAGTAGAA,TTAAGAAGTTTGGAAACGYTAAGTAGA,TTTAAGAAGTTTGGAAACGYTAAGTAG,GTTTGGAAACGRTAAGTAGAATATAAG,TTTGGAAACGRTAAGTAGAATATAAGA	none
NM_000060.4(BTD):c.605A>T(p.Asn202Ile)	chr3:15644461	ACCAGTTCAACACAAATGTCGTGTTCAGCAATAATGGAACCCTTGTTGACCGCTACCGTAA	CAACACAAATGTCGTGTTCAGCARTAA,TCAGCAYTAATGGAACCCTTGTTGACC,TTCAGCAYTAATGGAACCCTTGTTGAC,CACAAATGTCGTGTTCAGCARTAATGG,ACAAATGTCGTGTTCAGCARTAATGGA,GTTCAGCARTAATGGAACCCTTGTTGA	none
NM_000527.4(LDLR):c.262A>G(p.Arg88Gly)	chr19:11102735	CGTGTCAACCGCTGCATTCCTCAGTTCTGGAGGTGCGATGGCCAAGTGGACTGCGACAACG	CTGGYGGTGCGATGGCCAAGTGGACTG,TTCTGGYGGTGCGATGGCCAAGTGGAC,CTGCATTCCTCAGTTCTGGRGGTGCGA,CTCAGTTCTGGRGGTGCGATGGCCAAG,CTGCATTCCTCAGTTCTGGYGGTGCGA,AGTTCTGGRGGTGCGATGGCCAAGTGG,GTTCTGGRGGTGCGATGGCCAAGTGGA	none
NM_000059.3(BRCA2):c.7722G>A(p.Trp2574Ter)	chr13:32357846	TGAAGATTATTTTGGTAAGGAAAGTTTATGGACTGGAAAAGGAATACAGTTGGCTGATGGT	TTTATGYACTGGAAAAGGAATACAGTT,TTTGGTAAGGAAAGTTTATGRACTGGA,TTGGTAAGGAAAGTTTATGRACTGGAA,TTGGTAAGGAAAGTTTATGYACTGGAA,TTTGGTAAGGAAAGTTTATGYACTGGA,AGTTTATGRACTGGAAAAGGAATACAG	none
NM_000481.3(AMT):c.574C>T(p.Gln192Ter)	chr3:49419382	GTTTCCTCAGGTCATCTGCCACGCCGGCCTGTAGTACCTGGGCTGCAGTGGGGCCTGGGCC	CCTYTAGTACCTGGGCTGCAGTGGGGC,CAGGTCATCTGCCACGCCGGCCTRTAG,CCGGCCTYTAGTACCTGGGCTGCAGTG,CTGCCACGCCGGCCTYTAGTACCTGGG,TCATCTGCCACGCCGGCCTYTAGTACC,CGGCCTRTAGTACCTGGGCTGCAGTGG	none
NM_000059.3(BRCA2):c.7241C>G(p.Ser2414Ter)	chr13:32355094	AAGTCTTTGTTCCACCTTTTAAAACTAAATCACATTTTCACAGAGTTGAACAGTGTGTTAG	CTAAATYACATTTTCACAGAGTTGAAC,CTTTTAAAACTAAATYACATTTTCACA,CCACCTTTTAAAACTAAATYACATTTT,TCCACCTTTTAAAACTAAATYACATTT,AACTAAATRACATTTTCACAGAGTTGA,ACTAAATRACATTTTCACAGAGTTGAA	none
NM_002408.3(MGAT2):c.785A>G(p.His262Arg)	chr14:49622053	CTGGCCTTATACTTTTCCTAGAAGAGGATCACTACTTAGCCCCAGACTTTTACCATGTCTT	TCCTAGAAGAGGATCYCTACTTAGCCC,AGAAGAGGATCRCTACTTAGCCCCAGA,TTTTCCTAGAAGAGGATCYCTACTTAG,CTTTTCCTAGAAGAGGATCYCTACTTA	none
NM_198282.3(TMEM173):c.461A>G(p.Asn154Ser)	chr5:139480849	TAATATGACCATGCCAGCCCATGGGCCACGTTGAAATTCCCTTTTTCACACACTGCAGAGA	ACCATGCCAGCCCATGGGCCACGRTGA,CCATGCCAGCCCATGGGCCACGRTGAA	none
NM_000587.3(C7):c.1561C>A(p.Arg521Ser)	chr5:40959520	CCCTGTGTCCAAGGGAAGAAAACAAGAAGCCGTGAATGCAATAACCCACCTCCCAGTGGGG	CCAAGGGAAGAAAACAAGAAGCRGTGA	none
NM_000102.3(CYP17A1):c.347A>T(p.Asp116Val)	chr10:102835343	CTTCGATGCAGCTGCCAGTGTGCGCCAGAGTCAGCGAAGGCGATACCCTTACGGTTGTTGG	GCAGCTGCCAGTGTGCGCCAGAGRCAG,CCAGAGYCAGCGAAGGCGATACCCTTA,GCTGCCAGTGTGCGCCAGAGRCAGCGA,CTGCCAGTGTGCGCCAGAGRCAGCGAA,CTGCCAGTGTGCGCCAGAGYCAGCGAA	none
NM_170707.3(LMNA):c.356+1G>A	chr1:156115275	GCGTGAGGAGTTTAAGGAGCTGAAAGCGCGGTGAGTTCGCCCAGGTGGCTGCGTGCCTGGC	GAGTTTAAGGAGCTGAAAGCGCGRTGA,AGTTTAAGGAGCTGAAAGCGCGRTGAG,TTAAGGAGCTGAAAGCGCGYTGAGTTC,TTTAAGGAGCTGAAAGCGCGYTGAGTT,GAAAGCGCGRTGAGTTCGCCCAGGTGG	none
NM_000548.4(TSC2):c.930T>A(p.Tyr310Ter)	chr16:2058828	CATGGCTCTCTGGGGAGCCCACCGGCTCTATTCTCTCAGGAACTCGCCGACATCTGTGTTG	CTAYTCTCTCAGGAACTCGCCGACATC,TCTAYTCTCTCAGGAACTCGCCGACAT,GGCTCTARTCTCTCAGGAACTCGCCGA	none
NM_144596.3(TTC8):c.624+1G>A	chr14:88843851	ATCTTTCATCATGAAAATGATGTTAAGACTGTAAGTTTTGAATTCATGCTATTTTCTTTTA	ATCATGAAAATGATGTTAAGACTRTAA,TCATGAAAATGATGTTAAGACTRTAAG	none
NM_005211.3(CSF1R):c.2509G>T(p.Asp837Tyr)	chr5:150056071	CCCAGAGGAGGATGCCATAGGACCAGACGTCGCTCTGAACCGTGTAGACACAGTCAAAGAT	ATGCCATAGGACCAGACGTRGCTCTGA	none
NM_024312.4(GNPTAB):c.1123C>T(p.Arg375Ter)	chr12:101770182	AACTAAAGGTAGGCAAGTGGCTCAAATTTCGAAAAACATCCTTTTAACAACAACAAACAAA	TTCYAAAAACATCCTTTTAACAACAAC,TTTCYAAAAACATCCTTTTAACAACAA,GGTAGGCAAGTGGCTCAAATTTCRAAA,GTAGGCAAGTGGCTCAAATTTCRAAAA,AAATTTCRAAAAACATCCTTTTAACAA	TTTCYAAAAACATCCTTTTAACAACAAC,GGTAGGCAAGTGGCTCAAATTTCRAAAA
NM_205768.2(ZBTB18):c.1183C>T(p.Gln395Ter)	chr1:244054957	AACAAGGTCTTCCCCAGCCCCCACATCCTGCAGATCCACCTGAGCACGCACTTCCGCGAGC	CTGYAGATCCACCTGAGCACGCACTTC,CCTGYAGATCCACCTGAGCACGCACTT,TCTTCCCCAGCCCCCACATCCTGRAGA,CCCAGCCCCCACATCCTGYAGATCCAC,CCCCAGCCCCCACATCCTGYAGATCCA,TCCCCAGCCCCCACATCCTGYAGATCC	none
NM_000251.2(MSH2):c.1699A>T(p.Lys567Ter)	chr2:47471002	ACTTCTTTAAATGAAGAGTATACCAAAAATAAAACAGAATATGAAGAAGCCCAGGATGCCA	TAAATGAAGAGTATACCAAAAATRAAA,ATGAAGAGTATACCAAAAATRAAACAG,TGAAGAGTATACCAAAAATRAAACAGA,ATACCAAAAATRAAACAGAATATGAAG,CCAAAAATRAAACAGAATATGAAGAAG	none
NM_004006.2(DMD):c.7899G>A(p.Trp2633Ter)	chrX:31658118	CAAGTCATTTGCCACATCTACATTTGTCTGCCACTGGCGGAGGTCTTTGGCCAACTGCTAT	CTGYCACTGGCGGAGGTCTTTGGCCAA,TCTGYCACTGGCGGAGGTCTTTGGCCA,TTGTCTGYCACTGGCGGAGGTCTTTGG,GCCACATCTACATTTGTCTGRCACTGG,CCACATCTACATTTGTCTGYCACTGGC,TTGTCTGRCACTGGCGGAGGTCTTTGG	none
NM_014141.5(CNTNAP2):c.3046C>T(p.Arg1016Ter)	chr7:148217323	GGTGCATTTTTTGAAGAAGGGATGTGGCTACGATATAACTTTCAGGCACCAGCAACAAATG	CTAYGATATAACTTTCAGGCACCAGCA,TGAAGAAGGGATGTGGCTARGATATAA,GGATGTGGCTARGATATAACTTTCAGG,TTGAAGAAGGGATGTGGCTAYGATATA	none
NM_000141.4(FGFR2):c.1013G>A(p.Gly338Glu)	chr10:121517390	ATAGAATTACCCGCCAAGCACGTATATTCCCCAGCGTCCTCAAAAGTTACATTCCGAATAT	TCCYCAGCGTCCTCAAAAGTTACATTC,TTCCYCAGCGTCCTCAAAAGTTACATT,TACCCGCCAAGCACGTATATTCCRCAG,ACGTATATTCCRCAGCGTCCTCAAAAG,CCGCCAAGCACGTATATTCCYCAGCGT	none
NM_013296.4(GPSM2):c.379C>T(p.Arg127Ter)	chr1:108897592	AATTTTGACGAAGCCATAGTTTGTTGTCAGCGACACCTAGATATTTCCAGAGAGCTTAATG	TCAGYGACACCTAGATATTTCCAGAGA,TTGTCAGYGACACCTAGATATTTCCAG,TTGTCAGRGACACCTAGATATTTCCAG,TGTCAGRGACACCTAGATATTTCCAGA	none
NM_000218.2(KCNQ1):c.949G>A(p.Asp317Asn)	chr11:2583462	CAGGTCACAGTCACCACCATCGGCTATGGGGACAAGGTGCCCCAGACGTGGGTCGGGAAGA	AGTCACCACCATCGGCTATGGGRACAA,CTATGGGYACAAGGTGCCCCAGACGTG,TCACCACCATCGGCTATGGGRACAAGG,TCGGCTATGGGRACAAGGTGCCCCAGA,TCACCACCATCGGCTATGGGYACAAGG,TATGGGRACAAGGTGCCCCAGACGTGG	none
NM_017780.3(CHD7):c.2915A>G(p.Gln972Arg)	chr8:60822103	ATAAAAACAATAACAAACTCAGGGAATACCAGTTGGAGGGAGTAAACTGGCTACTTTTCAA	TAACAAACTCAGGGAATACCRGTTGGA,AACAAACTCAGGGAATACCRGTTGGAG,CAGGGAATACCRGTTGGAGGGAGTAAA,GAATACCRGTTGGAGGGAGTAAACTGG	none
NM_004100.4(EYA4):c.1537C>T(p.Gln513Ter)	chr6:133515356	CTTGGCCCTGCCAAGAGGGATGCCTGGCTACAGTTAAGGGCAGAGATTGAAGGTCTGACAG	CTAYAGTTAAGGGCAGAGATTGAAGGT,CTGGCTAYAGTTAAGGGCAGAGATTGA,CCAAGAGGGATGCCTGGCTARAGTTAA,CAAGAGGGATGCCTGGCTARAGTTAAG,ATGCCTGGCTARAGTTAAGGGCAGAGA,CCAAGAGGGATGCCTGGCTAYAGTTAA,CTGGCTARAGTTAAGGGCAGAGATTGA,TGGCTARAGTTAAGGGCAGAGATTGAA	none
NM_000051.3(ATM):c.8293G>A(p.Gly2765Ser)	chr11:108343246	CTCCAGGTGGTTCCCCTCTCTCAGCGAAGTGGTGTTCTTGAATGGTGCACAGGAACTGTCC	CTCTCTCAGCGAAGTYGTGTTCTTGAA,CCCCTCTCTCAGCGAAGTYGTGTTCTT,TCCCCTCTCTCAGCGAAGTYGTGTTCT,TTCCCCTCTCTCAGCGAAGTYGTGTTC	none
NM_000038.5(APC):c.1531G>T(p.Gly511Ter)	chr5:112827230	GCTGGAATGGCTTTGACAAACTTGACTTTTGGAGATGTAGCCAACAAGGTATGTTTTTATA	TTTYGAGATGTAGCCAACAAGGTATGT,TTTTYGAGATGTAGCCAACAAGGTATG,TGGCTTTGACAAACTTGACTTTTRGAG,GGCTTTGACAAACTTGACTTTTRGAGA,TTGACAAACTTGACTTTTYGAGATGTA,TTTGACAAACTTGACTTTTYGAGATGT,CTTTGACAAACTTGACTTTTYGAGATG,TGACTTTTRGAGATGTAGCCAACAAGG	TTTTYGAGATGTAGCCAACAAGGTATGT
NM_000138.4(FBN1):c.212G>C(p.Trp71Ser)	chr15:48613045	ATACACTGATTTCCGCCAGGTAAGGTTTTCCATCCAGGGCAACAGTAAGCATTATAACGTG	TTCYATCCAGGGCAACAGTAAGCATTA,TTTCYATCCAGGGCAACAGTAAGCATT,TTCCGCCAGGTAAGGTTTTCRATCCAG,TCCGCCAGGTAAGGTTTTCRATCCAGG,CCAGGTAAGGTTTTCYATCCAGGGCAA,CCGCCAGGTAAGGTTTTCYATCCAGGG,TCCGCCAGGTAAGGTTTTCYATCCAGG,TTCCGCCAGGTAAGGTTTTCYATCCAG,AGGTTTTCRATCCAGGGCAACAGTAAG	TTTCYATCCAGGGCAACAGTAAGCATTA
NM_003242.5(TGFBR2):c.1576G>C(p.Glu526Gln)	chr3:30691471	ACGTTGACTGAGTGCTGGGACCACGACCCAGAGGCCCGTCTCACAGCCCAGTGTGTGGCAG	CCAYAGGCCCGTCTCACAGCCCAGTGT,CCCAYAGGCCCGTCTCACAGCCCAGTG,CTGAGTGCTGGGACCACGACCCARAGG,ACCACGACCCARAGGCCCGTCTCACAG,GACCCARAGGCCCGTCTCACAGCCCAG	none
NM_025114.3(CEP290):c.3461+1G>A	chr12:88092680	TCAAATGGCTAAAATGCTTATATGCACTTACTTTGACACTTCAACTTTTAGTTCCATTTCA	TTAYTTTGACACTTCAACTTTTAGTTC,CTTAYTTTGACACTTCAACTTTTAGTT,CACTTARTTTGACACTTCAACTTTTAG	none
NM_001171.5(ABCC6):c.1814T>C(p.Leu605Pro)	chr16:16187177	ACGACACCAGGGTCAACTTCTTCCAGGCAGAGGAAGGTGACCAGACGGTCAAAGGACACCC	CAGGGTCAACTTCTTCCAGGCAGRGGA,AGGGTCAACTTCTTCCAGGCAGRGGAA,GGTCAACTTCTTCCAGGCAGRGGAAGG,TCAACTTCTTCCAGGCAGYGGAAGGTG	none
NM_004992.3(MECP2):c.1118C>G(p.Ser373Ter)	chrX:154030710	AGCAGTGGCACGGGGGCCTTTGGGGACTCTGAGTGGTGGTGATGGTGGTGGTGCTCCTTCT	TCTYAGTGGTGGTGATGGTGGTGGTGC,CTCTYAGTGGTGGTGATGGTGGTGGTG,GACTCTRAGTGGTGGTGATGGTGGTGG	none
NM_000518.4(HBB):c.316-7C>G	chr11:5225733	ACAGACCAGCACGTTGCCCAGGAGCTGTGGGAGGAAGATAAGAGGTATGAACATGATTAGC	AGCACGTTGCCCAGGAGCTGTGGRAGG,GCACGTTGCCCAGGAGCTGTGGRAGGA,CTGTGGYAGGAAGATAAGAGGTATGAA,ACGTTGCCCAGGAGCTGTGGRAGGAAG,CGTTGCCCAGGAGCTGTGGRAGGAAGA,CCCAGGAGCTGTGGRAGGAAGATAAGA,TTGCCCAGGAGCTGTGGYAGGAAGATA,GCTGTGGRAGGAAGATAAGAGGTATGA,CTGTGGRAGGAAGATAAGAGGTATGAA	none
NM_000311.4(PRNP):c.313C>T(p.Pro105Ser)	(p.Pro105Ser)	chr20:4699533	ACCCACAGTCAGTGGAACAAGCCGAGTAAGCCAAAAACCAACATGAAGCACATGGCTGGTG	GTCAGTGGAACAAGCCGAGTAAGRCAA,TCAGTGGAACAAGCCGAGTAAGRCAAA,AGTGGAACAAGCCGAGTAAGRCAAAAA,AGCCGAGTAAGRCAAAAACCAACATGA	GTCAGTGGAACAAGCCGAGTAAGRCAAA
NM_005450.4(NOG):c.103C>G(p.Pro35Ala)	(p.Pro35Ala)	chr17:56594326	GCCGGCGGCCAGCACTATCTCCACATCCGCCCGGCACCCAGCGACAACCTGCCCCTGGTGG	CCGCYCGGCACCCAGCGACAACCTGCC,GCCAGCACTATCTCCACATCCGCRCGG	none
NM_000321.2(RB1):c.1696-1G>A	chr13:48452992	TGTGGTTTTAATTTCATCATGTTTCATATAGGATTCACCTTTATTTGATCTTATTAAACAA	TCATATAYGATTCACCTTTATTTGATC,TTTCATATAYGATTCACCTTTATTTGA,TCATCATGTTTCATATAYGATTCACCT,TTCATCATGTTTCATATAYGATTCACC,TTTCATCATGTTTCATATAYGATTCAC,TTTCATATARGATTCACCTTTATTTGA	none
NM_001256850.1(TTN):c.62135-1G>C	chr2:178580230	CAGTCACATTGACAGGTGGCCCAGGAGTATCTGGATAAATAGTAGGTAAATAAGAAATGAA	ATTGACAGGTGGCCCAGGAGTATRTGG,TTGACAGGTGGCCCAGGAGTATRTGGA,ACAGGTGGCCCAGGAGTATRTGGATAA,CCCAGGAGTATRTGGATAAATAGTAGG,AGGAGTATRTGGATAAATAGTAGGTAA,GGAGTATRTGGATAAATAGTAGGTAAA	none
NM_000142.4(FGFR3):c.835A>T(p.Ser279Cys)	chr4:1801930	AGCGACGTGGAGTTCCACTGCAAGGTGTACAGTGACGCACAGCCCCACATCCAGTGGCTCA	GGAGTTCCACTGCAAGGTGTACRGTGA,TTCCACTGCAAGGTGTACYGTGACGCA	none
NM_003990.4(PAX2):c.212G>C(p.Arg71Thr)	chr10:100749914	GCCACGGCTGTGTCAGCAAAATCCTGGGCAGGTGAGGGCTTCGCAGCTGTCCCGGGAGACG	TGTGTCAGCAAAATCCTGGGCARGTGA,CTGGGCAYGTGAGGGCTTCGCAGCTGT,TGTCAGCAAAATCCTGGGCARGTGAGG,GTCAGCAAAATCCTGGGCARGTGAGGG,AATCCTGGGCARGTGAGGGCTTCGCAG,TCAGCAAAATCCTGGGCAYGTGAGGGC	none
NM_000059.3(BRCA2):c.9147C>A(p.Tyr3049Ter)	chr13:32380036	GGTTTCAGATGAAATTTTATTTCAGATTTACCAGCCACGGGAGCCCCTTCACTTCAGCAAA	TTAYCAGCCACGGGAGCCCCTTCACTT,TTTAYCAGCCACGGGAGCCCCTTCACT,GATGAAATTTTATTTCAGATTTARCAG,TTTATTTCAGATTTAYCAGCCACGGGA	TTTAYCAGCCACGGGAGCCCCTTCACTT
NM_001204399.1(PITX2):c.148C>T(p.Gln50Ter)	chr4:110621268	TCTGGAAAGTGGCCTCCAGCTCCTGGAGCTGCTGGCTGGTAAAGTGAGTCCGCTGCCGCCT	GTGGCCTCCAGCTCCTGGAGCTRCTGG,CCAGCTCCTGGAGCTYCTGGCTGGTAA,CCTCCAGCTCCTGGAGCTYCTGGCTGG	none
NM_006245.3(PPP2R5D):c.589G>A(p.Glu197Lys)	chr6:43007262	TCGAATCCCACAGGGGCTGAGTTTGACCCAGAGGAAGATGAGCCCACCCTGGAAGCTGCTT	CCAYAGGAAGATGAGCCCACCCTGGAA,CCCAYAGGAAGATGAGCCCACCCTGGA,CCACAGGGGCTGAGTTTGACCCARAGG,CACAGGGGCTGAGTTTGACCCARAGGA,CAGGGGCTGAGTTTGACCCARAGGAAG,AGGGGCTGAGTTTGACCCARAGGAAGA	none
NM_000314.6(PTEN):c.70G>C(p.Asp24His)	chr10:87864539	AGGAGATATCAAGAGGATGGATTCGACTTAGACTTGACCTGTATCCATTTCTGCGGCTGCT	TTAYACTTGACCTGTATCCATTTCTGC,CTTAYACTTGACCTGTATCCATTTCTG,AAGAGGATGGATTCGACTTARACTTGA	none
NM_000238.3(KCNH2):c.916G>C(p.Gly306Arg)	chr7:150958059	GGGGCGGAACGGGTCCCGCGGCGCCCTCACCGGTGCTGGCGTGGCGCGGTGGCGGGGGCAG	TCACYGGTGCTGGCGTGGCGCGGTGGC,CCTCACYGGTGCTGGCGTGGCGCGGTG,CCCTCACYGGTGCTGGCGTGGCGCGGT,CCGCGGCGCCCTCACYGGTGCTGGCGT,GCCCTCACRGGTGCTGGCGTGGCGCGG	none
NM_000540.2(RYR1):c.644G>A(p.Gly215Glu)	chr19:38446484	TCCCTTGCTCCTCTCCAGGCTTCGTGACGGGAGGTCACGTCCTCCGCCTCTTTCATGGACA	CTCCTCTCCAGGCTTCGTGACGGRAGG,CTCCAGGCTTCGTGACGGYAGGTCACG,TCTCCAGGCTTCGTGACGGYAGGTCAC,CTCTCCAGGCTTCGTGACGGYAGGTCA	none
NM_003361.3(UMOD):c.358T>G(p.Cys120Gly)	chr16:20348943	CCACATTGACACATGTGGCCAGGGCGTGGCAGTGGCTAAGCCCAGGCTCAGCGCACTCATC	ACACATGTGGCCAGGGCGTGGCRGTGG,CAGGGCGTGGCRGTGGCTAAGCCCAGG,CGTGGCRGTGGCTAAGCCCAGGCTCAG	none
NM_023077.2(COA7):c.410A>G(p.Tyr137Cys)	chr1:52688006	GTATAGCCACCATCACAGGCCCTTGTGTAGTAGTCCCTGGCCTTTCCCAAGTCAGGCTGGC	TCACAGGCCCTTGTGTAGYAGTCCCTG,TGTGTAGRAGTCCCTGGCCTTTCCCAA,GTGTAGRAGTCCCTGGCCTTTCCCAAG	none
NM_001204.6(BMPR2):c.2588G>A(p.Ser863Asn)	chr2:202556253	GTGAGGACACCCGGCTGAATATTAATTCCAGTCCTGATGAGCATGAGCCTTTACTGAGACG	CCAYTCCTGATGAGCATGAGCCTTTAC,TCCAYTCCTGATGAGCATGAGCCTTTA,CCGGCTGAATATTAATTCCARTCCTGA,TATTAATTCCARTCCTGATGAGCATGA,CCGGCTGAATATTAATTCCAYTCCTGA	none
NM_004985.4(KRAS):c.35G>A(p.Gly12Asp)	chr12:25245350	TGTATCGTCAAGGCACTCTTGCCTACGCCACCAGCTCCAACTACCACAAGTTTATATTCAG	CCAYCAGCTCCAACTACCACAAGTTTA,TCAAGGCACTCTTGCCTACGCCARCAG,CTCTTGCCTACGCCAYCAGCTCCAACT,CTACGCCARCAGCTCCAACTACCACAA,TACGCCARCAGCTCCAACTACCACAAG	none
NM_020366.3(RPGRIP1):c.2480G>T(p.Arg827Leu)	chr14:21325943	GAACTCAACCCAGTCCATATGCTGTGTACCGCTTCTTCACCTTTTCTGACCATGACACTGC	TGTGTACCRCTTCTTCACCTTTTCTGA	none
NM_015662.2(IFT172):c.4815T>G(p.Asp1605Glu)	chr2:27445929	CCACCCTCGGGGCACAGCTTCCCTACTCACATCGGTCAGGTCCAAAAAGCGATTGAGGAAG	TCACYTCGGTCAGGTCCAAAAAGCGAT,GGGGCACAGCTTCCCTACTCACRTCGG,TCCCTACTCACRTCGGTCAGGTCCAAA,CTACTCACRTCGGTCAGGTCCAAAAAG	none
NM_004992.3(MECP2):c.674C>T(p.Pro225Leu)	chrX:154031154	TCAGCCTTGCCCCCTGGCGAAGTTTGAAAAGGCATCTTGACAAGGAGCTTCCCAGGACTTT	TTGAAAAYGCATCTTGACAAGGAGCTT,AAGTTTGAAAARGCATCTTGACAAGGA,CCTGGCGAAGTTTGAAAAYGCATCTTG,CCCTGGCGAAGTTTGAAAAYGCATCTT,CCCCTGGCGAAGTTTGAAAAYGCATCT	none
NM_014112.4(TRPS1):c.2421G>A(p.Trp807Ter)	chr8:115587280	CGGACTCCCCCGCAGGATGTCTGCCCCTCTCCAAGTCACATTGCGAAGGTCATCACTGGAA	TCTYCAAGTCACATTGCGAAGGTCATC,CTCTYCAAGTCACATTGCGAAGGTCAT,CCCCGCAGGATGTCTGCCCCTCTRCAA,CCCGCAGGATGTCTGCCCCTCTRCAAG,CCCTCTYCAAGTCACATTGCGAAGGTC,CCCCTCTYCAAGTCACATTGCGAAGGT,TCTGCCCCTCTRCAAGTCACATTGCGA,GCCCCTCTRCAAGTCACATTGCGAAGG	none
NM_004333.4(BRAF):c.1497A>C(p.Lys499Asn)	chr7:140778011	ACAAGCTCACCTGAGTACTCCTACTTCATTTTTGAAGGCTTGTAACTGCTGAGGTGTAGGT	ACCTGAGTACTCCTACTTCATTRTTGA,TTCATTYTTGAAGGCTTGTAACTGCTG,CTTCATTYTTGAAGGCTTGTAACTGCT,CTGAGTACTCCTACTTCATTRTTGAAG,TGAGTACTCCTACTTCATTRTTGAAGG,CTGAGTACTCCTACTTCATTYTTGAAG	none
NM_017617.4(NOTCH1):c.6348C>G(p.Tyr2116Ter)	chr9:136497391	TCCGTGCAGCTGCGGGCTGCGCACCAGGTTGTACTCGTCCAGCAGCCTCACGATGTCGTGA	CCAGGTTYTACTCGTCCAGCAGCCTCA	none
NM_000051.3(ATM):c.67C>T(p.Arg23Ter)	chr11:108227691	CGTCAACTAGAACATGATAGAGCTACAGAACGAAAGGTAGTAAATTACTTAAATTCAATTT	TAGAACATGATAGAGCTACAGAARGAA,AGAACATGATAGAGCTACAGAARGAAA,AACATGATAGAGCTACAGAARGAAAGG	TAGAACATGATAGAGCTACAGAARGAAA
NM_006180.4(NTRK2):c.2159C>T(p.Thr720Ile)	chr9:84955504	ACTTTGGGATGTCCCGGGACGTGTACAGCACTGACTACTACAGGGTGAGTAGCTGTGCAGA	GATGTCCCGGGACGTGTACAGCARTGA,CCCGGGACGTGTACAGCAYTGACTACT,TCCCGGGACGTGTACAGCAYTGACTAC,GTACAGCARTGACTACTACAGGGTGAG	none
NM_000531.5(OTC):c.479T>C(p.Ile160Thr)	chrX:38401367	CCCTGGCTAAAGAAGCATCCATCCCAATTATCAATGGGCTGTCAGATTTGTACCATCCTAT	TTAYCAATGGGCTGTCAGATTTGTACC,TAAAGAAGCATCCATCCCAATTARCAA,CCAATTAYCAATGGGCTGTCAGATTTG,AGAAGCATCCATCCCAATTARCAATGG,GAAGCATCCATCCCAATTARCAATGGG,CATCCCAATTARCAATGGGCTGTCAGA	none
NM_000257.3(MYH7):c.2221G>C(p.Gly741Arg)	chr14:23425760	TGTCCAGGGAGCTGAGCAGCTTCTCTGCCCCCTTCCTGCTATCAATGAACTGTCCCTCAGG	CCCYCTTCCTGCTATCAATGAACTGTC,CTGCCCYCTTCCTGCTATCAATGAACT,TCTGCCCYCTTCCTGCTATCAATGAAC,CTGAGCAGCTTCTCTGCCCYCTTCCTG,CTCTGCCCRCTTCCTGCTATCAATGAA	none
NM_001320198.1(KRT86):c.1204G>A(p.Glu402Lys)	chr12:52306237	GTGATGAACTCCAAGCTGGGCCTGGACATCGAGATCGCCACCTACAGGCGCCTGCTGGAGG	ACTCCAAGCTGGGCCTGGACATCRAGA,CTGGGCCTGGACATCYAGATCGCCACC,CCAAGCTGGGCCTGGACATCYAGATCG	none
NM_022455.4(NSD1):c.6010-1G>A	chr5:177283786	GTCTGATGTGTAGCTTCTTTTGGAATTCTAGGACCGAATCATTGATGCTGGTCCCAAAGGA	CTAYGACCGAATCATTGATGCTGGTCC,TCTAYGACCGAATCATTGATGCTGGTC,TAGCTTCTTTTGGAATTCTARGACCGA,AGCTTCTTTTGGAATTCTARGACCGAA,TTTGGAATTCTAYGACCGAATCATTGA,TCTTTTGGAATTCTAYGACCGAATCAT,TTCTTTTGGAATTCTAYGACCGAATCA,CTTCTTTTGGAATTCTAYGACCGAATC,ATTCTARGACCGAATCATTGATGCTGG	none
NM_004168.3(SDHA):c.2T>G(p.Met1Arg)	chr5:218357	GGCGGGACTGCGCGGCGGCAACAGCAGACATGTCGGGGGTCCGGGGCCTGTCGCGGCTGCT	CGCGGCGGCAACAGCAGACARGTCGGG,GCGGCGGCAACAGCAGACARGTCGGGG,AACAGCAGACARGTCGGGGGTCCGGGG	none
NM_000520.5(HEXA):c.1453T>C(p.Trp485Arg)	chr15:72345519	ATGTCAGGTCAGATGTCAACTTGTTGCTCCACAGCCTTTCGGCAACAGCCCCTGCTCTGGG	TCCYCAGCCTTTCGGCAACAGCCCCTG,CTCCYCAGCCTTTCGGCAACAGCCCCT,GTCAGATGTCAACTTGTTGCTCCRCAG,TTGCTCCYCAGCCTTTCGGCAACAGCC,TCAACTTGTTGCTCCYCAGCCTTTCGG	none
NM_000527.4(LDLR):c.1862C>G(p.Thr621Arg)	chr19:11120108	TGCTGCCTGTTTAGGACAAAGTATTTTGGACAGATATCATCAACGAAGCCATTTTCAGTGC	TGTTTAGGACAAAGTATTTTGGARAGA,TTTGGAYAGATATCATCAACGAAGCCA,TTTTGGAYAGATATCATCAACGAAGCC,AGTATTTTGGARAGATATCATCAACGA,TTAGGACAAAGTATTTTGGAYAGATAT	none
NM_033071.3(SYNE1):c.22156C>T(p.Gln7386Ter)	chr6:152213737	TTTCACATTTTTCCAAGAAAGTCTGATGTTGTAGCAAAAATGACTGCAACTTGCTGAAAGA	TTTTTCCAAGAAAGTCTGATGTTRTAG,TTCCAAGAAAGTCTGATGTTRTAGCAA,TCCAAGAAAGTCTGATGTTRTAGCAAA,CCAAGAAAGTCTGATGTTYTAGCAAAA,TCCAAGAAAGTCTGATGTTYTAGCAAA,TTCCAAGAAAGTCTGATGTTYTAGCAA,CTGATGTTRTAGCAAAAATGACTGCAA	none
NM_000339.2(SLC12A3):c.1276A>T(p.Asn426Tyr)	chr16:56879168	TGCGAGGGGCTGGCCTGCAGCTATGGCTGGAACTTCACCGAGTGCACCCAGCAGCACAGCT	CTGGYACTTCACCGAGTGCACCCAGCA,GGCTGGRACTTCACCGAGTGCACCCAG	none
NM_021629.3(GNB4):c.265A>G(p.Lys89Glu)	chr3:179416495	ATTTAAAAGAATTATGAAGAAATTCTACCTTATTTGTTGTATAGCTATCCCAAATAATTAA	CCTYATTTGTTGTATAGCTATCCCAAA,CTACCTYATTTGTTGTATAGCTATCCC,TCTACCTYATTTGTTGTATAGCTATCC,TTATGAAGAAATTCTACCTYATTTGTT	none
NM_001258332.1(GALT):c.274C>T(p.Arg92Cys)	chr9:34648370	GCCAGCAGTTTCCTGCCAGATATTGCCCAGCGTGAGGAGCGATCTCAGCAGGCCTATAAGA	CCAGYGTGAGGAGCGATCTCAGCAGGC,TTTCCTGCCAGATATTGCCCAGRGTGA,TCCTGCCAGATATTGCCCAGRGTGAGG,CCTGCCAGATATTGCCCAGRGTGAGGA,CCAGATATTGCCCAGYGTGAGGAGCGA,CTGCCAGATATTGCCCAGYGTGAGGAG,CCTGCCAGATATTGCCCAGYGTGAGGA,TCCTGCCAGATATTGCCCAGYGTGAGG,GCCCAGRGTGAGGAGCGATCTCAGCAG	none
NM_000238.3(KCNH2):c.1744C>T(p.Arg582Cys)	chr7:150951649	GGTCGCCCAGGTTGTGCAGCCAGCCGATGCGTGAGTCCATGTGTGGCTGCTCCATGTTGCC	CAGGTTGTGCAGCCAGCCGATGCRTGA,AGGTTGTGCAGCCAGCCGATGCRTGAG,CCGATGCYTGAGTCCATGTGTGGCTGC,CCAGCCGATGCRTGAGTCCATGTGTGG,TTGTGCAGCCAGCCGATGCYTGAGTCC	none
NM_018972.2(GDAP1):c.92G>A(p.Trp31Ter)	chr8:74350553	ACGCGGAGGTTAAGCTCATTCTGTACCATTGGACGCATTCCTTCAGCTCTCAAAAGGTACA	TCATTCTGTACCATTYGACGCATTCCT,TCTGTACCATTRGACGCATTCCTTCAG	none
NM_000138.4(FBN1):c.5182G>A(p.Ala1728Thr)	chr15:48463124	TGGGACACTGTTCACAGGGCTTGTTCCACGCCCGGCCAATGTTGTAGGAACAGCAGCACAT	TGTTCACAGGGCTTGTTCCACGRCCGG,TCCACGYCCGGCCAATGTTGTAGGAAC,TTCCACGYCCGGCCAATGTTGTAGGAA,TCACAGGGCTTGTTCCACGYCCGGCCA,TTCACAGGGCTTGTTCCACGYCCGGCC,GTTCCACGRCCGGCCAATGTTGTAGGA,TTCCACGRCCGGCCAATGTTGTAGGAA	none
NM_016218.3(POLK):c.1692G>A(p.Lys564=)	chr5:75596385	GTTTGTAAAACCTCTAGAAATGTCTCATAAGAAGAGTTTCTTTGATAAAAAACGATCAGAA	AAACCTCTAGAAATGTCTCATAARAAG,AACCTCTAGAAATGTCTCATAARAAGA,TCATAAYAAGAGTTTCTTTGATAAAAA,CTCATAAYAAGAGTTTCTTTGATAAAA,TCTAGAAATGTCTCATAAYAAGAGTTT,CTCTAGAAATGTCTCATAAYAAGAGTT,CCTCTAGAAATGTCTCATAAYAAGAGT,TCTCATAARAAGAGTTTCTTTGATAAA,CTCATAARAAGAGTTTCTTTGATAAAA,TCATAARAAGAGTTTCTTTGATAAAAA	none
NM_000089.3(COL1A2):c.694-2A>C	chr7:94408334	TCCACCTGATCTTCCCTTTATTTTCTTCTTAGGGTGCCCGTGGCAGTGATGGAAGTGTGGG	CTTYGGGTGCCCGTGGCAGTGATGGAA,TCTTYGGGTGCCCGTGGCAGTGATGGA,GATCTTCCCTTTATTTTCTTCTTRGGG,CTTCTTYGGGTGCCCGTGGCAGTGATG,TCTTCTTYGGGTGCCCGTGGCAGTGAT,TTTCTTCTTYGGGTGCCCGTGGCAGTG,TTTATTTTCTTCTTRGGGTGCCCGTGG,CTTTATTTTCTTCTTYGGGTGCCCGTG,CCTTTATTTTCTTCTTYGGGTGCCCGT,CCCTTTATTTTCTTCTTYGGGTGCCCG,TCCCTTTATTTTCTTCTTYGGGTGCCC,TTCCCTTTATTTTCTTCTTYGGGTGCC,CTTCCCTTTATTTTCTTCTTYGGGTGC,ATTTTCTTCTTRGGGTGCCCGTGGCAG,TTCTTCT…	none
NM_003560.3(PLA2G6):c.1754C>T(p.Thr585Ile)	chr22:38116200	TCAGCCGGCTGCCGGTCAGACAGTGTCCCTGTCAGCATCACCCTGGAGAGAAATGAGGCAG	CCTYTCAGCATCACCCTGGAGAGAAAT,CCCTYTCAGCATCACCCTGGAGAGAAA,CTGCCGGTCAGACAGTGTCCCTRTCAG,TCAGACAGTGTCCCTYTCAGCATCACC,ACAGTGTCCCTRTCAGCATCACCCTGG,CCGGTCAGACAGTGTCCCTYTCAGCAT,GTGTCCCTRTCAGCATCACCCTGGAGA,TGTCCCTRTCAGCATCACCCTGGAGAG,GTCCCTRTCAGCATCACCCTGGAGAGA	none
NM_000419.4(ITGA2B):c.1544+1G>Achr17:44380385	chr17:44380385	CCTTTAAGGCCCATGCCCTCTGCCTCCTCACCAGCTCACGGGTGTCTTGGTCTGAGGTAGG	TCAYCAGCTCACGGGTGTCTTGGTCTG,CTCAYCAGCTCACGGGTGTCTTGGTCT,GGCCCATGCCCTCTGCCTCCTCARCAG,TCCTCAYCAGCTCACGGGTGTCTTGGT,CTCCTCAYCAGCTCACGGGTGTCTTGG,TCTGCCTCCTCAYCAGCTCACGGGTGT,CCCTCTGCCTCCTCAYCAGCTCACGGG,CCATGCCCTCTGCCTCCTCAYCAGCTC,CTCCTCARCAGCTCACGGGTGTCTTGG	none
NM_000404.3(GLB1):c.818G>T(p.Trp273Leu)	chr3:33051979	GTGGAGTGAGGTTGGCCCCAGTGATCTAGCCAGCCAGTATAGAATTCAGAATTGATCTAAA	TCTAGCYAGCCAGTATAGAATTCAGAA,GTTGGCCCCAGTGATCTAGCRAGCCAG,CCCCAGTGATCTAGCYAGCCAGTATAG,TTGGCCCCAGTGATCTAGCYAGCCAGT,GATCTAGCRAGCCAGTATAGAATTCAG,ATCTAGCRAGCCAGTATAGAATTCAGA,TCTAGCRAGCCAGTATAGAATTCAGAA	none
NM_005120.2(MED12):c.5125C>T(p.Arg1709Ter)	chrX:71136380	CCACTCTCTTGGGGCTGGTTTGGAACAGTCCGAGTGGACCGGCGAGTGGCTCGAGGAGAGG	CTTGGGGCTGGTTTGGAACAGTCRGAG,GGGGCTGGTTTGGAACAGTCRGAGTGG,GGGCTGGTTTGGAACAGTCRGAGTGGA,TTGGAACAGTCRGAGTGGACCGGCGAG,GAACAGTCRGAGTGGACCGGCGAGTGG	none
NM_002016.1(FLG):c.5230C>T(p.Gln1744Ter)	chr1:152309656	GGCCACGTGTGGACTCTTGGTGGCTCTGCTGATGGGGCCCAGCCTGTCCGTGGGCTGACAC	GTGGACTCTTGGTGGCTCTGCTRATGG,TCTGCTYATGGGGCCCAGCCTGTCCGT,CTCTGCTYATGGGGCCCAGCCTGTCCG,GGACTCTTGGTGGCTCTGCTRATGGGG,CTTGGTGGCTCTGCTYATGGGGCCCAG	none
NM_000384.2(APOB):c.5238T>G(p.Tyr1746Ter)	chr2:21011630	ACTGTTTGTGTGGTCAAATTTCATTTCAGCATATGAGCCCATCATGTCATTTGAGAGCTTA	TTCAGCYTATGAGCCCATCATGTCATT,TTTCAGCYTATGAGCCCATCATGTCAT,TGGTCAAATTTCATTTCAGCRTATGAG	none
NM_000033.3(ABCD1):c.1802G>A(p.Trp601Ter)	chrX:153743008	CCCGCCTAGGTTGGGAGGCTATGTGTGACTGGAAGGACGTCCTGTCGGGTGGCGAGAAGCA	AGGTTGGGAGGCTATGTGTGACTRGAA,GGTTGGGAGGCTATGTGTGACTRGAAG,TTGGGAGGCTATGTGTGACTRGAAGGA,TTGGGAGGCTATGTGTGACTYGAAGGA,GTGTGACTRGAAGGACGTCCTGTCGGG	none
NM_001083614.1(EARS2):c.502A>G(p.Arg168Gly)	chr16:23535344	TCTGGGCCACCTGCTCCTGGCTCATGTTCCTGCACCGATTGTCATACCTGATGGGGAGCAG	TCCYGCACCGATTGTCATACCTGATGG,TTCCYGCACCGATTGTCATACCTGATG,TGCTCCTGGCTCATGTTCCRGCACCGA,CCTGGCTCATGTTCCYGCACCGATTGT,CTGCTCCTGGCTCATGTTCCYGCACCG,TGTTCCRGCACCGATTGTCATACCTGA	none
NM_000321.2(RB1):c.2520+1G>A	chr13:48473391	ATCTTAGTATCAATTGGTGAATCATTCGGGGTGAGTATTTTCTTTCTATGAAATATAATAG	TATCAATTGGTGAATCATTCGGGRTGA,ATCAATTGGTGAATCATTCGGGRTGAG,TTCGGGYTGAGTATTTTCTTTCTATGA,TCATTCGGGYTGAGTATTTTCTTTCTA,TTGGTGAATCATTCGGGYTGAGTATTT,TTCGGGRTGAGTATTTTCTTTCTATGA	none
NM_130799.2(MEN1):c.3G>A(p.Met1Ile)	chr11:64810107	GAACAGCGTCTTCTGGGCGGCCTTCAGCCCCATGGCGGCGGGCGGTGGGCGGCGGCCTGCA	CCCYATGGCGGCGGGCGGTGGGCGGCG,TCTTCTGGGCGGCCTTCAGCCCRATGG,TCAGCCCYATGGCGGCGGGCGGTGGGC,TCTGGGCGGCCTTCAGCCCRATGGCGG,CTGGGCGGCCTTCAGCCCYATGGCGGC,TCTGGGCGGCCTTCAGCCCYATGGCGG,TTCTGGGCGGCCTTCAGCCCYATGGCG,TTCAGCCCRATGGCGGCGGGCGGTGGG	none
NM_022089.3(ATP13A2):c.1510G>C(p.Gly504Arg)	chr1:16996008	TGTCGAAACACACCAGCTGCAGCTTGCCCCCCAGGTTGATGCGCAGTGGGTGGATGCAGAA	CCCYCAGGTTGATGCGCAGTGGGTGGA,CCCCYCAGGTTGATGCGCAGTGGGTGG,ACACACCAGCTGCAGCTTGCCCCRCAG,CACACCAGCTGCAGCTTGCCCCRCAGG,TTGCCCCYCAGGTTGATGCGCAGTGGG,CAGCTTGCCCCRCAGGTTGATGCGCAG,CCAGCTGCAGCTTGCCCCYCAGGTTGA,CTTGCCCCRCAGGTTGATGCGCAGTGG,TTGCCCCRCAGGTTGATGCGCAGTGGG	none
NM_004333.4(BRAF):c.1390G>A(p.Gly464Arg)	chr7:140781618	CCTTGTAGACTGTTCCAAATGATCCAGATCCAATTCTTTGTCCCACTGTAATCTGCCCATC	CCAGATCYAATTCTTTGTCCCACTGTA,TTCCAAATGATCCAGATCYAATTCTTT,CAGATCRAATTCTTTGTCCCACTGTAA	none
NM_005515.3(MNX1):c.844G>T(p.Glu282Ter)	chr7:157006487	CGGGGGCGGGGAGGGCGCGCACCTGGGTCTCGGTGAGCATGAGCGAGGTGGCCACCTCGAA	TCTYGGTGAGCATGAGCGAGGTGGCCA,GAGGGCGCGCACCTGGGTCTRGGTGAG,CACCTGGGTCTRGGTGAGCATGAGCGA,GGGTCTRGGTGAGCATGAGCGAGGTGG	none
NM_015175.2(NBEAL2):c.4081G>T(p.Glu1361Ter)	chr3:47000180	CCATTCTGCACGCCCTTTGACCTGGGCCTGGAACGGTCTAGTGTAGGATCAGGCAACACTG	CTGYAACGGTCTAGTGTAGGATCAGGC,CCTGYAACGGTCTAGTGTAGGATCAGG,TTTGACCTGGGCCTGYAACGGTCTAGT,ACCTGGGCCTGRAACGGTCTAGTGTAG,CCCTTTGACCTGGGCCTGYAACGGTCT	none
NM_001015877.1(PHF6):c.134G>A(p.Cys45Tyr)	chrX:134377751	AAAACCAGAAGGTGGCAGCGCACCATAAGTGCATGGTAAGTATACCGGCAGCAACAGAGAC	ATAAGTRCATGGTAAGTATACCGGCAG	none
NM_005138.2(SCO2):c.418G>A(p.Glu140Lys)	chr22:50523994	GCCGCACCACCTGCACCAGCTTCTCCAGCTCGTCTGGGCAGATGTCAGGGCAGTGAGTGAA	CCAGCTYGTCTGGGCAGATGTCAGGGC,TCCAGCTYGTCTGGGCAGATGTCAGGG,CTGCACCAGCTTCTCCAGCTRGTCTGG,TGCACCAGCTTCTCCAGCTRGTCTGGG,CCAGCTTCTCCAGCTYGTCTGGGCAGA,CTGCACCAGCTTCTCCAGCTYGTCTGG,CTCCAGCTRGTCTGGGCAGATGTCAGG,TCCAGCTRGTCTGGGCAGATGTCAGGG	none
NM_001173464.1(KIF21A):c.2861G>A(p.Arg954Gln)	chr12:39332404	AGTTTCTCTCGTCTTTTTGTGAGTTCCTCCCGTTGCTATTGAGAAAGCAGGTTGGATTTTA	TCCYGTTGCTATTGAGAAAGCAGGTTG,CTCCYGTTGCTATTGAGAAAGCAGGTT,TCCTCCYGTTGCTATTGAGAAAGCAGG,TTCCTCCYGTTGCTATTGAGAAAGCAG,TTTGTGAGTTCCTCCYGTTGCTATTGA,TGAGTTCCTCCRGTTGCTATTGAGAAA,CTTTTTGTGAGTTCCTCCYGTTGCTAT,TCTTTTTGTGAGTTCCTCCYGTTGCTA,TTCCTCCRGTTGCTATTGAGAAAGCAG,TCCTCCRGTTGCTATTGAGAAAGCAGG	none
NM_000060.4(BTD):c.1207T>G(p.Phe403Val)	chr3:15645063	ACATTTCACTCTGAGATGATGTATGACAATTTCACCCTGGTCCCTGTCTGGGGAAAGGAAG	CTGAGATGATGTATGACAATYTCACCC,GACAATRTCACCCTGGTCCCTGTCTGG	none
NM_005676.4(RBM10):c.448C>T(p.Gln150Ter)	chrX:47173143	TATCTCCCCGTATAGATCCGTGGCCAGCTGCAGTCGCACGGCGTGCAAGCACGGGAGGTTC	CTGYAGTCGCACGGCGTGCAAGCACGG,CCAGCTGYAGTCGCACGGCGTGCAAGC,GCCAGCTGRAGTCGCACGGCGTGCAAG	none
NM_012203.1(GRHPR):c.84-2A>G	chr9:37424843	TGCTTCTCCTGAGGGCCTCCCTTTCCCCGCAGCTGTGAGGTGGAGCAGTGGGACTCGGATG	CCGCYGCTGTGAGGTGGAGCAGTGGGA,CCCCGCYGCTGTGAGGTGGAGCAGTGG,TCCCCGCYGCTGTGAGGTGGAGCAGTG,AGGGCCTCCCTTTCCCCGCRGCTGTGA,TTTCCCCGCYGCTGTGAGGTGGAGCAG,GGCCTCCCTTTCCCCGCRGCTGTGAGG,CCCTTTCCCCGCYGCTGTGAGGTGGAG,CTCCCTTTCCCCGCRGCTGTGAGGTGG,CCTCCCTTTCCCCGCYGCTGTGAGGTG,TTTCCCCGCRGCTGTGAGGTGGAGCAG,CCCCGCRGCTGTGAGGTGGAGCAGTGG	none
NM_017929.5(PEX26):c.296G>A(p.Trp99Ter)	chr22:18079939	GGATCCAGGCCCTGGCAGAAATGGATCGGTGGCAAGAAGTCCTCTCCTGGGTCCTTCAGTA	GCCCTGGCAGAAATGGATCGGTRGCAA,CCTGGCAGAAATGGATCGGTRGCAAGA,CTGGCAGAAATGGATCGGTRGCAAGAA,CTGGCAGAAATGGATCGGTYGCAAGAA,CCTGGCAGAAATGGATCGGTYGCAAGA,GATCGGTRGCAAGAAGTCCTCTCCTGG,ATCGGTRGCAAGAAGTCCTCTCCTGGG	none
NM_024420.2(PLA2G4A):c.1454G>A(p.Arg485His)	chr1:186956219	ATTCAGCTTTATTCAATACCAGAGAAGGACGTGCTGGGAAGGTACACAACTTCATGCTGGG	ATTCAATACCAGAGAAGGACRTGCTGG,TTCAATACCAGAGAAGGACRTGCTGGG,TCAATACCAGAGAAGGACYTGCTGGGA,TTCAATACCAGAGAAGGACYTGCTGGG,AGAAGGACRTGCTGGGAAGGTACACAA	none
NM_181507.1(HPS5):c.3058+3A>G	chr11:18283792	ACAACCAAGAGTAACCAGTTAGGATTGACATACCATTGTCCCCTTCCATCAGGCTCATATC	TTGACAYACCATTGTCCCCTTCCATCA,TTAGGATTGACAYACCATTGTCCCCTT,CCAGTTAGGATTGACAYACCATTGTCC	none
NM_004572.3(PKP2):c.1162C>T(p.Arg388Trp)	chr12:32868935	ATGGACTGAAGATGACACTCACCCTCTTCCGAGCTTCAGATTTCTGGAAGCACTCGTGCTG	TCCYAGCTTCAGATTTCTGGAAGCACT,TTCCYAGCTTCAGATTTCTGGAAGCAC,TCTTCCYAGCTTCAGATTTCTGGAAGC,CTCTTCCYAGCTTCAGATTTCTGGAAG,CCTCTTCCRAGCTTCAGATTTCTGGAA,CTCTTCCRAGCTTCAGATTTCTGGAAG	none
NM_201253.2(CRB1):c.3676G>T(p.Gly1226Ter)	chr1:197435539	GACAACTGCCAGAGTCACCAGTGTGCAAATGGAGCCACCTGCATTAGTCATACTAATGGCT	GCCAGAGTCACCAGTGTGCAAATRGAG	none
NM_001369.2(DNAH5):c.5114+1G>C	chr5:13850651	CCGAGAGCTTTCAAAGAGCCAGTGAACTTACCCAGTAAGGGATTTCTGGCATATTTCCAAC	TTAYCCAGTAAGGGATTTCTGGCATAT,CTTAYCCAGTAAGGGATTTCTGGCATA,TTTCAAAGAGCCAGTGAACTTARCCAG,CAAAGAGCCAGTGAACTTARCCAGTAA,AAGAGCCAGTGAACTTARCCAGTAAGG,CCAGTGAACTTAYCCAGTAAGGGATTT,TCAAAGAGCCAGTGAACTTAYCCAGTA,TGAACTTARCCAGTAAGGGATTTCTGG	none
NM_000401.3(EXT2):c.765C>G(p.Tyr255Ter)	chr11:44114224	GGCTGGTGGCGGCTTTTCTACGTGGACTTACCGGCAAGGCTACGATGTCAGCATTCCTGTC	TTAYCGGCAAGGCTACGATGTCAGCAT,CTTAYCGGCAAGGCTACGATGTCAGCA,GGCGGCTTTTCTACGTGGACTTARCGG,GGCTTTTCTACGTGGACTTARCGGCAA,GCTTTTCTACGTGGACTTARCGGCAAG,TTCTACGTGGACTTAYCGGCAAGGCTA,CTTTTCTACGTGGACTTAYCGGCAAGG,GACTTARCGGCAAGGCTACGATGTCAG	none
NM_000132.3(F8):c.5953C>T(p.Arg1985Ter)	chrX:154903951	ACAGTGCCATTTTATACTCCTCTTTTTTTCGTACAGTGAACACATGTCCACTGAAATGAAT	TTCYTACAGTGAACACATGTCCACTGA,TTTCYTACAGTGAACACATGTCCACTG,TTTTTCYTACAGTGAACACATGTCCAC,TTTTTTCYTACAGTGAACACATGTCCA,TTATACTCCTCTTTTTTTCYTACAGTG,TTTATACTCCTCTTTTTTTCYTACAGT	TTTCYTACAGTGAACACATGTCCACTGA
NM_005257.5(GATA6):c.592C>G(p.Leu198Val)	chr18:22171736	TACGTGCCCACCACCCGCGTGGGTTCCATGCTGCCCGGCCTACCGTACCACCTGCAGGGGT	TCCATGYTGCCCGGCCTACCGTACCAC,TTCCATGYTGCCCGGCCTACCGTACCA,CACCCGCGTGGGTTCCATGRTGCCCGG,CCACCCGCGTGGGTTCCATGYTGCCCG	none
NM_005912.2(MC4R):c.289A>G(p.Asn97Asp)	chr18:60372061	ATAGGGTGATGACAATGGTTTCTGATCCATTTGAAACGCTCACCAGCATATCAGCCACAGC	CCATYTGAAACGCTCACCAGCATATCA,GATGACAATGGTTTCTGATCCATRTGA,ATGACAATGGTTTCTGATCCATRTGAA,TTCTGATCCATRTGAAACGCTCACCAG	none
NM_004006.2(DMD):c.691T>A(p.Tyr231Asn)	chrX:32699252	GAGGCAAAACTTGGAAGAGTGATGTGATGTACATTAAGATGGACTTCTTATCTGGATAGGT	TTGGAAGAGTGATGTGATGTRCATTAA,TGGAAGAGTGATGTGATGTRCATTAAG,TTGGAAGAGTGATGTGATGTYCATTAA	none
NM_001165963.1(SCN1A):c.4297G>C(p.Gly1433Arg)	chr2:165999764	CAACTGCTGCATACATTATATCCATCCATCCTTTGAATGTGGCCTATTAAGAAGGACATGC	TCCATCYTTTGAATGTGGCCTATTAAG,ATACATTATATCCATCCATCRTTTGAA,TTATATCCATCCATCYTTTGAATGTGG,ATCCATCRTTTGAATGTGGCCTATTAA,TCCATCRTTTGAATGTGGCCTATTAAG	none
NM_012079.5(DGAT1):c.751+2T>C	chr8:144318093	CCCCCGCACCTCAGGCCCACAGAGGTCCTCACCGCGGTAGGTCAGATTGTCCGGGTAGCTC	CTCYCCGCGGTAGGTCAGATTGTCCGG,CCTCYCCGCGGTAGGTCAGATTGTCCG,TCAGGCCCACAGAGGTCCTCRCCGCGG,GGCCCACAGAGGTCCTCRCCGCGGTAG,CCCACAGAGGTCCTCYCCGCGGTAGGT,TCAGGCCCACAGAGGTCCTCYCCGCGG,CAGAGGTCCTCRCCGCGGTAGGTCAGA	none
NM_000128.3(F11):c.166T>C(p.Cys56Arg)(p.Cys56Arg)	chr4:186271719	TGCCAGGTAGTCTGCACTTACCACCCAAGATGTTTACTCTTCACTTTCACGGCGGAATCAC	CCAAGAYGTTTACTCTTCACTTTCACG,CCCAAGAYGTTTACTCTTCACTTTCAC,CTGCACTTACCACCCAAGAYGTTTACT,TCTGCACTTACCACCCAAGAYGTTTAC	none
NM_000495.4(COL4A5):c.2917+1G>C	chrX:108622826	AAGGAGAGAAGGGGGAACCTGGCTTACCAGGTGAGTGAATGAATTTATTTATGAATATTTT	CCAGYTGAGTGAATGAATTTATTTATG,GAAGGGGGAACCTGGCTTACCAGRTGA,AAGGGGGAACCTGGCTTACCAGRTGAG,TTACCAGYTGAGTGAATGAATTTATTT,GGGGAACCTGGCTTACCAGRTGAGTGA,CTGGCTTACCAGYTGAGTGAATGAATT,ACCTGGCTTACCAGRTGAGTGAATGAA	none
NM_001184880.1(PCDH19):c.490C>T(p.Gln164Ter)	chrX:100408108	ACAGCTCGTTGGGCGTGAGCTCGTAAGTCTGCACGCCAAAGCTTCCTGAGTCTGGATCGTA	TCTYCACGCCAAAGCTTCCTGAGTCTG,GTAAGTCTRCACGCCAAAGCTTCCTGA,TAAGTCTRCACGCCAAAGCTTCCTGAG	none
NM_201631.3(TGM5):c.763T>C(p.Trp255Arg)	chr15:43252858	ACTGCTTCAGGATGGCCACGCTGCCCGTCCACTCCGCAGGGTTGGCGCCGTCTGTGTAATT	TCCYCTCCGCAGGGTTGGCGCCGTCTG,CCGTCCYCTCCGCAGGGTTGGCGCCGT,CCCGTCCYCTCCGCAGGGTTGGCGCCG,CCACGCTGCCCGTCCYCTCCGCAGGGT	none
NM_000527.4(LDLR):c.1324T>C(p.Tyr442His)	chr19:11113415	CTGGACACGGAGGTGGCCAGCAATAGAATCTACTGGTCTGACCTGTCCCAGAGAATGATCT	AGAATCRACTGGTCTGACCTGTCCCAG	none
NM_001170961.1(IGSF1):c.2931G>A(p.Trp977Ter)	chrX:131275746	GGGAACCACAGAACTGGGCTCAGCAAACAACCATGGCTTAGGGAATGTGTCTAGAAAGAGA	none	none
NM_007294.3(BRCA1):c.4675+1G>A	chr17:43074330	GTTTGTTCCAATACAGCAGATGAAATATTACCTAGATCTTGCCTTGGCAAGTAAGATGTTT	TTAYCTAGATCTTGCCTTGGCAAGTAA,CAATACAGCAGATGAAATATTARCTAG,TGAAATATTARCTAGATCTTGCCTTGG,AATATTARCTAGATCTTGCCTTGGCAA,ATATTARCTAGATCTTGCCTTGGCAAG	none
NM_000155.3(GALT):c.394C>T(p.His132Tyr)	chr9:34647848	CCGTCACCACCCAGTAAGGTCATGTGCTTCCACCCCTGGTCGGATGTAACGCTGCCACTCA	TTCYACCCCTGGTCGGATGTAACGCTG,CTTCYACCCCTGGTCGGATGTAACGCT,CCAGTAAGGTCATGTGCTTCYACCCCT,TGTGCTTCRACCCCTGGTCGGATGTAA	none
NM_000059.3(BRCA2):c.721A>T(p.Lys241Ter)	chr13:32330958	AGCTATTTTTCCAATCATGATGAAAGTCTGAAGAAAAATGATAGATTTATCGCTTCTGTGA	CTGYAGAAAAATGATAGATTTATCGCT,TCTGYAGAAAAATGATAGATTTATCGC,TTTCCAATCATGATGAAAGTCTGRAGA,TTCCAATCATGATGAAAGTCTGRAGAA,CCAATCATGATGAAAGTCTGRAGAAAA,CAATCATGATGAAAGTCTGRAGAAAAA,CCAATCATGATGAAAGTCTGYAGAAAA	none
NM_007171.3(POMT1):c.793C>T(p.Arg265Ter)	chr9:131510287	CAGGTCTGTGTGTTCTGTCACTTGCTCGCCCGAGCAGTGGCTTTGCTGGTCATCCCGGTCG	GTGTGTTCTGTCACTTGCTCGCCRGAG,CTCGCCYGAGCAGTGGCTTTGCTGGTC,TGTTCTGTCACTTGCTCGCCRGAGCAG,TTCTGTCACTTGCTCGCCYGAGCAGTG,TGCTCGCCRGAGCAGTGGCTTTGCTGG	none
NM_000425.4(L1CAM):c.1146C>G(p.Tyr382Ter)	chrX:153869641	GCTCAGGATCAGGGCGCCACGCTGAATCCGGTACTTCTGGTCTTTGGCCAGCTCTGTGCAT	CCGYTACTTCTGGTCTTTGGCCAGCTC,TCCGYTACTTCTGGTCTTTGGCCAGCT,AATCCGRTACTTCTGGTCTTTGGCCAG	none
NM_018127.6(ELAC2):c.460T>C(p.Phe154Leu)	chr17:13014469	CCAGTTCTATTCCTTTCAATGGACCAGAAAATATTTTGATTGCTTCGAGGTATTTTTCCTA	CCAGAAAYTATTTTGATTGCTTCGAGG,TCAATGGACCAGAAAYTATTTTGATTG,CTTTCAATGGACCAGAAAYTATTTTGA,CCTTTCAATGGACCAGAAAYTATTTTG,TCCTTTCAATGGACCAGAAAYTATTTT,ACCAGAAARTATTTTGATTGCTTCGAG,CCAGAAARTATTTTGATTGCTTCGAGG	none
NM_006147.3(IRF6):c.134G>A(p.Arg45Gln)	chr1:209801280	GTATTTTCCTCTTCTTGTTGAGGGCTATGCCGGGTGGCATGTTTCCAGGGAATCTGGAAGC	CCTCTTCTTGTTGAGGGCTATGCRGGG,CTATGCYGGGTGGCATGTTTCCAGGGA,CTTCTTGTTGAGGGCTATGCRGGGTGG,TCTTGTTGAGGGCTATGCYGGGTGGCA,TTCTTGTTGAGGGCTATGCYGGGTGGC,CTTCTTGTTGAGGGCTATGCYGGGTGG,GGCTATGCRGGGTGGCATGTTTCCAGG,GCTATGCRGGGTGGCATGTTTCCAGGG,CTATGCRGGGTGGCATGTTTCCAGGGA	none
NM_014362.3(HIBCH):c.79-3C>G	chr2:190296956	CTGCTGCATCTGTGTGCTTGGACATTCTCTGTATAAACAAAGAATAACTTTATGACAAAAT	TCTYTATAAACAAAGAATAACTTTATG,CTCTYTATAAACAAAGAATAACTTTAT,TTCTCTYTATAAACAAAGAATAACTTT,TGTGTGCTTGGACATTCTCTRTATAAA,GTGCTTGGACATTCTCTRTATAAACAA,CTTGGACATTCTCTRTATAAACAAAGA,GACATTCTCTRTATAAACAAAGAATAA	none
NM_000183.2(HADHB):c.254+1G>A	chr2:26269998	GCCACATGATTTGGCTAGAGCAGCGCTTACGTAAGTAAATGCAGTTTCATTTCCGTTCTTA	TTACYTAAGTAAATGCAGTTTCATTTC,GATTTGGCTAGAGCAGCGCTTACRTAA,ATTTGGCTAGAGCAGCGCTTACRTAAG,TGGCTAGAGCAGCGCTTACRTAAGTAA,CTAGAGCAGCGCTTACYTAAGTAAATG,TTGGCTAGAGCAGCGCTTACYTAAGTA	none
NM_000182.4(HADHA):c.919-2A>G	chr2:26212628	CTCCCTTGCTCAATTCCAGTCTTTACCACCTAAAAAACATATAAAGCACTTGCTCAGCGTT	GCTCAATTCCAGTCTTTACCACCRAAA,CTCAATTCCAGTCTTTACCACCRAAAA,CAATTCCAGTCTTTACCACCRAAAAAA,TTTACCACCYAAAAAACATATAAAGCA,CCAGTCTTTACCACCYAAAAAACATAT,TCCAGTCTTTACCACCYAAAAAACATA,TTCCAGTCTTTACCACCYAAAAAACAT,TCTTTACCACCRAAAAAACATATAAAG	GCTCAATTCCAGTCTTTACCACCRAAAA
NM_000083.2(CLCN1):c.950G>A(p.Arg317Gln)	chr7:143330868	TTGCAGCCACGTTCAGCGCCTTTGTGTTTCGAGTGCTGGCAGTGTGGAACAAGGATGCTGG	TTCYAGTGCTGGCAGTGTGGAACAAGG,TTTCYAGTGCTGGCAGTGTGGAACAAG,TCAGCGCCTTTGTGTTTCYAGTGCTGG,TTCAGCGCCTTTGTGTTTCYAGTGCTG,TGTGTTTCRAGTGCTGGCAGTGTGGAA	TTTCYAGTGCTGGCAGTGTGGAACAAGG
NM_004380.2(CREBBP):c.2659C>T(p.Gln887Ter)	chr16:3770791	GCCCGGAAGACGACACAGGAGTTGATGGCTGAGTGGGAGCTGCTGGCTGGGGAGGAGTCAT	CGACACAGGAGTTGATGGCTRAGTGGG,GACACAGGAGTTGATGGCTRAGTGGGA,AGTTGATGGCTRAGTGGGAGCTGCTGG,GATGGCTRAGTGGGAGCTGCTGGCTGG,ATGGCTRAGTGGGAGCTGCTGGCTGGG	none
NM_005055.4(RAPSN):c.370C>T(p.Gln124Ter)	chr11:47447973	GGAAGGCATTGCCCATGCTCAGGCTGACCTGGCCTCCGAGCTGGGCACCTGCCCTGGTACC	CCTYGCCTCCGAGCTGGGCACCTGCCC,CTGACCTYGCCTCCGAGCTGGGCACCT,CCATGCTCAGGCTGACCTYGCCTCCGA,CCCATGCTCAGGCTGACCTYGCCTCCG	none
NM_000059.3(BRCA2):c.414T>A(p.Cys138Ter)	chr13:32325173	TGATGTTTCCTGTCCACTTCTAAATTCTTGTCTTAGTGAAAGGTATGATGAAGCTATTATA	TTGYCTTAGTGAAAGGTATGATGAAGC,CTTGYCTTAGTGAAAGGTATGATGAAG,TTCTTGYCTTAGTGAAAGGTATGATGA,TCCACTTCTAAATTCTTGYCTTAGTGA,TTCTTGRCTTAGTGAAAGGTATGATGA	none
NM_000527.4(LDLR):c.910G>T(p.Asp304Tyr)	chr19:11107484	AAAGTCTGCAACATGGCTAGAGACTGCCGGGACTGGTCAGATGAACCCATCAAAGAGTGCG	CCGGYACTGGTCAGATGAACCCATCAA,CTGCCGGYACTGGTCAGATGAACCCAT	none
NM_000155.3(GALT):c.967T>C(p.Tyr323His)	chr9:34649472	TGGAACCATTGGCAGCTGCACGCTCATTACTACCCTCCGCTCCTGCGCTCTGCCACTGTCC	TTACYACCCTCCGCTCCTGCGCTCTGC,TCATTACYACCCTCCGCTCCTGCGCTC,CTGCACGCTCATTACYACCCTCCGCTC	none
NM_032667.6(BSCL2):c.672-2A>G	chr11:62691423	AGGTCATCGGGAAGTTGTATAGCAGGTATCTGAGGCAGGAAGTAGGGACAAGAAGGTAGTA	CGGGAAGTTGTATAGCAGGTATCRGAG,GGGAAGTTGTATAGCAGGTATCRGAGG,AAGTTGTATAGCAGGTATCRGAGGCAG,GTTGTATAGCAGGTATCRGAGGCAGGA,TTGTATAGCAGGTATCYGAGGCAGGAA,TAGCAGGTATCRGAGGCAGGAAGTAGG,AGCAGGTATCRGAGGCAGGAAGTAGGG,GCAGGTATCRGAGGCAGGAAGTAGGGA,GGTATCRGAGGCAGGAAGTAGGGACAA	none
NM_006496.3(GNAI3):c.118G>C(p.Gly40Arg)	chr1:109548838	GCGGCCAAAGAAGTGAAGCTGCTGCTACTCGGTGAGGGGCTGGAGGCGGGGACTGAGTGGT	CTCYGTGAGGGGCTGGAGGCGGGGACT,AGAAGTGAAGCTGCTGCTACTCRGTGA,CTACTCYGTGAGGGGCTGGAGGCGGGG,AAGTGAAGCTGCTGCTACTCRGTGAGG,AGTGAAGCTGCTGCTACTCRGTGAGGG,TGCTGCTACTCRGTGAGGGGCTGGAGG,TGCTACTCRGTGAGGGGCTGGAGGCGG,GCTACTCRGTGAGGGGCTGGAGGCGGG,CTACTCRGTGAGGGGCTGGAGGCGGGG	none
NM_002860.3(ALDH18A1):c.359T>C(p.Val120Ala)	chr10:95637381	TCATGGCGCAAGCGTTGTTTGCCAAAGGCTACGGCTCCACTGGTCACCAGCATCATCTCTC	GCAAGCGTTGTTTGCCAAAGGCTRCGG,AAAGGCTRCGGCTCCACTGGTCACCAG	none
NM_003640.4(ELP1):c.2087G>C(p.Arg696Pro)	chr9:108900303	TTTGTGTCCTGGGGCACAACAGTGACAATCCGTGAACCCCTCTCCACTTTCCGCAGAACTT	CTGGGGCACAACAGTGACAATCRGTGA	none
NM_005228.4(EGFR):c.2155G>A(p.Gly719Ser)	chr7:55174014	GAAACTGAATTCAAAAAGATCAAAGTGCTGGGCTCCGGTGCGTTCGGCACGGTGTATAAGG	CTGYGCTCCGGTGCGTTCGGCACGGTG,CAAAAAGATCAAAGTGCTGRGCTCCGG,TCAAAAAGATCAAAGTGCTGYGCTCCG	none
NM_000138.4(FBN1):c.6662G>C(p.Cys2221Ser)	chr15:48432943	TTGCATTCATATGACCCATAAGTGTTCACACATCGGAAGGCACAGAGCAGAGGATTCTGGG	TTCACAYATCGGAAGGCACAGAGCAGA,ATGACCCATAAGTGTTCACARATCGGA,TGACCCATAAGTGTTCACARATCGGAA,CCATAAGTGTTCACAYATCGGAAGGCA,AAGTGTTCACARATCGGAAGGCACAGA,GTTCACARATCGGAAGGCACAGAGCAG,TTCACARATCGGAAGGCACAGAGCAGA	none
m.5549G>A	chrMT:5549	TAGGTTAAATACAGACCAAGAGCCTTCAAAGCCCTCAGTAAGTTGCAATACTTAATTTCTG	TTCAAAYCCCTCAGTAAGTTGCAATAC,CTTCAAAYCCCTCAGTAAGTTGCAATA,CAGACCAAGAGCCTTCAAARCCCTCAG,CCAAGAGCCTTCAAAYCCCTCAGTAAG,GCCTTCAAARCCCTCAGTAAGTTGCAA	none
NM_002880.3(RAF1):c.1423T>C(p.Phe475Leu)	chr3:12585794	CAATTTTCACTGTTAAGCCTTCATGGAGAAATATATCTCAATGCTTGTTAAGGACTCTGGT	TTAAGCCTTCATGGAGAAYTATATCTC,GGAGAARTATATCTCAATGCTTGTTAA	none
NM_000143.3(FH):c.905-1G>A	chr1:241504246	ATTTATTCGGAGCAGTGACAAAAGGCAAGCCTAAAGAAAAGAAAAATATCCTAGATGGGTG	CGGAGCAGTGACAAAAGGCAAGCRTAA,GGAGCAGTGACAAAAGGCAAGCRTAAA,AGCAGTGACAAAAGGCAAGCRTAAAGA,GCAGTGACAAAAGGCAAGCRTAAAGAA,AGTGACAAAAGGCAAGCRTAAAGAAAA,GACAAAAGGCAAGCRTAAAGAAAAGAA,AAAAGGCAAGCRTAAAGAAAAGAAAAA	CGGAGCAGTGACAAAAGGCAAGCRTAAA
NM_002047.3(GARS):c.929G>A(p.Arg310Gln)	chr7:30612143	CTGCACAGGGGATTTTCTTGAATTTCAAACGACTTTTGGAGTTCAACCAAGGAAAGTTGCC	TCAAACYACTTTTGGAGTTCAACCAAG,TTCAAACYACTTTTGGAGTTCAACCAA,TCTTGAATTTCAAACYACTTTTGGAGT,GAATTTCAAACRACTTTTGGAGTTCAA,TTTTCTTGAATTTCAAACYACTTTTGG,TTCAAACRACTTTTGGAGTTCAACCAA,TCAAACRACTTTTGGAGTTCAACCAAG	none
NM_000138.4(FBN1):c.7112G>A(p.Trp2371Ter)	chr15:48427659	TGGAAAGGGCAGATCTCACAGTGGGGACCCCAGCCTCTCCCTCCGTCACAGCAGCATTCCG	CCCYAGCCTCTCCCTCCGTCACAGCAG,TCACAGTGGGGACCCYAGCCTCTCCCT,GGACCCRAGCCTCTCCCTCCGTCACAG	none
NM_000350.2(ABCA4):c.1239+1G>C	chr1:94079321	GTACACAAGGCAAGCCCAGCTGGGATCTTACATTCTTCAGTATCCTTCGTGCTGCAGGTGA	TTAYATTCTTCAGTATCCTTCGTGCTG,CTTAYATTCTTCAGTATCCTTCGTGCT,GCCCAGCTGGGATCTTARATTCTTCAG,CCAGCTGGGATCTTAYATTCTTCAGTA,CCCAGCTGGGATCTTAYATTCTTCAGT	none
NM_006734.3(HIVEP2):c.2905C>T(p.Gln969Ter)	chr6:142771834	AACTGGAGCTGTGGGACAAGTTGCTTTCTTGGCTGGGGCTGCGGGAGAGGCCTGTGCCTGT	CTTYGCTGGGGCTGCGGGAGAGGCCTG,TCTTYGCTGGGGCTGCGGGAGAGGCCT,TTTCTTYGCTGGGGCTGCGGGAGAGGC,CTTTCTTYGCTGGGGCTGCGGGAGAGG,GTGGGACAAGTTGCTTTCTTRGCTGGG,TGGGACAAGTTGCTTTCTTRGCTGGGG,GTTGCTTTCTTRGCTGGGGCTGCGGGA,GCTTTCTTRGCTGGGGCTGCGGGAGAG,CTTTCTTRGCTGGGGCTGCGGGAGAGG	none
NM_000267.3(NF1):c.5943+1G>A	chr17:31335032	CAAGCAAAAATATGGGGAAGCCTTGGGCAGGTATTGAGTTTGCTCAAATATTTATCTAGTA	TATGGGGAAGCCTTGGGCAGRTATTGA,ATGGGGAAGCCTTGGGCAGRTATTGAG,CTTGGGCAGYTATTGAGTTTGCTCAAA,CCTTGGGCAGRTATTGAGTTTGCTCAA,CTTGGGCAGRTATTGAGTTTGCTCAAA	none
NM_017780.3(CHD7):c.310C>T(p.Gln104Ter)	chr8:60741742	CCTGGGAACGGACTCGCGTCTCCGCACTCGCAGTATCACACCCCTCCCGTTCCTCAGGTGC	TCGYAGTATCACACCCCTCCCGTTCCT,CTCGYAGTATCACACCCCTCCCGTTCC,CTCGCGTCTCCGCACTCGYAGTATCAC	none
NM_003073.4(SMARCB1):c.1121G>A(p.Arg374Gln)	chr22:23834143	CTCATTGCCCTCCCCACTCCTCTTCCAGGCGGATGAGGCGTCTTGCCAACACGGCCCCGGC	CCAGGCYGATGAGGCGTCTTGCCAACA,TCCAGGCYGATGAGGCGTCTTGCCAAC,TCCCCACTCCTCTTCCAGGCRGATGAG,CCCCACTCCTCTTCCAGGCRGATGAGG,CCCACTCCTCTTCCAGGCYGATGAGGC,CCCCACTCCTCTTCCAGGCYGATGAGG,TCCCCACTCCTCTTCCAGGCYGATGAG,TTCCAGGCRGATGAGGCGTCTTGCCAA	none
NM_001615.3(ACTG2):c.770G>A(p.Arg257His)	chr2:73914836	AGGTTATCACCATTGGCAATGAGCGCTTCCGCTGCCCTGAGACCCTCTTCCAGCCTTCCTT	TCCYCTGCCCTGAGACCCTCTTCCAGC,TTCCYCTGCCCTGAGACCCTCTTCCAG,TTGGCAATGAGCGCTTCCYCTGCCCTG	none
NM_004312.2(ARR3):c.893C>A(p.Ala298Asp)	chrX:70278629	GCAAACTTAAGCATGAAGATACCAACCTGGCCTCTAGCACAATGTAAGCTCAAATATAACT	CTGGYCTCTAGCACAATGTAAGCTCAA,GCATGAAGATACCAACCTGGRCTCTAG	none
NM_172107.3(KCNQ2):c.1741C>G(p.Arg581Gly)	chr20:63413472	GCTCTTGCCTGGACTGCAGGCTCTTAATTCGGGACAGCATGTCCAGGTGGCCGGCTGAGTA	TTCYGGACAGCATGTCCAGGTGGCCGG,CCTGGACTGCAGGCTCTTAATTCRGGA,TTAATTCYGGACAGCATGTCCAGGTGG,GGACTGCAGGCTCTTAATTCRGGACAG,GCTCTTAATTCRGGACAGCATGTCCAG,TTAATTCRGGACAGCATGTCCAGGTGG	none
NM_000057.3(BLM):c.3847C>T(p.Gln1283Ter)	chr15:90809232	AAATATGGTGCGGAAGTGATTTCAGTATTACAGAAATACTCTGAATGGACATCGCCAGGTT	TTAYAGAAATACTCTGAATGGACATCG,GTGCGGAAGTGATTTCAGTATTARAGA,TGCGGAAGTGATTTCAGTATTARAGAA,CAGTATTARAGAAATACTCTGAATGGA	none
NM_000518.4(HBB):c.93-1G>A	chr11:5226800	CTCTGGGTCCAAGGGTAGACCACCAGCAGCCTAAGGGTGGGAAAATAGACCAATAGGCAGA	TCCAAGGGTAGACCACCAGCAGCRTAA,CCAAGGGTAGACCACCAGCAGCRTAAG,AAGGGTAGACCACCAGCAGCRTAAGGG,GGTAGACCACCAGCAGCRTAAGGGTGG,AGACCACCAGCAGCRTAAGGGTGGGAA,ACCAGCAGCRTAAGGGTGGGAAAATAG,CCAGCAGCRTAAGGGTGGGAAAATAGA	none
NM_000090.3(COL3A1):c.3418-2A>T(p.Arg1139_Gly1140insVSSTERYYRSTCFRCLHFRKIFWHCDVMILSL)	chr2:189008033	TCTGGCATTGTGATGTCATGATACTTTCTTAGGGACCTGTTGGACCCAGTGGACCTCCTGG	CTTYGGGACCTGTTGGACCCAGTGGAC,TCTTYGGGACCTGTTGGACCCAGTGGA,TTGTGATGTCATGATACTTTCTTRGGG,TGTGATGTCATGATACTTTCTTRGGGA,TTTCTTYGGGACCTGTTGGACCCAGTG,CTTTCTTYGGGACCTGTTGGACCCAGT,TCATGATACTTTCTTYGGGACCTGTTG,ACTTTCTTRGGGACCTGTTGGACCCAG	none
[truncated: 1,684 more rows]

## Sheet: dbSNP
Site	Position	Flanking_sequnecne(+/-30nt)	Mb4Cas12a-F370A(YYN,24,1-2_4-5_7_10_13-18)		LbCas12a(TTTN,24,1)
[truncated: 460 more rows]
