# Supplementary material for: Engineering of a high-fidelity Cas12a nuclease variant capable of allele-specific editing
Source: PLoS Biol. 2024 Jun 12;22(6):e3002680. doi: 10.1371/journal.pbio.3002680 (PMC11168656; doi:10.1371/journal.pbio.3002680)
Supplement: S5 Table — (XLSX) [file pbio.3002680.s017.xlsx]

## Sheet: S5 Fig A-E
	Fig S5A.Four Cas12a orthologs enable genome editing with YYN PAMs. Mb4Cas12a (A), BgCas12a (B), MoCas12a (C), and Ml2Cas12a (D) enable genome editing with YYN PAMs in HEK293T cells.
	Fig S5B. Quantification of average editing efficiency for each Cas12a ortholog. ns stands no significant.
		Mb4Cas12a						BgCas12a
		Repeat 1	Repeat 2	Average	Stdev			Repeat 1	Repeat 2	Average	Stdev
	TTG	4.42	4.1	4.26	0.226274		TTG	22	20.41	21.205	1.1243
	TTC	8.84	10.21	9.525	0.968736		TTC	9.4	6.65	8.025	1.94454
	TTG	9.92	9.79	9.855	0.0919239		TTG	12	8.19	10.095	2.69408
	TTG	5.83	6.28	6.055	0.318198		TTG	15.6	10.53	13.065	3.58503
	TTA	5.36	5.32	5.34	0.0282843		TTA	21.3	11.95	16.625	6.61145
	TTA	9.14	8	8.57	0.806102		TTA	13.7	10.71	12.205	2.11425
	TTA	12.2	13.41	12.805	0.855599		CCG	12	9.28	10.64	1.92333
	CCG	4.65	5.08	4.865	0.304056		CCC	6.8	4.92	5.86	1.32936
	CCC	11.02	10.79	10.905	0.162635		CCT	9.9	7.08	8.49	1.99404
	CCT	4.22	4.24	4.23	0.0141421		CTG	9.8	7.38	8.59	1.7112
	CTG	9.9	9.6	9.75	0.212132		TCG	7.3	5.29	6.295	1.42128
	TCG	6.22	6.7	6.46	0.339411		TCC	19.2	14.82	17.01	3.09713
	TCC	7.77	10.5	9.135	1.9304		TCC	9.4	6.91	8.155	1.7607
	TCC	4.28	6.4	5.34	1.49907		TCA	11.6	9.45	10.525	1.52028
	TCA	8.64	11.2	9.92	1.81019		TCA	15	10.56	12.78	3.13955
	TCA	7.08	6.1	6.59	0.692965		TCT	19.8	12.74	16.27	4.99217
	TCT	19.87	16.2	18.035	2.59508
		MoCas12a						Ml2Cas12a
		Repeat 1	Repeat 2	Average	Stdev			Repeat 1	Repeat 2	Average	Stdev
	TTG	11.8	7.74	9.77	2.87085		TTG	17.8	15.91	16.855	1.33643
	TTC	10.6	7.7	9.15	2.05061		TTC	8.8	9.43	9.115	0.445477
	TTG	9.54	6.52	8.03	2.13546		TTG	4.8	4.52	4.66	0.19799
	TTG	24.6	11.87	18.235	9.00147		TTG	24.1	18.02	21.06	4.29921
	TTA	25.3	14.57	19.935	7.58726		TTA	25	19.09	22.045	4.179
	TTA	12.4	9.29	11.27	2.16375		TTA	14.6	13.12	13.86	1.04652
	TTA	12.8	9.74	10.255	1.90212		TTA	8.4	6.49	7.445	1.35057
	CCG	11.6	8.91	8.535	2.21324		CCG	11.9	9.1	10.5	1.9799
	CCC	10.1	6.97	8.535	2.21324		CCC	6.5	4.98	5.74	1.0748
	CCT	4.22	4.24	4.23	0.0141421		CCT	9.6	6.99	8.295	1.84555
	CTG	10.3	7.39	8.845	2.05768		CTG	8.5	6.72	7.61	1.25865
	TCG	8.9	5.19	7.045	2.62337		TCG	5.6	4.57	5.085	0.72832
	TCC	11.9	8.16	10.03	2.64458		TCC	7.9	6.81	7.355	0.770746
	TCC	6	4.48	5.24	1.0748		TCC	3.6	3.98	3.79	0.268701
	TCA	10	7.67	8.835	1.64756		TCA	11.4	8.13	9.765	2.31224
	TCA	6.4	4.35	5.375	1.44957		TCA	5	4.88	4.94	0.0848528
	TCT	18.3	12.2	15.25	4.31335		TCT	17.5	12.67	15.085	3.41533

## Sheet: S6 Fig A-E
	Fig S6. Mb4Cas12ab enables genome editing in diverse cell types, including (A) HeLa, (B) HCT116, (C) A375, (D) SH-SY5Y and (E) N2a cells.
		HeLa							HCT116
		Repeat 1	Repeat 2	Repeat 3	Average	Stdev			Repeat 1	Repeat 2	Repeat 3	Average	Stdev
	TTG	20.2	19.79	19.9	19.9633	0.212211		TTG	21.03	20.8	20.8	20.8767	0.132791
	TTG	12.1	12.11	12.05	12.0867	0.0321455		TTG	12.07	11.98	12.12	12.0567	0.070946
	TTG	7.45	7.43	7.54	7.47333	0.0585947		TTG	7.83	7.67	7.14	7.54667	0.361156
	TTG	15.88	16.01	15.9	15.93	0.07		TTG	16.09	16.24	15.88	16.07	0.180831
	TTA	16.15	15.64	16.28	16.0233	0.33828		TTA	15.63	16.2	16.06	15.9633	0.297041
	TTA	10.95	11.03	10.75	10.91	0.144222		TTA	10.15	10.64	10.51	10.4333	0.253837
	TTA	11.56	10.09	10.79	10.8133	0.735278		TTA	9.74	9.58	9.14	9.48667	0.310698
	CCG	14.92	15.32	16.17	15.47	0.638357		CCG	16.22	16.48	15.85	16.1833	0.316596
	CCC	10.48	10.84	10.85	10.7233	0.210792		CCC	11.04	11.08	11.68	11.2667	0.358515
	CCT	14.48	14.35	14.22	14.35	0.13		CCT	14.14	14.23	14.11	14.16	0.06245
	CTG	14.08	14.27	14.03	14.1267	0.126623		CTG	14.68	14.72	14.78	14.7267	0.0503322
	TCG	10.54	10.42	10.32	10.4267	0.110151		TCG	10.62	10.64	10.56	10.6067	0.0416333
	TCC	15.18	14.98	15.62	15.26	0.327414		TCC	15.9	15.64	15.53	15.69	0.19
	TCA	15.44	14.2	12.56	14.0667	1.44462		TCA	15.02	15.85	13.99	14.9533	0.93179
	TCC	6.95	6.95	6.99	6.96333	0.023094		TCC	7.05	7.16	7.02	7.07667	0.0737111
	TCA	13.32	13.36	13.07	13.25	0.157162		TCA	13.12	12.65	13.47	13.08	0.411461
	TCA	11.52	11.61	11.78	11.6367	0.132035		TCA	12.12	11.59	11.96	11.89	0.271846
	TCT	14.6	15.08	15.56	15.08	0.48		TCT	13.91	14.53	14.43	14.29	0.332866
		A375							SH-SY5Y
		Repeat 1	Repeat 2	Repeat 3	Average	Stdev			Repeat 1	Repeat 2	Repeat 3	Average	Stdev
	TTG	19.92	20.26	20.57	20.25	0.325115		TTG	19.7	20.39	20.53	20.2067	0.444335
	TTG	12.24	12.19	12.54	12.3233	0.189297		TTG	12.44	12.49	12.42	12.45	0.0360555
	TTG	10.47	11.03	11.3	10.9333	0.42336		TTG	7.84	7.7	7.59	7.71	0.1253
	TTG	16.81	16.39	16.78	16.66	0.234307		TTG	16.54	17.19	16.69	16.8067	0.340343
	TTA	15.95	15.08	15.24	15.4233	0.463069		TTA	17.44	17.57	16.42	17.1433	0.629788
	TTA	10.83	10.93	10.91	10.89	0.052915		TTA	10.89	11.12	11.27	11.0933	0.191398
	TTA	10.5	10.96	11.61	11.0233	0.557704		TTA	13.17	15.07	12.79	13.6767	1.22153
	CCG	17.01	17.33	17.13	17.1567	0.161658		CCG	15.27	16.13	15.09	15.4967	0.555818
	CCC	11.35	11.27	11.47	11.3633	0.100664		CCC	10.82	11.1	11.18	11.0333	0.189033
	CCT	14.41	14.1	13.91	14.14	0.252389		CCT	14.24	14.53	14.38	14.3833	0.145029
	CTG	14.43	14.45	14.29	14.39	0.087178		CTG	14.02	14.74	14.24	14.3333	0.368963
	TCG	10.44	10.37	10.31	10.3733	0.0650641		TCG	10.49	10.34	10.34	10.39	0.0866025
	TCC	15.66	15.31	15.47	15.48	0.175214		TCC	15.58	15.72	15.49	15.5967	0.115902
	TCA	17.21	14.75	14.44	15.4667	1.51771		TCA	13.04	13.95	14.09	13.6933	0.570117
	TCC	7.15	7.07	7.02	7.08	0.0655744		TCC	7.34	7.54	7.46	7.44667	0.100664
	TCA	14.57	14.54	13.42	14.1767	0.655464		TCA	13.73	12.89	12.68	13.1	0.555608
	TCA	11.76	11.61	11.13	11.5	0.32909		TCA	11.71	12.45	12.15	12.1033	0.372201
	TCT	14.92	15.05	14.65	14.8733	0.204042		TCT	13.93	14.87	14.01	14.27	0.521153
		N2a
		Repeat 1	Repeat 2	Repeat 3	Average	Stdev
	mR1	18.52	18.44	17.24	18.0667	0.717031
	mR4	7.98	7.89	7.96	7.94333	0.0472582
	mR5	8.33	7.75	9.05	8.37667	0.651255
	mTH1	7.9	7.48	8.33	7.90333	0.42501
	mTH2	25.21	26.47	24.53	25.4033	0.984344
	mTH3	6.39	6.15	6.44	6.32667	0.155027
	mTH5	16.95	17.06	15.78	16.5967	0.709389
	mTH6	7.01	6.66	6.72	6.79667	0.187172
	mRO1	28.05	25.17	27.68	26.9667	1.56692

## Sheet: Fig 4D-E
	Fig 4C. Comparison of Mb4Cas12a and LbCas12a activity at thirteen endogenous loci.
	Fig 4D. Quantification of editing efficiency for S Mb4Cas12a and LbCas12a.
		Mb4Cas12a					LbCas12a
		Repeat 1	Repeat 2	Repeat 3	Average	Stdev	Repeat 1	Repeat 2	Repeat 3	Average	Stdev
	D1	11.8	11.76	8.64	10.7333	1.81299	11.19	12.39	11.94	11.84	0.606218
	D2	10.53	9.94	9.04	9.83667	0.750355	18.37	18.36	18.05	18.26	0.181934
	D3	42.74	30.25	32.18	35.0567	6.72357	44.99	42.72	33.7	40.47	5.97184
	V1	13.2	12.34	13	12.8467	0.450037	21.63	19.62	18.26	19.8367	1.69542
	V2	3.72	3.89	3.76	3.79	0.0888819	12.77	11.52	11.42	11.9033	0.752219
	V3	9.17	8.3	7.51	8.32667	0.830321	17.05	16.59	15.21	16.2833	0.957566
	E1	3.18	3.14	3.22	3.18	0.04	12.03	10.71	8.43	10.39	1.82121
	E2	9.12	10.03	8.94	9.36333	0.584323	17.95	16.35	16.68	16.9933	0.844768
	E3	20.15	20.47	19.49	20.0367	0.499733	22.04	17.31	19.8	19.7167	2.3661
	E4	11.53	12.32	14.17	12.6733	1.355	17.57	15.31	14.46	15.78	1.60739
	E5	15.94	20.4	10.24	15.5267	5.0926	8.6	5.17	6.2	6.65667	1.76001
	E6	12.97	11.9	6.64	10.5033	3.38825	9	8.57	8.7	8.75667	0.22053
	D4	8.04	9.9	4.47	7.47	2.75951	9.8	8.21	9.3	9.10333	0.81304

## Sheet: Fig 5A-D
	Fig 5A. The GFP-activation assay shows that Mb4Cas12a, LbCas12a and F370A substantially tolerate single nucleotide mismatches.
		LbCas12a							Mb4Cas12a							Mb4Cas12a-F370A
		Repeat 1	Repeat 2	Repeat 3	Average	Stdev			Repeat 1	Repeat 2	Repeat 3	Average	Stdev			Repeat 1	Repeat 2	Repeat 3	Average	Stdev
	M1	0.16	0.11	0.19	0.153333	0.0404145		M1	0.17	0.15	0.12	0.146667	0.0251661		M1	0.051	0.13	0.14	0.107	0.0487545
	M2	0.48	0.26	0.21	0.316667	0.143643		M2	0.22	0.33	0.24	0.263333	0.0585947		M2	0.14	0.1	0.11	0.116667	0.0208167
	M3	1.08	0.75	0.74	0.856667	0.193477		M3	4.69	4.67	2.43	3.93	1.29908		M3	1.04	0.66	0.7	0.8	0.208806
	M4	0.87	0.82	0.82	0.836667	0.0288675		M4	0.52	0.66	0.46	0.546667	0.102632		M4	0.082	0.21	0.12	0.137333	0.0657368
	M5	1.28	0.7	0.78	0.92	0.314325		M5	0.97	1.19	0.68	0.946667	0.255799		M5	0.13	0.1	0.11	0.113333	0.0152753
	M6	1.89	1.32	1.64	1.61667	0.285715		M6	4.1	4.06	1.86	3.34	1.28187		M6	0.63	0.35	0.4	0.46	0.149332
	M7	0.38	0.54	0.65	0.523333	0.135769		M7	0.53	0.54	0.49	0.52	0.0264575		M7	0.13	0.11	0.16	0.133333	0.0251661
	M8	1.99	3.13	1.82	2.31333	0.712344		M8	6.72	6.7	4.23	5.88333	1.43186		M8	2.43	1.81	1.65	1.96333	0.411987
	M9	2.44	2.07	2.26	2.25667	0.185023		M9	3.16	3.32	1.83	2.77	0.817985		M9	0.41	0.35	0.33	0.363333	0.0416333
	M10	1.43	1.19	1.14	1.25333	0.155027		M10	0.58	0.58	0.25	0.47	0.190526		M10	0.16	0.14	0.12	0.14	0.02
	M11	1.4	1.73	1.62	1.58333	0.168028		M11	4.3	4.93	1.99	3.74	1.54793		M11	0.44	0.23	0.31	0.326667	0.105987
	M12	1.68	2.59	1.51	1.92667	0.580718		M12	3.91	3.86	1.83	3.2	1.18672		M12	0.25	0.38	0.29	0.306667	0.0665833
	M13	0.82	1.17	1.17	1.05333	0.202073		M13	2.04	1.88	1.26	1.72667	0.411987		M13	0.13	0.17	0.17	0.156667	0.023094
	M14	1.83	1.6	1.83	1.75333	0.132791		M14	1.93	1.85	1.61	1.79667	0.166533		M14	0.19	0.2	0.11	0.166667	0.0493288
	M15	1.13	1.52	1.73	1.46	0.304467		M15	1.97	2.02	1.46	1.81667	0.309892		M15	0.27	0.22	0.2	0.23	0.0360555
	M16	1.59	1.58	1.69	1.62	0.0608276		M16	0.35	0.33	0.23	0.303333	0.064291		M16	0.1	0.11	0.16	0.123333	0.0321455
	M17	1.6	1.11	1.2	1.30333	0.260832		M17	0.7	0.47	0.42	0.53	0.149332		M17	0.11	0.14	0.1	0.116667	0.0208167
	M18	2.01	2.53	2.39	2.31	0.269072		M18	0.69	0.72	0.4	0.603333	0.17673		M18	0.14	0.12	0.081	0.113667	0.0300056
	M19	3.66	1.99	1.9	2.51667	0.991178		M19	2.22	2.29	1.24	1.91667	0.587055		M19	0.49	0.44	0.37	0.433333	0.0602771
	M20	2.1	2.042	2.063	2.06833	0.0293655		M20	6.92	7.38	5.49	6.59667	0.985613		M20	4.52	1.94	2.12	2.86	1.44042
	ON	2.85	2.61	2.71	2.72333	0.120554		ON	8.56	9.29	6.48	8.11	1.45805		ON	4.49	2.96	3.41	3.62	0.786321
	No sgRNA	0.085	0.053	0.064	0.0673333	0.0162583		No sgRNA	0.04	0.063	0.15	0.0843333	0.0580201		No sgRNA	0.092	0.04	0.11	0.0806667	0.0363501
	Fig 5B. Quantification of off-target efficiency. The off-target efficiency is normalized by on-target efficiency.
		LbCas12a							Mb4Cas12a							G257A							N272A							N276A
		Repeat 1	Repeat 2	Repeat 3	Average	Stdev			Repeat 1	Repeat 2	Repeat 3	Average	Stdev			Repeat 1	Repeat 2	Repeat 3	Average	Stdev			Repeat 1	Repeat 2	Repeat 3	Average	Stdev			Repeat 1	Repeat 2	Repeat 3	Average	Stdev
	M1	0.16	0.11	0.19	0.153333	0.0404145		M1	0.17	0.15	0.12	0.146667	0.0251661		M1	0.11	0.44	0.15	0.233333	0.180093		M1	0.17	0.1	0.2	0.156667	0.051316		M1	0.11	0.09	0.071	0.0903333	0.0195021
	M2	0.48	0.26	0.21	0.316667	0.143643		M2	0.22	0.33	0.24	0.263333	0.0585947		M2	0.091	0.19	0.6	0.293667	0.269871		M2	0.44	0.54	0.46	0.48	0.052915		M2	0.062	0.08	0.061	0.0676667	0.0106927
	M3	1.08	0.75	0.74	0.856667	0.193477		M3	4.69	4.67	2.43	3.93	1.29908		M3	1.56	1.62	1.5	1.56	0.06		M3	3.04	2.81	2.76	2.87	0.149332		M3	1.06	0.99	0.76	0.936667	0.15695
	M4	0.87	0.82	0.82	0.836667	0.0288675		M4	0.52	0.66	0.46	0.546667	0.102632		M4	0.082	0.33	0.36	0.257333	0.152582		M4	0.68	0.84	0.73	0.75	0.0818535		M4	0.082	0.06	0.1	0.0806667	0.0200333
	M5	1.28	0.7	0.78	0.92	0.314325		M5	0.97	1.19	0.68	0.946667	0.255799		M5	0.21	0.16	0.081	0.150333	0.065041		M5	0.74	1.02	0.99	0.916667	0.153731		M5	0.14	0.12	0.051	0.103667	0.046694
	M6	1.89	1.32	1.64	1.61667	0.285715		M6	4.1	4.06	1.86	3.34	1.28187		M6	0.42	0.59	0.65	0.553333	0.119304		M6	2.04	2.31	2.95	2.43333	0.467369		M6	0.66	0.63	0.62	0.636667	0.0208167
	M7	0.38	0.54	0.65	0.523333	0.135769		M7	0.53	0.54	0.49	0.52	0.0264575		M7	0.17	0.29	0.26	0.24	0.06245		M7	0.28	0.34	0.74	0.453333	0.250067		M7	0.1	0.08	0.16	0.113333	0.0416333
	M8	1.99	3.13	1.82	2.31333	0.712344		M8	6.72	6.7	4.23	5.88333	1.43186		M8	3.59	3.73	3.9	3.74	0.155242		M8	3.68	3.68	5.81	4.39	1.22976		M8	3.3	2.12	2.08	2.5	0.693109
	M9	2.44	2.07	2.26	2.25667	0.185023		M9	3.16	3.32	1.83	2.77	0.817985		M9	0.32	0.66	0.69	0.556667	0.205508		M9	2.24	2.19	2.74	2.39	0.304138		M9	0.34	0.24	0.28	0.286667	0.0503322
	M10	1.43	1.19	1.14	1.25333	0.155027		M10	0.58	0.58	0.25	0.47	0.190526		M10	0.02	0.38	0.37	0.256667	0.20502		M10	0.66	0.86	0.75	0.756667	0.100167		M10	0.072	0.051	0.052	0.0583333	0.0118462
	M11	1.4	1.73	1.62	1.58333	0.168028		M11	4.3	4.93	1.99	3.74	1.54793		M11	0.41	0.66	0.53	0.533333	0.125033		M11	3.24	3.78	2.97	3.33	0.412432		M11	0.61	0.38	0.42	0.47	0.122882
	M12	1.68	2.59	1.51	1.92667	0.580718		M12	3.91	3.86	1.83	3.2	1.18672		M12	0.21	0.49	0.55	0.416667	0.181475		M12	3.26	3.58	2.68	3.17333	0.456216		M12	0.52	0.43	0.38	0.443333	0.070946
	M13	0.82	1.17	1.17	1.05333	0.202073		M13	2.04	1.88	1.26	1.72667	0.411987		M13	0.13	0.46	0.43	0.34	0.182483		M13	1.83	1.57	1.86	1.75333	0.159478		M13	0.16	0.13	0.083	0.124333	0.0388115
	M14	1.83	1.6	1.83	1.75333	0.132791		M14	1.93	1.85	1.61	1.79667	0.166533		M14	0.49	0.68	0.51	0.56	0.104403		M14	1.57	1.56	2.06	1.73	0.285832		M14	0.22	0.14	0.17	0.176667	0.0404145
	M15	1.13	1.52	1.73	1.46	0.304467		M15	1.97	2.02	1.46	1.81667	0.309892		M15	0.26	0.13	0.081	0.157	0.0925041		M15	0.9	0.92	1.62	1.14667	0.410041		M15	0.073	0.14	0.13	0.114333	0.0361432
	M16	1.59	1.58	1.69	1.62	0.0608276		M16	0.35	0.33	0.23	0.303333	0.064291		M16	0.15	0.01	0.03	0.0633333	0.0757188		M16	0.05	0.07	0.17	0.0966667	0.064291		M16	0.042	0.04	0.11	0.064	0.0398497
	M17	1.6	1.11	1.2	1.30333	0.260832		M17	0.7	0.47	0.42	0.53	0.149332		M17	0.018	0.071	0.051	0.0466667	0.0267644		M17	0.41	0.34	0.6	0.45	0.134536		M17	0.042	0.15	0.11	0.100667	0.0546016
	M18	2.01	2.53	2.39	2.31	0.269072		M18	0.69	0.72	0.4	0.603333	0.17673		M18	0.018	0.24	0.25	0.169333	0.131154		M18	0.56	0.71	0.6	0.623333	0.0776745		M18	0.092	0.091	0.072	0.085	0.0112694
	M19	3.66	1.99	1.9	2.51667	0.991178		M19	2.22	2.29	1.24	1.91667	0.587055		M19	0.14	0.52	0.58	0.413333	0.238607		M19	1.88	2.49	1.96	2.11	0.331512		M19	0.33	0.29	0.2	0.273333	0.0665833
	M20	2.1	2.042	2.063	2.06833	0.0293655		M20	6.92	7.38	5.49	6.59667	0.985613		M20	3.83	3.67	3.89	3.79667	0.113725		M20	6.64	7	7.6	7.08	0.484974		M20	3.79	2.97	2.94	3.23333	0.482321
	ON	2.85	2.61	2.71	2.72333	0.120554		ON	8.56	9.29	6.48	8.11	1.45805		ON	5.78	4.53	4.45	4.92	0.745855		ON	5.6	5.01	5.35	5.32	0.296142		ON	4.43	4.02	3.79	4.08	0.324191
	No sgRNA	0.085	0.053	0.064	0.0673333	0.0162583		No sgRNA	0.04	0.063	0.15	0.0843333	0.0580201		No sgRNA	0.089	0.01	0.02	0.0396667	0.0430155		No sgRNA	0.02	0.02	0.061	0.0336667	0.0236714		No sgRNA	0.051	0.05	0.11	0.0703333	0.034356
		Mb4Cas12a-F370A							K291A							G305A							S307A							K555A
		Repeat 1	Repeat 2	Repeat 3	Average	Stdev			Repeat 1	Repeat 2	Repeat 3	Average	Stdev			Repeat 1	Repeat 2	Repeat 3	Average	Stdev			Repeat 1	Repeat 2	Repeat 3	Average	Stdev			Repeat 1	Repeat 2	Repeat 3	Average	Stdev
	M1	0.051	0.13	0.14	0.107	0.0487545		M1	0.037	0.19	0.37	0.199	0.166682		M1	0.06	0.02	0.17	0.0833333	0.0776745		M1	0.1	0.082	0.14	0.107333	0.0296873		M1	0.28	0.13	0.16	0.19	0.0793725
	M2	0.14	0.1	0.11	0.116667	0.0208167		M2	0.092	0.21	0.21	0.170667	0.0681273		M2	0.05	0.06	0.21	0.106667	0.0896289		M2	0.17	0.22	0.19	0.193333	0.0251661		M2	0.46	0.39	0.23	0.36	0.117898
	M3	1.04	0.66	0.7	0.8	0.208806		M3	1.8	2.04	2.09	1.97667	0.155027		M3	2.32	2.12	1.67	2.03667	0.332916		M3	3.57	3.45	2.31	3.11	0.695414		M3	3.26	2.68	2.24	2.72667	0.511599
	M4	0.082	0.21	0.12	0.137333	0.0657368		M4	0.17	0.081	0.11	0.120333	0.0453909		M4	0.25	0.14	0.39	0.26	0.1253		M4	0.4	0.36	0.14	0.3	0.14		M4	1.02	0.59	0.5	0.703333	0.277909
	M5	0.13	0.1	0.11	0.113333	0.0152753		M5	0.081	0.11	0.14	0.110333	0.0295014		M5	0.26	0.24	0.46	0.32	0.121655		M5	0.37	0.36	0.3	0.343333	0.0378594		M5	1.21	0.74	0.85	0.933333	0.245832
	M6	0.63	0.35	0.4	0.46	0.149332		M6	0.71	1.09	1.03	0.943333	0.204287		M6	1.21	1.23	1.91	1.45	0.398497		M6	1.55	1.27	2.02	1.61333	0.37899		M6	3.67	2.24	2.17	2.69333	0.846542
	M7	0.13	0.11	0.16	0.133333	0.0251661		M7	0.75	0.07	0.07	0.296667	0.392598		M7	0.12	0.06	0.38	0.186667	0.170098		M7	0.12	0.17	0.2	0.163333	0.0404145		M7	1.17	0.63	0.58	0.793333	0.327159
	M8	2.43	1.81	1.65	1.96333	0.411987		M8	4.84	3.61	3.93	4.12667	0.638148		M8	3.17	2.91	2.9	2.99333	0.15308		M8	5.55	5.26	3.2	4.67	1.28129		M8	7.18	4.73	4.66	5.52333	1.43514
	M9	0.41	0.35	0.33	0.363333	0.0416333		M9	0.74	0.46	0.73	0.643333	0.15885		M9	1.11	0.88	1.75	1.24667	0.450814		M9	2.74	2.64	1.41	2.26333	0.740698		M9	4.68	2.83	2.84	3.45	1.06522
	M10	0.16	0.14	0.12	0.14	0.02		M10	0.65	0.081	0.1	0.277	0.323167		M10	0.09	0.03	0.32	0.146667	0.15308		M10	0.2	0.18	0.12	0.166667	0.0416333		M10	1.12	0.72	0.63	0.823333	0.260832
	M11	0.44	0.23	0.31	0.326667	0.105987		M11	1.36	1.09	1.26	1.23667	0.136504		M11	1.42	1.74	1.72	1.62667	0.179258		M11	2.69	2.66	1.63	2.32667	0.603517		M11	4.18	2.21	2.18	2.85667	1.14614
	M12	0.25	0.38	0.29	0.306667	0.0665833		M12	1.17	0.94	1.05	1.05333	0.115036		M12	1.08	1.24	1.74	1.35333	0.344287		M12	1.73	1.76	1.18	1.55667	0.326548		M12	3.69	2.04	2.08	2.60333	0.941293
	M13	0.13	0.17	0.17	0.156667	0.023094		M13	0.27	0.24	0.25	0.253333	0.0152753		M13	0.75	0.76	0.69	0.733333	0.0378594		M13	1.4	1.17	0.98	1.18333	0.210317		M13	2.85	1.63	1.98	2.15333	0.628198
	M14	0.19	0.2	0.11	0.166667	0.0493288		M14	0.9	0.59	0.46	0.65	0.226053		M14	0.9	0.94	0.89	0.91	0.0264575		M14	1.64	1.65	1.09	1.46	0.320468		M14	3.39	1.94	1.93	2.42	0.84006
	M15	0.27	0.22	0.2	0.23	0.0360555		M15	0.47	0.25	0.3	0.34	0.115326		M15	0.5	0.53	0.54	0.523333	0.0208167		M15	1.2	1.08	0.81	1.03	0.19975		M15	3.34	1.98	1.89	2.40333	0.812424
	M16	0.1	0.11	0.16	0.123333	0.0321455		M16	0.12	0.04	0.09	0.0833333	0.0404145		M16	0.05	0.01	0.12	0.06	0.0556776		M16	0.1	0.17	0.06	0.11	0.0556776		M16	0.83	0.43	0.39	0.55	0.243311
	M17	0.11	0.14	0.1	0.116667	0.0208167		M17	0.11	0.04	0.09	0.08	0.0360555		M17	0.27	0.22	0.2	0.23	0.0360555		M17	0.45	0.43	0.23	0.37	0.121655		M17	1.35	0.71	0.77	0.943333	0.353459
	M18	0.14	0.12	0.081	0.113667	0.0300056		M18	0.068	0.15	0.15	0.122667	0.0473427		M18	0.11	0.1	0.41	0.206667	0.176163		M18	0.21	0.19	0.27	0.223333	0.0416333		M18	1.36	0.71	0.7	0.923333	0.378197
	M19	0.49	0.44	0.37	0.433333	0.0602771		M19	0.47	0.46	0.42	0.45	0.0264575		M19	0.58	0.65	1.29	0.84	0.39128		M19	1.13	1.23	0.82	1.06	0.213776		M19	2.77	1.84	1.58	2.06333	0.625646
	M20	4.52	1.94	2.12	2.86	1.44042		M20	4.48	5.54	5.98	5.33333	0.77106		M20	6.1	6.08	3.18	5.12	1.68012		M20	6.34	6.66	5.4	6.13333	0.65493		M20	10	5.53	5.12	6.88333	2.70689
	ON	4.49	2.96	3.41	3.62	0.786321		ON	6.06	5.18	4.65	5.29667	0.712203		ON	3.74	3.87	4.52	4.04333	0.417892		ON	7.27	7.62	5.17	6.68667	1.32508		ON	8.87	6.19	6.28	7.11333	1.52198
	No sgRNA	0.092	0.04	0.11	0.0806667	0.0363501		No sgRNA	0.07	0.01	0.02	0.0333333	0.0321455		No sgRNA	0.078	0	0.01	0.0293333	0.0424421		No sgRNA	0.042	0.021	0.01	0.0243333	0.0162583		No sgRNA	0.1	0.04	0.071	0.0703333	0.0300056
	Fig 5C-D. Test of four Mb4Cas12a variant activity at two endogenous loci EMX1 (C) and VEGFA (D)
		Mb4Cas12a-WT					Mb4Cas12a-F370A					Mb4Cas12a-G257A					Mb4Cas12a-N276A					Mb4Cas12a-G257A
		Repeat 1	Repeat 2	Repeat 3	Average	Stdev	Repeat 1	Repeat 2	Repeat 3	Average	Stdev	Repeat 1	Repeat 2	Repeat 3	Average	Stdev	Repeat 1	Repeat 2	Repeat 3	Average	Stdev	Repeat 1	Repeat 2	Repeat 3	Average	Stdev
	EMX1	20.39	20.95	21.62	20.9867	0.615819	16.78	14.57	15.36	15.57	1.11987	18.06	18.89	17.8	18.25	0.569298	16.62	17.41	17.5	17.1767	0.484183	19.5	19.05	18.6	19.05	0.45
	VEGFA	26.87	25.88	25.72	26.1567	0.622923	22.93	21.31	22.09	22.11	0.810185	20.93	21.62	21.09	21.2133	0.361156	20.66	20.5	21.53	20.8967	0.554286	28.01	27.6	29.73	28.4467	1.13015

## Sheet: S7 Fig A
	Fig. S7A. Schematic of the GFP-reporter assay for specificity analysis is shown on the top. A panel of gRNAs with double-nucleotides mutations is shown below. Each gRNA activity for AaCas12b and ChCas12b is analyzed based on GFP expression.
		LbCas12a							Mb4Cas12a
		Repeat 1	Repeat 2	Repeat 3	Average	Stdev			Repeat 1	Repeat 2	Repeat 3	Average	Stdev
	M1	0.022	0.069	0.02	0.037	0.0277308		M1	0.072	0.053	0.032	0.0523333	0.0200083
	M3	0.022	0.04	0.02	0.0273333	0.0110151		M3	0.12	0.074	0.064	0.086	0.0298664
	M5	0.28	0.29	0.29	0.286667	0.0057735		M5	0.035	0.063	0.011	0.0363333	0.0260256
	M7	0.077	0.081	0.061	0.073	0.010583		M7	0.059	0.075	0.053	0.0623333	0.0113725
	M9	0.044	0.091	0.061	0.0653333	0.0237978		M9	0.011	0.062	0.011	0.028	0.0294449
	M11	0.17	0.21	0.2	0.193333	0.0208167		M11	0.26	0.22	0.32	0.266667	0.0503322
	M13	0.055	0.07	0.071	0.0653333	0.00896289		M13	0.056	0.011	0.011	0.026	0.0259808
	M15	0.15	0.27	0.17	0.196667	0.064291		M15	0.035	0.01	0	0.015	0.0180278
	M17	0.28	0.46	0.32	0.353333	0.0945163		M17	0	0.11	0	0.0366667	0.0635085
	M19	1.02	1.7	1.39	1.37	0.340441		M19	0.9	1.47	1.25	1.20667	0.28746
	M21	3.93	4.46	4.32	4.23667	0.274651		M21	3.94	7.81	6.41	6.05333	1.9595
	M23	3.15	3.31	3.21	3.22333	0.080829		M23	7	7.72	6.41	7.04333	0.656074
	ON	3.17	3.51	3.46	3.38	0.183576		ON	5.2	6.81	6.63	6.21333	0.882175
	No sgRNA	0.021	0.031	0.021	0.0243333	0.0057735		No sgRNA	0.002	0.034	0.02	0.0186667	0.0160416

## Sheet: S9 Fig A-H
	Figure S9. Effects of seven single mutations on Mb4Cas12a specificity. (A) The GFP-activation assay was used to evaluate the effects of Mb4Cas12a. (B-H) The GFP-activation assay was used to evaluate the effects of mutations G257A (B), N272A (C), N276A (D), K291A (E), G305A (F), S307A (G), and K555A (H) on Mb4Cas12a specificity.
		Mb4Cas12a							G257A							N272A							N276A
		Repeat 1	Repeat 2	Repeat 3	Average	Stdev			Repeat 1	Repeat 2	Repeat 3	Average	Stdev			Repeat 1	Repeat 2	Repeat 3	Average	Stdev			Repeat 1	Repeat 2	Repeat 3	Average	Stdev
	M1	0.17	0.15	0.12	0.146667	0.0251661		M1	0.11	0.44	0.15	0.233333	0.180093		M1	0.17	0.1	0.2	0.156667	0.051316		M1	0.11	0.09	0.071	0.0903333	0.0195021
	M2	0.22	0.33	0.24	0.263333	0.0585947		M2	0.091	0.19	0.6	0.293667	0.269871		M2	0.44	0.54	0.46	0.48	0.052915		M2	0.062	0.08	0.061	0.0676667	0.0106927
	M3	4.69	4.67	2.43	3.93	1.29908		M3	1.56	1.62	1.5	1.56	0.06		M3	3.04	2.81	2.76	2.87	0.149332		M3	1.06	0.99	0.76	0.936667	0.15695
	M4	0.52	0.66	0.46	0.546667	0.102632		M4	0.082	0.33	0.36	0.257333	0.152582		M4	0.68	0.84	0.73	0.75	0.0818535		M4	0.082	0.06	0.1	0.0806667	0.0200333
	M5	0.97	1.19	0.68	0.946667	0.255799		M5	0.21	0.16	0.081	0.150333	0.065041		M5	0.74	1.02	0.99	0.916667	0.153731		M5	0.14	0.12	0.051	0.103667	0.046694
	M6	4.1	4.06	1.86	3.34	1.28187		M6	0.42	0.59	0.65	0.553333	0.119304		M6	2.04	2.31	2.95	2.43333	0.467369		M6	0.66	0.63	0.62	0.636667	0.0208167
	M7	0.53	0.54	0.49	0.52	0.0264575		M7	0.17	0.29	0.26	0.24	0.06245		M7	0.28	0.34	0.74	0.453333	0.250067		M7	0.1	0.08	0.16	0.113333	0.0416333
	M8	6.72	6.7	4.23	5.88333	1.43186		M8	3.59	3.73	3.9	3.74	0.155242		M8	3.68	3.68	5.81	4.39	1.22976		M8	3.3	2.12	2.08	2.5	0.693109
	M9	3.16	3.32	1.83	2.77	0.817985		M9	0.32	0.66	0.69	0.556667	0.205508		M9	2.24	2.19	2.74	2.39	0.304138		M9	0.34	0.24	0.28	0.286667	0.0503322
	M10	0.58	0.58	0.25	0.47	0.190526		M10	0.02	0.38	0.37	0.256667	0.20502		M10	0.66	0.86	0.75	0.756667	0.100167		M10	0.072	0.051	0.052	0.0583333	0.0118462
	M11	4.3	4.93	1.99	3.74	1.54793		M11	0.41	0.66	0.53	0.533333	0.125033		M11	3.24	3.78	2.97	3.33	0.412432		M11	0.61	0.38	0.42	0.47	0.122882
	M12	3.91	3.86	1.83	3.2	1.18672		M12	0.21	0.49	0.55	0.416667	0.181475		M12	3.26	3.58	2.68	3.17333	0.456216		M12	0.52	0.43	0.38	0.443333	0.070946
	M13	2.04	1.88	1.26	1.72667	0.411987		M13	0.13	0.46	0.43	0.34	0.182483		M13	1.83	1.57	1.86	1.75333	0.159478		M13	0.16	0.13	0.083	0.124333	0.0388115
	M14	1.93	1.85	1.61	1.79667	0.166533		M14	0.49	0.68	0.51	0.56	0.104403		M14	1.57	1.56	2.06	1.73	0.285832		M14	0.22	0.14	0.17	0.176667	0.0404145
	M15	1.97	2.02	1.46	1.81667	0.309892		M15	0.26	0.13	0.081	0.157	0.0925041		M15	0.9	0.92	1.62	1.14667	0.410041		M15	0.073	0.14	0.13	0.114333	0.0361432
	M16	0.35	0.33	0.23	0.303333	0.064291		M16	0.15	0.01	0.03	0.0633333	0.0757188		M16	0.05	0.07	0.17	0.0966667	0.064291		M16	0.042	0.04	0.11	0.064	0.0398497
	M17	0.7	0.47	0.42	0.53	0.149332		M17	0.018	0.071	0.051	0.0466667	0.0267644		M17	0.41	0.34	0.6	0.45	0.134536		M17	0.042	0.15	0.11	0.100667	0.0546016
	M18	0.69	0.72	0.4	0.603333	0.17673		M18	0.018	0.24	0.25	0.169333	0.131154		M18	0.56	0.71	0.6	0.623333	0.0776745		M18	0.092	0.091	0.072	0.085	0.0112694
	M19	2.22	2.29	1.24	1.91667	0.587055		M19	0.14	0.52	0.58	0.413333	0.238607		M19	1.88	2.49	1.96	2.11	0.331512		M19	0.33	0.29	0.2	0.273333	0.0665833
	M20	6.92	7.38	5.49	6.59667	0.985613		M20	3.83	3.67	3.89	3.79667	0.113725		M20	6.64	7	7.6	7.08	0.484974		M20	3.79	2.97	2.94	3.23333	0.482321
	ON	8.56	9.29	6.48	8.11	1.45805		ON	5.78	4.53	4.45	4.92	0.745855		ON	5.6	5.01	5.35	5.32	0.296142		ON	4.43	4.02	3.79	4.08	0.324191
	No sgRNA	0.04	0.063	0.15	0.0843333	0.0580201		No sgRNA	0.089	0.01	0.02	0.0396667	0.0430155		No sgRNA	0.02	0.02	0.061	0.0336667	0.0236714		No sgRNA	0.051	0.05	0.11	0.0703333	0.034356
		K291A							G305A							S307A							K555A
		Repeat 1	Repeat 2	Repeat 3	Average	Stdev			Repeat 1	Repeat 2	Repeat 3	Average	Stdev			Repeat 1	Repeat 2	Repeat 3	Average	Stdev			Repeat 1	Repeat 2	Repeat 3	Average	Stdev
	M1	0.037	0.19	0.37	0.199	0.166682		M1	0.06	0.02	0.17	0.0833333	0.0776745		M1	0.1	0.082	0.14	0.107333	0.0296873		M1	0.28	0.13	0.16	0.19	0.0793725
	M2	0.092	0.21	0.21	0.170667	0.0681273		M2	0.05	0.06	0.21	0.106667	0.0896289		M2	0.17	0.22	0.19	0.193333	0.0251661		M2	0.46	0.39	0.23	0.36	0.117898
	M3	1.8	2.04	2.09	1.97667	0.155027		M3	2.32	2.12	1.67	2.03667	0.332916		M3	3.57	3.45	2.31	3.11	0.695414		M3	3.26	2.68	2.24	2.72667	0.511599
	M4	0.17	0.081	0.11	0.120333	0.0453909		M4	0.25	0.14	0.39	0.26	0.1253		M4	0.4	0.36	0.14	0.3	0.14		M4	1.02	0.59	0.5	0.703333	0.277909
	M5	0.081	0.11	0.14	0.110333	0.0295014		M5	0.26	0.24	0.46	0.32	0.121655		M5	0.37	0.36	0.3	0.343333	0.0378594		M5	1.21	0.74	0.85	0.933333	0.245832
	M6	0.71	1.09	1.03	0.943333	0.204287		M6	1.21	1.23	1.91	1.45	0.398497		M6	1.55	1.27	2.02	1.61333	0.37899		M6	3.67	2.24	2.17	2.69333	0.846542
	M7	0.75	0.07	0.07	0.296667	0.392598		M7	0.12	0.06	0.38	0.186667	0.170098		M7	0.12	0.17	0.2	0.163333	0.0404145		M7	1.17	0.63	0.58	0.793333	0.327159
	M8	4.84	3.61	3.93	4.12667	0.638148		M8	3.17	2.91	2.9	2.99333	0.15308		M8	5.55	5.26	3.2	4.67	1.28129		M8	7.18	4.73	4.66	5.52333	1.43514
	M9	0.74	0.46	0.73	0.643333	0.15885		M9	1.11	0.88	1.75	1.24667	0.450814		M9	2.74	2.64	1.41	2.26333	0.740698		M9	4.68	2.83	2.84	3.45	1.06522
	M10	0.65	0.081	0.1	0.277	0.323167		M10	0.09	0.03	0.32	0.146667	0.15308		M10	0.2	0.18	0.12	0.166667	0.0416333		M10	1.12	0.72	0.63	0.823333	0.260832
	M11	1.36	1.09	1.26	1.23667	0.136504		M11	1.42	1.74	1.72	1.62667	0.179258		M11	2.69	2.66	1.63	2.32667	0.603517		M11	4.18	2.21	2.18	2.85667	1.14614
	M12	1.17	0.94	1.05	1.05333	0.115036		M12	1.08	1.24	1.74	1.35333	0.344287		M12	1.73	1.76	1.18	1.55667	0.326548		M12	3.69	2.04	2.08	2.60333	0.941293
	M13	0.27	0.24	0.25	0.253333	0.0152753		M13	0.75	0.76	0.69	0.733333	0.0378594		M13	1.4	1.17	0.98	1.18333	0.210317		M13	2.85	1.63	1.98	2.15333	0.628198
	M14	0.9	0.59	0.46	0.65	0.226053		M14	0.9	0.94	0.89	0.91	0.0264575		M14	1.64	1.65	1.09	1.46	0.320468		M14	3.39	1.94	1.93	2.42	0.84006
	M15	0.47	0.25	0.3	0.34	0.115326		M15	0.5	0.53	0.54	0.523333	0.0208167		M15	1.2	1.08	0.81	1.03	0.19975		M15	3.34	1.98	1.89	2.40333	0.812424
	M16	0.12	0.04	0.09	0.0833333	0.0404145		M16	0.05	0.01	0.12	0.06	0.0556776		M16	0.1	0.17	0.06	0.11	0.0556776		M16	0.83	0.43	0.39	0.55	0.243311
	M17	0.11	0.04	0.09	0.08	0.0360555		M17	0.27	0.22	0.2	0.23	0.0360555		M17	0.45	0.43	0.23	0.37	0.121655		M17	1.35	0.71	0.77	0.943333	0.353459
	M18	0.068	0.15	0.15	0.122667	0.0473427		M18	0.11	0.1	0.41	0.206667	0.176163		M18	0.21	0.19	0.27	0.223333	0.0416333		M18	1.36	0.71	0.7	0.923333	0.378197
	M19	0.47	0.46	0.42	0.45	0.0264575		M19	0.58	0.65	1.29	0.84	0.39128		M19	1.13	1.23	0.82	1.06	0.213776		M19	2.77	1.84	1.58	2.06333	0.625646
	M20	4.48	5.54	5.98	5.33333	0.77106		M20	6.1	6.08	3.18	5.12	1.68012		M20	6.34	6.66	5.4	6.13333	0.65493		M20	10	5.53	5.12	6.88333	2.70689
	ON	6.06	5.18	4.65	5.29667	0.712203		ON	3.74	3.87	4.52	4.04333	0.417892		ON	7.27	7.62	5.17	6.68667	1.32508		ON	8.87	6.19	6.28	7.11333	1.52198
	No sgRNA	0.07	0.01	0.02	0.0333333	0.0321455		No sgRNA	0.078	0	0.01	0.0293333	0.0424421		No sgRNA	0.042	0.021	0.01	0.0243333	0.0162583		No sgRNA	0.1	0.04	0.071	0.0703333	0.0300056

## Sheet: Fig 7A-D
	Fig 7A-D. Allele-specific genome editing in HEK239T with Mb4Cas12a-F370A
	Gene	SNP	Mb4Cas12a-F370A
			Allele 1			Allele 2
	PCSK9	rs28385702	11.96	12.65	12.34	0.65	0.655	0.686
	PCSK10	rs4927193	1.89	1.72	1.61	0.088	0.0.0076	0.067
	PCSK9	rs74700387	3.77	3.73	3.92	0.23	0.17	0.25
	PCSK9	rs45545732	26.28	26.53	26.28	1.15	1.26	1.23

## Sheet: S11 Fig A-D
	Fig S11. Mb4Cas12a-F370A allows allele-specific genome editing in SH-SY5Y cells. Mb4Cas12a-F370A allele specifically disrupts the single-nucleotide polymorphism (SNP) at locus rs28385702 (A), rs4927193 (B), rs747000387 (C), rs45545732 (D) in SH-SY5Y cells.
	Gene	SNP	Mb4Cas12a-F370A
			Allele 1			Allele 2
	PCSK9	rs28385702	11.96	12.65	12.34	0.65	0.66	0.69
	PCSK10	rs4927193	2	1.8	2.2	0.14	0.11	0.12
	PCSK9	rs74700387	7.79	7.67	7.61	0.457	0.416	0.41
	PCSK9	rs45545732	19.65	20.82	20.6	0.47	0.63	0.44

## Sheet: S12 Fig A-D
	Fig S12. Mb4Cas12a-F370A allows allele-specific genome editing in C33A cells. Mb4Cas12a-F370A allele specifically disrupts the single-nucleotide polymorphism (SNP) at locus rs28385702 (A), rs4927193 (B), rs747000387 (C), rs45545732 (D) in C33A cells.
	Gene	SNP	Mb4Cas12a-F370A
			Allele 1			Allele 2
	PCSK9	rs28385702	12.81	10.7	11	0.95	4	0.9
	PCSK10	rs4927193	2.87	2.66	3.44	0.38	0.35	0.53
	PCSK9	rs74700387	4.4	3.7	3.93	0.4	0.42	0.37
	PCSK9	rs45545732	12.9	11.9	13.2	1.5	1.7	1.4
