# Supplementary material for: Engineering of a high-fidelity Cas12a nuclease variant capable of allele-specific editing
Source: PLoS Biol. 2024 Jun 12;22(6):e3002680. doi: 10.1371/journal.pbio.3002680 (PMC11168656; doi:10.1371/journal.pbio.3002680)
Supplement: S6 Table — (XLSX) [file pbio.3002680.s018.xlsx]

## Sheet: Figure 4C,4D
Site	Filename	PAM	sgRNA	Reverse1	amplicon_seq
Figure4C-Rep1-D1	Sample_R22007069-TTTV-12a-1-25	TTTN	ggttcgtttccggggtccccttct	0	cgtggattcccccgtagctccctggtggctagaaactaggcggggtgggggttctcttttgatccccaaatacagcaagctttgggttcgtttccggggtccccttcttcaagcagcggtgggccgggctcttgactccagcttggtcgcacaggaagtgggcagcccgcggccaacggacacccctcgggcaccggcacttcggcctccacttccggtgtccggcccggtccccgggggcgcttctgtggtggggg
Figure4C-Rep1-D2	Sample_R22007069-TTTV-12a-1-25	TTTN	ctgtaaatctgtgcctgtgagccg	0	tgtggttcttgctccttgggaaagtccatgttttggcaggaactttaaccgtgcattgcagcgcagggcccgggaagcgtgaaggctgcatggttggtcttttcctgtaaatctgtgcctgtgagccgtgggcatcagggaagtcttgctaatgagaactggctacactttcgtgtgtgtttgtgtgtgttcatgggtgtgttctttagtgtgtgtctaatgttggaggccctggctttagcagttcatgcctctgtccaacttccg
Figure4C-Rep1-D3	Sample_R22007069-TTTV-12a-1-25	TTTN	accatattgcccaggctggtctta	0	gcttaagggatcctcagcctcctgagtagctgggaccacaggcgcccaccaccatgcccagatgactttcttagtttttgtttctgtatacgtgaggtttcaccatattgcccaggctggtcttaaacccctgccctcaagcagtcctcctgcctttgtgtcccaaaggttaggattacaagtatgagccatcatgccttaactac
Figure4C-Rep1-V1	Sample_R22007069-TTTV-12a-1-25	TTTN	tcagttggccatcattacttatca	0	taggtgagcttccccagacagtgactctgccctgccctctctccagctaggtcctcttccccattccttccccctttcctgactggatcctcttgggagagttaccctccttggcttcctctgctccaatctttttatcagttggccatcattacttatcattacctcaagtcaaacctccagatccacatggggctaggacattggcactggaccaa
Figure4C-Rep1-V2	Sample_R22007069-TTTV-12a-1-25	TTTN	gtgacaatgtgggcactggctgag	0	agctcaggtgactaggtgacttgagcttttaatttggtgacaatgtgggcactggctgagtccttaagagtacattgttgtaaatgccggtgacaacacactggggcatgggatccagagttaacccctccaggtcacagccaggttatatctccacaatgaaggggggaggtgggccatactttctcgccctaatgaaggtagctcaaaaacccctaggccaggttgta
Figure4C-Rep1-V3	Sample_R22007069-TTTV-12a-1-25	TTTN	ctcataagggccttaggacaccat	0	ctgccaagtggtggagacaggactagtgcacgaatgatggaaagggagggttggggtgggtgggagccagcccttttcctcataagggccttaggacaccataccgatggaactgggggtactggggaggtaacctagcacctccaccaaaccacagcaacatgtgctgaggatggggctgactaggtaagctccctggagcgttttggttaaattgagggaaattgctgcattcccattctcagtccatgcctccacag
Figure4C-Rep1-E1	Sample_R22007069-TTTV-12a-1-25	TTTN	acgatgtttgtttctgggtagtag	0	gagaggcaaagatgctttgattggttataaagataaagaagttacaatactatgtacagtatgatcctttttttaaagggaggcacatatagaaagaactggaaggatatactgtaagaatttcacgatgtttgtttctgggtagtaggatttgacaattataagatctctgttttcccttcactccccccttttggattatctgtattttttataactctgtccaatagacatataatgtgagac
Figure4C-Rep1-E2	Sample_R22007069-TTTV-12a-1-25	TTTN	attcgtgtggctctgggtatactt	1	tcagcatttgaatgcctcacaagggaaggtggtgtaataaaaggtctattgatttagatatgaacaagtatacccagagccacacgaatgaaaggaggtggccagtgtagatgcaagtctaggacggtcggtagattccaagcttctctacctgcccagttaaacaagttcgtggcccctggccagcctctcggtgggggtctgcgacagaacgggtgggattcattaccaggctaggagcgcaa
Figure4C-Rep1-E3	Sample_R22007069-TTTV-12a-1-25	TTTN	gaagttactgccgggaaggctgca	0	cttcttcggccaccgcttccagggtgagtgtccacgctgtgcccgccgaggcggccggccggcgcccgtgctgcggcgatgcgggggaggctcgggggcgcgcggggctgtttagaagttactgccgggaaggctgcaggtccgcggaggtagattcccaggcagggaagagctgtgcggcatccacccgcgccttcgccgcgtaggtctccctcccaggaaagcaggtggagacctccaggcttttctagaaaatataccagttcggacgcaagc
Figure4C-Rep1-E4	Sample_R22007069-TTTV-12a-1-25	TTTN	cagtaagcaaactggcttccgccg	0	ggggaaagtccattcgcgtgccccagctctgggggaagcaagggcagcagggagggcgaatcggagagttaatgttcagtgtggagggcctggctgtcttgggatgtttctcggcaaccttggcccgacttctccaagtcacacgtgcctctcctacccaaggtggggaaggtttgcagtaagcaaactggcttccgccgttgctcgccgccttcgggagggagcccacccggctgctggaataccgaggacag
Figure4C-Rep1-E5	Sample_R21024274-12a-5Cas-1-37-29	TCN	cttgagaggggcttcctgtgacc	0	ttccgtcccctttcctccttggggcccaggaggagtggagggtcccgggagaatattgtcagggggaaggcagggggtgtcatgggaatgggtgagggggctgaggtgcagaatccagggggtccctgcaggagccgcagtggtaagctgtccagctggaagcctggtaactgttgttttctcttgagaggggcttcctgtgaccttggctgtctctgggagcagggctggggtacctgagtggggtgcatttggggtgtgtgggaaggagagggaa
Figure4C-Rep1-E6	Sample_R21024274-12a-5Cas-1-1-24	TTN	ctggggctagaggagctaggatg	0	cgtagagtcccatgtctgccggcttccagagcctgcactcctccaccttggcttggctttgctggggctagaggagctaggatgcacagcagctctgtgaccctttgtttgagaggaacaggaaaaccacccttctctctggcccactgtgtcctcttcctgccctgccatccccttctgtgaatgttagacccatgggagcagctggtcagaggggaccccggcctggggcccctaaccctatgtagcctcagtcttcccatcaggctctcagctcag
Figure4C-Rep1-D4	Sample_R21024274-12a-5Cas-1-1-4	TTN	aggagtgttcagtctccgtgaac	0	gaatttggctcagcaggcacctgcctcagctgctcacttgagcctctgggtctagaaccctctggggaccgtttgaggagtgttcagtctccgtgaacgttcccttagcactctgccacttattgggtcagctgttaacatcagtacgttaatgtttcctgatggtccatgtctgttactcgcctgtcaagtggcgtgacaccgggcgtgttccccagagtgactt
Figure4C-Rep2-D1	Sample_R22007069-TTTV-12a-2-27	TTTN	ggttcgtttccggggtccccttct	0	cgtggattcccccgtagctccctggtggctagaaactaggcggggtgggggttctcttttgatccccaaatacagcaagctttgggttcgtttccggggtccccttcttcaagcagcggtgggccgggctcttgactccagcttggtcgcacaggaagtgggcagcccgcggccaacggacacccctcgggcaccggcacttcggcctccacttccggtgtccggcccggtccccgggggcgcttctgtggtggggg
Figure4C-Rep2-D2	Sample_R22007069-TTTV-12a-2-27	TTTN	ctgtaaatctgtgcctgtgagccg	0	tgtggttcttgctccttgggaaagtccatgttttggcaggaactttaaccgtgcattgcagcgcagggcccgggaagcgtgaaggctgcatggttggtcttttcctgtaaatctgtgcctgtgagccgtgggcatcagggaagtcttgctaatgagaactggctacactttcgtgtgtgtttgtgtgtgttcatgggtgtgttctttagtgtgtgtctaatgttggaggccctggctttagcagttcatgcctctgtccaacttccg
Figure4C-Rep2-D3	Sample_R22007069-TTTV-12a-2-27	TTTN	accatattgcccaggctggtctta	0	gcttaagggatcctcagcctcctgagtagctgggaccacaggcgcccaccaccatgcccagatgactttcttagtttttgtttctgtatacgtgaggtttcaccatattgcccaggctggtcttaaacccctgccctcaagcagtcctcctgcctttgtgtcccaaaggttaggattacaagtatgagccatcatgccttaactac
Figure4C-Rep2-V1	Sample_R22007069-TTTV-12a-2-27	TTTN	tcagttggccatcattacttatca	0	taggtgagcttccccagacagtgactctgccctgccctctctccagctaggtcctcttccccattccttccccctttcctgactggatcctcttgggagagttaccctccttggcttcctctgctccaatctttttatcagttggccatcattacttatcattacctcaagtcaaacctccagatccacatggggctaggacattggcactggaccaa
Figure4C-Rep2-V2	Sample_R22007069-TTTV-12a-2-27	TTTN	gtgacaatgtgggcactggctgag	0	agctcaggtgactaggtgacttgagcttttaatttggtgacaatgtgggcactggctgagtccttaagagtacattgttgtaaatgccggtgacaacacactggggcatgggatccagagttaacccctccaggtcacagccaggttatatctccacaatgaaggggggaggtgggccatactttctcgccctaatgaaggtagctcaaaaacccctaggccaggttgta
Figure4C-Rep2-V3	Sample_R22007069-TTTV-12a-2-27	TTTN	ctcataagggccttaggacaccat	0	ctgccaagtggtggagacaggactagtgcacgaatgatggaaagggagggttggggtgggtgggagccagcccttttcctcataagggccttaggacaccataccgatggaactgggggtactggggaggtaacctagcacctccaccaaaccacagcaacatgtgctgaggatggggctgactaggtaagctccctggagcgttttggttaaattgagggaaattgctgcattcccattctcagtccatgcctccacag
Figure4C-Rep2-E1	Sample_R22007069-TTTV-12a-2-27	TTTN	acgatgtttgtttctgggtagtag	0	gagaggcaaagatgctttgattggttataaagataaagaagttacaatactatgtacagtatgatcctttttttaaagggaggcacatatagaaagaactggaaggatatactgtaagaatttcacgatgtttgtttctgggtagtaggatttgacaattataagatctctgttttcccttcactccccccttttggattatctgtattttttataactctgtccaatagacatataatgtgagac
Figure4C-Rep2-E2	Sample_R22007069-TTTV-12a-2-27	TTTN	attcgtgtggctctgggtatactt	1	tcagcatttgaatgcctcacaagggaaggtggtgtaataaaaggtctattgatttagatatgaacaagtatacccagagccacacgaatgaaaggaggtggccagtgtagatgcaagtctaggacggtcggtagattccaagcttctctacctgcccagttaaacaagttcgtggcccctggccagcctctcggtgggggtctgcgacagaacgggtgggattcattaccaggctaggagcgcaa
Figure4C-Rep2-E3	Sample_R22007069-TTTV-12a-2-27	TTTN	gaagttactgccgggaaggctgca	0	cttcttcggccaccgcttccagggtgagtgtccacgctgtgcccgccgaggcggccggccggcgcccgtgctgcggcgatgcgggggaggctcgggggcgcgcggggctgtttagaagttactgccgggaaggctgcaggtccgcggaggtagattcccaggcagggaagagctgtgcggcatccacccgcgccttcgccgcgtaggtctccctcccaggaaagcaggtggagacctccaggcttttctagaaaatataccagttcggacgcaagc
Figure4C-Rep2-E4	Sample_R22007069-TTTV-12a-2-27	TTTN	cagtaagcaaactggcttccgccg	0	ggggaaagtccattcgcgtgccccagctctgggggaagcaagggcagcagggagggcgaatcggagagttaatgttcagtgtggagggcctggctgtcttgggatgtttctcggcaaccttggcccgacttctccaagtcacacgtgcctctcctacccaaggtggggaaggtttgcagtaagcaaactggcttccgccgttgctcgccgccttcgggagggagcccacccggctgctggaataccgaggacag
Figure4C-Rep2-E5	Sample_R21024274-12a-5Cas-1-37-30	TTN	ctggggctagaggagctaggatg	0	cgtagagtcccatgtctgccggcttccagagcctgcactcctccaccttggcttggctttgctggggctagaggagctaggatgcacagcagctctgtgaccctttgtttgagaggaacaggaaaaccacccttctctctggcccactgtgtcctcttcctgccctgccatccccttctgtgaatgttagacccatgggagcagctggtcagaggggaccccggcctggggcccctaaccctatgtagcctcagtcttcccatcaggctctcagctcag
Figure4C-Rep2-E6	Sample_R21024274-12a-5Cas-1-37-30	TTN	tcatctgtgcccctccctccctg	0	ggggcccctaaccctatgtagcctcagtcttcccatcaggctctcagctcagcctgagtgttgaggccccagtggctgctctgggggcctcctgagtttctcatctgtgcccctccctccctggcccaggtgaaggtgtggttccagaaccggaggacaaagtacaaacggcagaagctggaggaggaagggcctgagtccgagcagaagaagaagggctcccatcacatcaaccggtg
Figure4C-Rep2-D4	Sample_R21024274-12a-5Cas-1-37-27	TTN	aggagtgttcagtctccgtgaac	0	gaatttggctcagcaggcacctgcctcagctgctcacttgagcctctgggtctagaaccctctggggaccgtttgaggagtgttcagtctccgtgaacgttcccttagcactctgccacttattgggtcagctgttaacatcagtacgttaatgtttcctgatggtccatgtctgttactcgcctgtcaagtggcgtgacaccgggcgtgttccccagagtgactt
Figure4C-Rep3-D1	Sample_R22007069-TTTV-12a-3-29	TTTN	ggttcgtttccggggtccccttct	0	cgtggattcccccgtagctccctggtggctagaaactaggcggggtgggggttctcttttgatccccaaatacagcaagctttgggttcgtttccggggtccccttcttcaagcagcggtgggccgggctcttgactccagcttggtcgcacaggaagtgggcagcccgcggccaacggacacccctcgggcaccggcacttcggcctccacttccggtgtccggcccggtccccgggggcgcttctgtggtggggg
Figure4C-Rep3-D2	Sample_R22007069-TTTV-12a-3-29	TTTN	ctgtaaatctgtgcctgtgagccg	0	tgtggttcttgctccttgggaaagtccatgttttggcaggaactttaaccgtgcattgcagcgcagggcccgggaagcgtgaaggctgcatggttggtcttttcctgtaaatctgtgcctgtgagccgtgggcatcagggaagtcttgctaatgagaactggctacactttcgtgtgtgtttgtgtgtgttcatgggtgtgttctttagtgtgtgtctaatgttggaggccctggctttagcagttcatgcctctgtccaacttccg
Figure4C-Rep3-D3	Sample_R22007069-TTTV-12a-3-29	TTTN	accatattgcccaggctggtctta	0	gcttaagggatcctcagcctcctgagtagctgggaccacaggcgcccaccaccatgcccagatgactttcttagtttttgtttctgtatacgtgaggtttcaccatattgcccaggctggtcttaaacccctgccctcaagcagtcctcctgcctttgtgtcccaaaggttaggattacaagtatgagccatcatgccttaactac
Figure4C-Rep3-V1	Sample_R22007069-TTTV-12a-3-29	TTTN	tcagttggccatcattacttatca	0	taggtgagcttccccagacagtgactctgccctgccctctctccagctaggtcctcttccccattccttccccctttcctgactggatcctcttgggagagttaccctccttggcttcctctgctccaatctttttatcagttggccatcattacttatcattacctcaagtcaaacctccagatccacatggggctaggacattggcactggaccaa
Figure4C-Rep3-V2	Sample_R22007069-TTTV-12a-3-29	TTTN	gtgacaatgtgggcactggctgag	0	agctcaggtgactaggtgacttgagcttttaatttggtgacaatgtgggcactggctgagtccttaagagtacattgttgtaaatgccggtgacaacacactggggcatgggatccagagttaacccctccaggtcacagccaggttatatctccacaatgaaggggggaggtgggccatactttctcgccctaatgaaggtagctcaaaaacccctaggccaggttgta
Figure4C-Rep3-V3	Sample_R22007069-TTTV-12a-3-29	TTTN	ctcataagggccttaggacaccat	0	ctgccaagtggtggagacaggactagtgcacgaatgatggaaagggagggttggggtgggtgggagccagcccttttcctcataagggccttaggacaccataccgatggaactgggggtactggggaggtaacctagcacctccaccaaaccacagcaacatgtgctgaggatggggctgactaggtaagctccctggagcgttttggttaaattgagggaaattgctgcattcccattctcagtccatgcctccacag
Figure4C-Rep3-E1	Sample_R22007069-TTTV-12a-3-29	TTTN	acgatgtttgtttctgggtagtag	0	gagaggcaaagatgctttgattggttataaagataaagaagttacaatactatgtacagtatgatcctttttttaaagggaggcacatatagaaagaactggaaggatatactgtaagaatttcacgatgtttgtttctgggtagtaggatttgacaattataagatctctgttttcccttcactccccccttttggattatctgtattttttataactctgtccaatagacatataatgtgagac
Figure4C-Rep3-E2	Sample_R22007069-TTTV-12a-3-29	TTTN	attcgtgtggctctgggtatactt	1	tcagcatttgaatgcctcacaagggaaggtggtgtaataaaaggtctattgatttagatatgaacaagtatacccagagccacacgaatgaaaggaggtggccagtgtagatgcaagtctaggacggtcggtagattccaagcttctctacctgcccagttaaacaagttcgtggcccctggccagcctctcggtgggggtctgcgacagaacgggtgggattcattaccaggctaggagcgcaa
Figure4C-Rep3-E3	Sample_R22007069-TTTV-12a-3-29	TTTN	gaagttactgccgggaaggctgca	0	cttcttcggccaccgcttccagggtgagtgtccacgctgtgcccgccgaggcggccggccggcgcccgtgctgcggcgatgcgggggaggctcgggggcgcgcggggctgtttagaagttactgccgggaaggctgcaggtccgcggaggtagattcccaggcagggaagagctgtgcggcatccacccgcgccttcgccgcgtaggtctccctcccaggaaagcaggtggagacctccaggcttttctagaaaatataccagttcggacgcaagc
Figure4C-Rep3-E4	Sample_R22007069-TTTV-12a-3-29	TTTN	cagtaagcaaactggcttccgccg	0	ggggaaagtccattcgcgtgccccagctctgggggaagcaagggcagcagggagggcgaatcggagagttaatgttcagtgtggagggcctggctgtcttgggatgtttctcggcaaccttggcccgacttctccaagtcacacgtgcctctcctacccaaggtggggaaggtttgcagtaagcaaactggcttccgccgttgctcgccgccttcgggagggagcccacccggctgctggaataccgaggacag
Figure4C-Rep3-E5	Sample_R21027548-12a-5Cas-2-7-29	TTN	ctggggctagaggagctaggatg	0	cgtagagtcccatgtctgccggcttccagagcctgcactcctccaccttggcttggctttgctggggctagaggagctaggatgcacagcagctctgtgaccctttgtttgagaggaacaggaaaaccacccttctctctggcccactgtgtcctcttcctgccctgccatccccttctgtgaatgttagacccatgggagcagctggtcagaggggaccccggcctggggcccctaaccctatgtagcctcagtcttcccatcaggctctcagctcag
Figure4C-Rep3-E6	Sample_R21027548-12a-5Cas-2-7-29	TTN	tcatctgtgcccctccctccctg	0	ggggcccctaaccctatgtagcctcagtcttcccatcaggctctcagctcagcctgagtgttgaggccccagtggctgctctgggggcctcctgagtttctcatctgtgcccctccctccctggcccaggtgaaggtgtggttccagaaccggaggacaaagtacaaacggcagaagctggaggaggaagggcctgagtccgagcagaagaagaagggctcccatcacatcaaccggtg
Figure4C-Rep3-D4	Sample_R21027548-12a-5Cas-2-7-30	TTN	aggagtgttcagtctccgtgaac	0	gaatttggctcagcaggcacctgcctcagctgctcacttgagcctctgggtctagaaccctctggggaccgtttgaggagtgttcagtctccgtgaacgttcccttagcactctgccacttattgggtcagctgttaacatcagtacgttaatgtttcctgatggtccatgtctgttactcgcctgtcaagtggcgtgacaccgggcgtgttccccagagtgactt

## Sheet: Figure 5C
Site	Filename	PAM	sgRNA	Reverse1	amplicon_seq
Figure5C-Rep1-Mb4Cas12a-EMX1	Sample_R22310349-Mb412a-off-target-2-E7-On-1	TTTN	cagtaagcaaactggcttccgccg	0	ggggaaagtccattcgcgtgccccagctctgggggaagcaagggcagcagggagggcgaatcggagagttaatgttcagtgtggagggcctggctgtcttgggatgtttctcggcaaccttggcccgacttctccaagtcacacgtgcctctcctacccaaggtggggaaggtttgcagtaagcaaactggcttccgccgttgctcgccgccttcgggagggagcccacccggctgctggaataccgaggacag
Figure5C-Rep2-Mb4Cas12a-EMX1	Sample_R22310349-Mb412a-off-target-2-E7-On-2	TTTN	cagtaagcaaactggcttccgccg	0	ggggaaagtccattcgcgtgccccagctctgggggaagcaagggcagcagggagggcgaatcggagagttaatgttcagtgtggagggcctggctgtcttgggatgtttctcggcaaccttggcccgacttctccaagtcacacgtgcctctcctacccaaggtggggaaggtttgcagtaagcaaactggcttccgccgttgctcgccgccttcgggagggagcccacccggctgctggaataccgaggacag
Figure5C-Rep3-Mb4Cas12a-EMX1	Sample_R22310349-Mb412a-off-target-2-E7-On-3	TTTN	cagtaagcaaactggcttccgccg	0	ggggaaagtccattcgcgtgccccagctctgggggaagcaagggcagcagggagggcgaatcggagagttaatgttcagtgtggagggcctggctgtcttgggatgtttctcggcaaccttggcccgacttctccaagtcacacgtgcctctcctacccaaggtggggaaggtttgcagtaagcaaactggcttccgccgttgctcgccgccttcgggagggagcccacccggctgctggaataccgaggacag
Figure5C-Rep1-F370A-EMX1	Sample_R22310348-Mb412a-off-target-1-370-E7-On-1	TTTN	cagtaagcaaactggcttccgccg	0	ggggaaagtccattcgcgtgccccagctctgggggaagcaagggcagcagggagggcgaatcggagagttaatgttcagtgtggagggcctggctgtcttgggatgtttctcggcaaccttggcccgacttctccaagtcacacgtgcctctcctacccaaggtggggaaggtttgcagtaagcaaactggcttccgccgttgctcgccgccttcgggagggagcccacccggctgctggaataccgaggacag
Figure5C-Rep2-F370A-EMX1	Sample_R22310348-Mb412a-off-target-1-370-E7-On-2	TTTN	cagtaagcaaactggcttccgccg	0	ggggaaagtccattcgcgtgccccagctctgggggaagcaagggcagcagggagggcgaatcggagagttaatgttcagtgtggagggcctggctgtcttgggatgtttctcggcaaccttggcccgacttctccaagtcacacgtgcctctcctacccaaggtggggaaggtttgcagtaagcaaactggcttccgccgttgctcgccgccttcgggagggagcccacccggctgctggaataccgaggacag
Figure5C-Rep3-F370A-EMX1	Sample_R22310348-Mb412a-off-target-1-370-E7-On-3	TTTN	cagtaagcaaactggcttccgccg	0	ggggaaagtccattcgcgtgccccagctctgggggaagcaagggcagcagggagggcgaatcggagagttaatgttcagtgtggagggcctggctgtcttgggatgtttctcggcaaccttggcccgacttctccaagtcacacgtgcctctcctacccaaggtggggaaggtttgcagtaagcaaactggcttccgccgttgctcgccgccttcgggagggagcccacccggctgctggaataccgaggacag
Figure5C-Rep1-G257A-EMX1	Sample_R22310349-Mb412a-off-target-2-Mb4-257-E7-1	TTTN	cagtaagcaaactggcttccgccg	0	ggggaaagtccattcgcgtgccccagctctgggggaagcaagggcagcagggagggcgaatcggagagttaatgttcagtgtggagggcctggctgtcttgggatgtttctcggcaaccttggcccgacttctccaagtcacacgtgcctctcctacccaaggtggggaaggtttgcagtaagcaaactggcttccgccgttgctcgccgccttcgggagggagcccacccggctgctggaataccgaggacag
Figure5C-Rep2-G257A-EMX1	Sample_R22310349-Mb412a-off-target-2-Mb4-257-E7-2	TTTN	cagtaagcaaactggcttccgccg	0	ggggaaagtccattcgcgtgccccagctctgggggaagcaagggcagcagggagggcgaatcggagagttaatgttcagtgtggagggcctggctgtcttgggatgtttctcggcaaccttggcccgacttctccaagtcacacgtgcctctcctacccaaggtggggaaggtttgcagtaagcaaactggcttccgccgttgctcgccgccttcgggagggagcccacccggctgctggaataccgaggacag
Figure5C-Rep3-G257A-EMX1	Sample_R22310349-Mb412a-off-target-2-Mb4-257-E7-3	TTTN	cagtaagcaaactggcttccgccg	0	ggggaaagtccattcgcgtgccccagctctgggggaagcaagggcagcagggagggcgaatcggagagttaatgttcagtgtggagggcctggctgtcttgggatgtttctcggcaaccttggcccgacttctccaagtcacacgtgcctctcctacccaaggtggggaaggtttgcagtaagcaaactggcttccgccgttgctcgccgccttcgggagggagcccacccggctgctggaataccgaggacag
Figure5C-Rep1-N276A-EMX1	Sample_R22310349-Mb412a-off-target-2-Mb4-276-E7-1	TTTN	cagtaagcaaactggcttccgccg	0	ggggaaagtccattcgcgtgccccagctctgggggaagcaagggcagcagggagggcgaatcggagagttaatgttcagtgtggagggcctggctgtcttgggatgtttctcggcaaccttggcccgacttctccaagtcacacgtgcctctcctacccaaggtggggaaggtttgcagtaagcaaactggcttccgccgttgctcgccgccttcgggagggagcccacccggctgctggaataccgaggacag
Figure5C-Rep2-N276A-EMX1	Sample_R22310349-Mb412a-off-target-2-Mb4-276-E7-2	TTTN	cagtaagcaaactggcttccgccg	0	ggggaaagtccattcgcgtgccccagctctgggggaagcaagggcagcagggagggcgaatcggagagttaatgttcagtgtggagggcctggctgtcttgggatgtttctcggcaaccttggcccgacttctccaagtcacacgtgcctctcctacccaaggtggggaaggtttgcagtaagcaaactggcttccgccgttgctcgccgccttcgggagggagcccacccggctgctggaataccgaggacag
Figure5C-Rep3-N276A-EMX1	Sample_R22310349-Mb412a-off-target-2-Mb4-276-E7-3	TTTN	cagtaagcaaactggcttccgccg	0	ggggaaagtccattcgcgtgccccagctctgggggaagcaagggcagcagggagggcgaatcggagagttaatgttcagtgtggagggcctggctgtcttgggatgtttctcggcaaccttggcccgacttctccaagtcacacgtgcctctcctacccaaggtggggaaggtttgcagtaagcaaactggcttccgccgttgctcgccgccttcgggagggagcccacccggctgctggaataccgaggacag
Figure5C-Rep1-K291A-EMX1	Sample_R22310349-Mb412a-off-target-2-Mb4-291-E7-1	TTTN	cagtaagcaaactggcttccgccg	0	ggggaaagtccattcgcgtgccccagctctgggggaagcaagggcagcagggagggcgaatcggagagttaatgttcagtgtggagggcctggctgtcttgggatgtttctcggcaaccttggcccgacttctccaagtcacacgtgcctctcctacccaaggtggggaaggtttgcagtaagcaaactggcttccgccgttgctcgccgccttcgggagggagcccacccggctgctggaataccgaggacag
Figure5C-Rep2-K291A-EMX1	Sample_R22310349-Mb412a-off-target-2-Mb4-291-E7-2	TTTN	cagtaagcaaactggcttccgccg	0	ggggaaagtccattcgcgtgccccagctctgggggaagcaagggcagcagggagggcgaatcggagagttaatgttcagtgtggagggcctggctgtcttgggatgtttctcggcaaccttggcccgacttctccaagtcacacgtgcctctcctacccaaggtggggaaggtttgcagtaagcaaactggcttccgccgttgctcgccgccttcgggagggagcccacccggctgctggaataccgaggacag
Figure5C-Rep3-K291A-EMX1	Sample_R22310349-Mb412a-off-target-2-Mb4-291-E7-3	TTTN	cagtaagcaaactggcttccgccg	0	ggggaaagtccattcgcgtgccccagctctgggggaagcaagggcagcagggagggcgaatcggagagttaatgttcagtgtggagggcctggctgtcttgggatgtttctcggcaaccttggcccgacttctccaagtcacacgtgcctctcctacccaaggtggggaaggtttgcagtaagcaaactggcttccgccgttgctcgccgccttcgggagggagcccacccggctgctggaataccgaggacag

## Sheet: Figure 5D
Site	Filename	PAM	sgRNA	Reverse1	amplicon_seq
Figure5D-Rep1-Mb4Cas12a-VEGFA	Sample_R22310348-Mb412a-off-target-2-V5-On-1	TTTN	tcagttggccatcattacttatca	0	taggtgagcttccccagacagtgactctgccctgccctctctccagctaggtcctcttccccattccttccccctttcctgactggatcctcttgggagagttaccctccttggcttcctctgctccaatctttttatcagttggccatcattacttatcattacctcaagtcaaacctccagatccacatggggctaggacattggcactggaccaa
Figure5D-Rep2-Mb4Cas12a-VEGFA	Sample_R22310348-Mb412a-off-target-2-V5-On-2	TTTN	tcagttggccatcattacttatca	0	taggtgagcttccccagacagtgactctgccctgccctctctccagctaggtcctcttccccattccttccccctttcctgactggatcctcttgggagagttaccctccttggcttcctctgctccaatctttttatcagttggccatcattacttatcattacctcaagtcaaacctccagatccacatggggctaggacattggcactggaccaa
Figure5D-Rep3-Mb4Cas12a-VEGFA	Sample_R22310348-Mb412a-off-target-2-V5-On-3	TTTN	tcagttggccatcattacttatca	0	taggtgagcttccccagacagtgactctgccctgccctctctccagctaggtcctcttccccattccttccccctttcctgactggatcctcttgggagagttaccctccttggcttcctctgctccaatctttttatcagttggccatcattacttatcattacctcaagtcaaacctccagatccacatggggctaggacattggcactggaccaa
Figure5D-Rep1-F370A-VEGFA	Sample_R22310348-Mb412a-off-target-1-370-V5-On-1	TTTN	tcagttggccatcattacttatca	0	taggtgagcttccccagacagtgactctgccctgccctctctccagctaggtcctcttccccattccttccccctttcctgactggatcctcttgggagagttaccctccttggcttcctctgctccaatctttttatcagttggccatcattacttatcattacctcaagtcaaacctccagatccacatggggctaggacattggcactggaccaa
Figure5D-Rep2-F370A-VEGFA	Sample_R22310348-Mb412a-off-target-1-370-V5-On-2	TTTN	tcagttggccatcattacttatca	0	taggtgagcttccccagacagtgactctgccctgccctctctccagctaggtcctcttccccattccttccccctttcctgactggatcctcttgggagagttaccctccttggcttcctctgctccaatctttttatcagttggccatcattacttatcattacctcaagtcaaacctccagatccacatggggctaggacattggcactggaccaa
Figure5D-Rep3-F370A-VEGFA	Sample_R22310348-Mb412a-off-target-1-370-V5-On-3	TTTN	tcagttggccatcattacttatca	0	taggtgagcttccccagacagtgactctgccctgccctctctccagctaggtcctcttccccattccttccccctttcctgactggatcctcttgggagagttaccctccttggcttcctctgctccaatctttttatcagttggccatcattacttatcattacctcaagtcaaacctccagatccacatggggctaggacattggcactggaccaa
Figure5D-Rep1-G257A-VEGFA	Sample_R22310349-Mb412a-off-target-2-Mb4-257-V5-1	TTTN	tcagttggccatcattacttatca	0	taggtgagcttccccagacagtgactctgccctgccctctctccagctaggtcctcttccccattccttccccctttcctgactggatcctcttgggagagttaccctccttggcttcctctgctccaatctttttatcagttggccatcattacttatcattacctcaagtcaaacctccagatccacatggggctaggacattggcactggaccaa
Figure5D-Rep2-G257A-VEGFA	Sample_R22310349-Mb412a-off-target-2-Mb4-257-V5-2	TTTN	tcagttggccatcattacttatca	0	taggtgagcttccccagacagtgactctgccctgccctctctccagctaggtcctcttccccattccttccccctttcctgactggatcctcttgggagagttaccctccttggcttcctctgctccaatctttttatcagttggccatcattacttatcattacctcaagtcaaacctccagatccacatggggctaggacattggcactggaccaa
Figure5D-Rep3-G257A-VEGFA	Sample_R22310349-Mb412a-off-target-2-Mb4-257-V5-3	TTTN	tcagttggccatcattacttatca	0	taggtgagcttccccagacagtgactctgccctgccctctctccagctaggtcctcttccccattccttccccctttcctgactggatcctcttgggagagttaccctccttggcttcctctgctccaatctttttatcagttggccatcattacttatcattacctcaagtcaaacctccagatccacatggggctaggacattggcactggaccaa
Figure5D-Rep1-N276A-VEGFA	Sample_R22310349-Mb412a-off-target-2-Mb4-276-V5-1	TTTN	tcagttggccatcattacttatca	0	taggtgagcttccccagacagtgactctgccctgccctctctccagctaggtcctcttccccattccttccccctttcctgactggatcctcttgggagagttaccctccttggcttcctctgctccaatctttttatcagttggccatcattacttatcattacctcaagtcaaacctccagatccacatggggctaggacattggcactggaccaa
Figure5D-Rep2-N276A-VEGFA	Sample_R22310349-Mb412a-off-target-2-Mb4-276-V5-2	TTTN	tcagttggccatcattacttatca	0	taggtgagcttccccagacagtgactctgccctgccctctctccagctaggtcctcttccccattccttccccctttcctgactggatcctcttgggagagttaccctccttggcttcctctgctccaatctttttatcagttggccatcattacttatcattacctcaagtcaaacctccagatccacatggggctaggacattggcactggaccaa
Figure5D-Rep3-N276A-VEGFA	Sample_R22310349-Mb412a-off-target-2-Mb4-276-V5-3	TTTN	tcagttggccatcattacttatca	0	taggtgagcttccccagacagtgactctgccctgccctctctccagctaggtcctcttccccattccttccccctttcctgactggatcctcttgggagagttaccctccttggcttcctctgctccaatctttttatcagttggccatcattacttatcattacctcaagtcaaacctccagatccacatggggctaggacattggcactggaccaa
Figure5D-Rep1-K291A-VEGFA	Sample_R22310349-Mb412a-off-target-2-Mb4-291-V5-1	TTTN	tcagttggccatcattacttatca	0	taggtgagcttccccagacagtgactctgccctgccctctctccagctaggtcctcttccccattccttccccctttcctgactggatcctcttgggagagttaccctccttggcttcctctgctccaatctttttatcagttggccatcattacttatcattacctcaagtcaaacctccagatccacatggggctaggacattggcactggaccaa
Figure5D-Rep2-K291A-VEGFA	Sample_R22310349-Mb412a-off-target-2-Mb4-291-V5-2	TTTN	tcagttggccatcattacttatca	0	taggtgagcttccccagacagtgactctgccctgccctctctccagctaggtcctcttccccattccttccccctttcctgactggatcctcttgggagagttaccctccttggcttcctctgctccaatctttttatcagttggccatcattacttatcattacctcaagtcaaacctccagatccacatggggctaggacattggcactggaccaa
Figure5D-Rep3-K291A-VEGFA	Sample_R22310349-Mb412a-off-target-2-Mb4-291-V5-3	TTTN	tcagttggccatcattacttatca	0	taggtgagcttccccagacagtgactctgccctgccctctctccagctaggtcctcttccccattccttccccctttcctgactggatcctcttgggagagttaccctccttggcttcctctgctccaatctttttatcagttggccatcattacttatcattacctcaagtcaaacctccagatccacatggggctaggacattggcactggaccaa

## Sheet: Figure S5A,5B
Site	Filename	PAM	sgRNA	Reverse1	amplicon_seq
FigureS5A-MoCas12a-Rep1-TS1	Sample_R21024274-12a-5Cas-1-37-29	TTN	ctggggctagaggagctaggatg	0	cgtagagtcccatgtctgccggcttccagagcctgcactcctccaccttggcttggctttgctggggctagaggagctaggatgcacagcagctctgtgaccctttgtttgagaggaacaggaaaaccacccttctctctggcccactgtgtcctcttcctgccctgccatccccttctgtgaatgttagacccatgggagcagctggtcagaggggaccccggcctggggcccctaaccctatgtagcctcagtcttcccatcaggctctcagctcag
FigureS5A-MoCas12a-Rep1-TS2	Sample_R21024274-12a-5Cas-1-37-29	TTN	tcatctgtgcccctccctccctg	0	ggggcccctaaccctatgtagcctcagtcttcccatcaggctctcagctcagcctgagtgttgaggccccagtggctgctctgggggcctcctgagtttctcatctgtgcccctccctccctggcccaggtgaaggtgtggttccagaaccggaggacaaagtacaaacggcagaagctggaggaggaagggcctgagtccgagcagaagaagaagggctcccatcacatcaaccggtg
FigureS5A-MoCas12a-Rep1-TS3	Sample_R21024274-12a-5Cas-1-37-25	TTN	aggagtgttcagtctccgtgaac	0	gaatttggctcagcaggcacctgcctcagctgctcacttgagcctctgggtctagaaccctctggggaccgtttgaggagtgttcagtctccgtgaacgttcccttagcactctgccacttattgggtcagctgttaacatcagtacgttaatgtttcctgatggtccatgtctgttactcgcctgtcaagtggcgtgacaccgggcgtgttccccagagtgactt
FigureS5A-MoCas12a-Rep1-TS4	Sample_R21024274-12a-5Cas-1-37-29	TTN	gtggagtccagcacggcgcgggcg	1	gcaccgtccgcttcgagcgcgccgccgagttcctggcggcctgtgcgggcggcgacctggacgaggcgcgtctgatgctgcgcgccgccgaccctggccccggcgccgagctcgaccccgccgcgccgccgcccgcccgcgccgtgctggactccaccaacgccgacggtatcagcgccctgcaccaggtcagcgccccccgcccggcgtctcccggggccaggtccaccctctgctgcgccacctggggcatcctccttc
FigureS5A-MoCas12a-Rep1-TS5	Sample_R21024274-12a-5Cas-1-37-29	TTN	ccattccccttcgacctactctct	0	gaccaccccacttccgaattggagccgcttcaactggccctgggcttagccactctgtgctgaccactctgccccaggcctccttaccattccccttcgacctactctcttccgcattggagtcgctttaactggccctggctttggcagcctgtgctgacccatgcagtcctccttaccatccctccctcgacttcccctcttccgatg
FigureS5A-MoCas12a-Rep1-TS7	Sample_R21024274-12a-5Cas-1-37-29	TTN	ccccagactccccatgtcccctca	0	acctggccgatgaggaagtactgagcctgttggaggaactggcccggaaacaggaggacgtgagtgtcagggctgaggggcttaccccagactccccatgtcccctcagctcctcagaggagggtgcagagggggaacccccccgacttctgacacccaccaccccagcgacctgctatttccctc
FigureS5A-MoCas12a-Rep1-TS8	Sample_R21024274-12a-5Cas-1-37-29	CCN	tacggcggacgaattccccgggg	1	ctcaggccgctagaatggaccccggcagcggcgaggaagcggaactctctgcggctccctctccgcagtgcgccggcaaggtccaggtcccagcctccccaccgccgcccgcgccctcctaggcctcggagcggcgcctttctgcggcctcgaaggtggggtgggaaagtttggggagtcccggctctcacagcctgtcgtgagaactgcccccggggaattcgtccgccgtacggaaaaactggccggagcagagtcgtccgcggttc
FigureS5A-MoCas12a-Rep1-TS9	Sample_R21024274-12a-5Cas-1-37-29	CCN	tgacctaaatctggcgtggctgg	0	tcctcccatttctctggggacaccctggctctccccaccactgactgtggcctgtgctctccacctctggggagggaaggccctggggtcttccttcccgcgagtttccctgacctaaatctggcgtggctgggtagtggccagcagtggtgatgcccagcctgttctgcctcctccttccccaccccaggagccctttccttggcctaggacctggcttctcagccactgaccggccccctgcttccagtgcgccacttaccccttccagcttccc
FigureS5A-MoCas12a-Rep1-TS10	Sample_R21024274-12a-5Cas-1-37-29	CCN	tgcctggaccacaagggcagaac	1	ttgccttgaaggggccctaaaagagtggctgtagaaaaatcggaggggtagggaagcagggaggagaggggtattcatttccctagctccagggacggctataccagtccctttccactttgctaactgtcctagtccgaaactgacagcccgttctcacagcccagaattactgcgtccaaacaggccgcaccctagacccaagtttgttctgcccttgtggtccaggcaagggaaactgaacccctggtagggg
FigureS5A-MoCas12a-Rep1-TS11	Sample_R21024274-12a-5Cas-1-37-29	CTN	aagagataggatcgccctatgtt	0	accccgcagtctgtagttagcacccaggctgggaacaacagcctgtgttcctctccctttccttggtaccttctcttcttgttcctttatttttttctgaagagataggatcgccctatgttgtccaggctggactcgaactcctgcccacaagccatcctcccaccacagcctcctgagtagctggggttacaggcacgcagcaccgcggcactgcaccggctattgttcttttatttttttccctctttgtccctgaaagagtcaagctac
FigureS5A-MoCas12a-Rep1-TS12	Sample_R21024274-12a-5Cas-1-37-29	TCN	gactaggacagttagcaaagtgg	1	cttgtgctagttcccagccattgccttgaaggggccctaaaagagtggctgtagaaaaatcggaggggtagggaagcagggaggagaggggtattcatttccctagctccagggacggctataccagtccctttccactttgctaactgtcctagtccgaaactgacagcccgttctcacagcccagaattactgcgtccaaacaggccgcaccctagacccaagtttgttctgcccttgtggtccaggcaagggaaactga
FigureS5A-MoCas12a-Rep1-TS13	Sample_R21024274-12a-5Cas-1-37-29	TCN	ttggcctaggacctggcttctca	0	cctgacctaaatctggcgtggctgggtagtggccagcagtggtgatgcccagcctgttctgcctcctccttccccaccccaggagccctttccttggcctaggacctggcttctcagccactgaccggccccctgcttccagtgcgccacttaccccttccagcttcccagtggtctctggtctgggagaggcaggacaaaggtctttgtttgctggagaaaaggttgtctgcgataaataaggaaaaccacgaaagcctggttg
FigureS5A-MoCas12a-Rep1-TS15	Sample_R21024274-12a-5Cas-1-37-29	TCN	caggcaaactcctggcagttctac	0	ttgtcagtaatcaaatcagaccacgatttcccaggcaaactcctggcagttctacatttaggaatgactagctagagacatcctgaagaatgagttattcggggaggcgccagccacctcctctaacttcacctctatctgccctctgtgtgggtaccccttgctt
FigureS5A-MoCas12a-Rep1-TS16	Sample_R21024274-12a-5Cas-1-37-29	TCN	ctgtgttagccaggatggtctcca	0	cgggttcacgccattcttctgcctcagcctcctgagtagctgggactacaggcgcccaccaccacgcctggctaattttttgtatttttagtagaggcggggtttcactgtgttagccaggatggtctccatctcctgacctcatgatccgcccacctcagccttccaaagtgctgggattacaggcgtgagccaccgtgcccggccctacagaatggtctttcctaaccacacagcaagtcaggaagtccctgcctagtgacacctac
FigureS5A-MoCas12a-Rep1-TS17	Sample_R21024274-12a-5Cas-1-37-29	TCN	aatatcccagaatggacaggagc	1	ggcattgattgggcttgaccttgagagtgggaacagcccacatgatcaaatgataggaaatgggtccccagggaagagagaaagctgaggggtgacttgactgatatctccaggctcctgtccattctgggatatttgaaatctttgaagacaggacacgtattcacctgaaagtgtgcaggggcctggagccacagacttttccatttgcaggagtggtgaaaaagaagggatccagacctcgt
FigureS5A-MoCas12a-Rep1-TS18	Sample_R21024274-12a-5Cas-1-37-29	TCN	cttgagaggggcttcctgtgacc	0	ttccgtcccctttcctccttggggcccaggaggagtggagggtcccgggagaatattgtcagggggaaggcagggggtgtcatgggaatgggtgagggggctgaggtgcagaatccagggggtccctgcaggagccgcagtggtaagctgtccagctggaagcctggtaactgttgttttctcttgagaggggcttcctgtgaccttggctgtctctgggagcagggctggggtacctgagtggggtgcatttggggtgtgtgggaaggagagggaa
FigureS5A-MoCas12a-Rep2-TS1	Sample_R21027548-12a-5Cas-2-7-25	TTN	ctggggctagaggagctaggatg	0	cgtagagtcccatgtctgccggcttccagagcctgcactcctccaccttggcttggctttgctggggctagaggagctaggatgcacagcagctctgtgaccctttgtttgagaggaacaggaaaaccacccttctctctggcccactgtgtcctcttcctgccctgccatccccttctgtgaatgttagacccatgggagcagctggtcagaggggaccccggcctggggcccctaaccctatgtagcctcagtcttcccatcaggctctcagctcag
FigureS5A-MoCas12a-Rep2-TS2	Sample_R21027548-12a-5Cas-2-7-25	TTN	tcatctgtgcccctccctccctg	0	ggggcccctaaccctatgtagcctcagtcttcccatcaggctctcagctcagcctgagtgttgaggccccagtggctgctctgggggcctcctgagtttctcatctgtgcccctccctccctggcccaggtgaaggtgtggttccagaaccggaggacaaagtacaaacggcagaagctggaggaggaagggcctgagtccgagcagaagaagaagggctcccatcacatcaaccggtg
FigureS5A-MoCas12a-Rep2-TS3	Sample_R21027548-12a-5Cas-2-7-26	TTN	aggagtgttcagtctccgtgaac	0	gaatttggctcagcaggcacctgcctcagctgctcacttgagcctctgggtctagaaccctctggggaccgtttgaggagtgttcagtctccgtgaacgttcccttagcactctgccacttattgggtcagctgttaacatcagtacgttaatgtttcctgatggtccatgtctgttactcgcctgtcaagtggcgtgacaccgggcgtgttccccagagtgactt
FigureS5A-MoCas12a-Rep2-TS4	Sample_R21027548-12a-5Cas-2-7-25	TTN	gtggagtccagcacggcgcgggcg	1	gcaccgtccgcttcgagcgcgccgccgagttcctggcggcctgtgcgggcggcgacctggacgaggcgcgtctgatgctgcgcgccgccgaccctggccccggcgccgagctcgaccccgccgcgccgccgcccgcccgcgccgtgctggactccaccaacgccgacggtatcagcgccctgcaccaggtcagcgccccccgcccggcgtctcccggggccaggtccaccctctgctgcgccacctggggcatcctccttc
FigureS5A-MoCas12a-Rep2-TS5	Sample_R21027548-12a-5Cas-2-7-25	TTN	ccattccccttcgacctactctct	0	gaccaccccacttccgaattggagccgcttcaactggccctgggcttagccactctgtgctgaccactctgccccaggcctccttaccattccccttcgacctactctcttccgcattggagtcgctttaactggccctggctttggcagcctgtgctgacccatgcagtcctccttaccatccctccctcgacttcccctcttccgatg
FigureS5A-MoCas12a-Rep2-TS7	Sample_R21027548-12a-5Cas-2-7-25	TTN	ccccagactccccatgtcccctca	0	acctggccgatgaggaagtactgagcctgttggaggaactggcccggaaacaggaggacgtgagtgtcagggctgaggggcttaccccagactccccatgtcccctcagctcctcagaggagggtgcagagggggaacccccccgacttctgacacccaccaccccagcgacctgctatttccctc
FigureS5A-MoCas12a-Rep2-TS8	Sample_R21027548-12a-5Cas-2-7-25	CCN	tacggcggacgaattccccgggg	1	ctcaggccgctagaatggaccccggcagcggcgaggaagcggaactctctgcggctccctctccgcagtgcgccggcaaggtccaggtcccagcctccccaccgccgcccgcgccctcctaggcctcggagcggcgcctttctgcggcctcgaaggtggggtgggaaagtttggggagtcccggctctcacagcctgtcgtgagaactgcccccggggaattcgtccgccgtacggaaaaactggccggagcagagtcgtccgcggttc
FigureS5A-MoCas12a-Rep2-TS9	Sample_R21027548-12a-5Cas-2-7-25	CCN	tgacctaaatctggcgtggctgg	0	tcctcccatttctctggggacaccctggctctccccaccactgactgtggcctgtgctctccacctctggggagggaaggccctggggtcttccttcccgcgagtttccctgacctaaatctggcgtggctgggtagtggccagcagtggtgatgcccagcctgttctgcctcctccttccccaccccaggagccctttccttggcctaggacctggcttctcagccactgaccggccccctgcttccagtgcgccacttaccccttccagcttccc
FigureS5A-MoCas12a-Rep2-TS10	Sample_R21027548-12a-5Cas-2-7-25	CCN	tgcctggaccacaagggcagaac	1	ttgccttgaaggggccctaaaagagtggctgtagaaaaatcggaggggtagggaagcagggaggagaggggtattcatttccctagctccagggacggctataccagtccctttccactttgctaactgtcctagtccgaaactgacagcccgttctcacagcccagaattactgcgtccaaacaggccgcaccctagacccaagtttgttctgcccttgtggtccaggcaagggaaactgaacccctggtagggg
FigureS5A-MoCas12a-Rep2-TS11	Sample_R21027548-12a-5Cas-2-7-25	CTN	aagagataggatcgccctatgtt	0	accccgcagtctgtagttagcacccaggctgggaacaacagcctgtgttcctctccctttccttggtaccttctcttcttgttcctttatttttttctgaagagataggatcgccctatgttgtccaggctggactcgaactcctgcccacaagccatcctcccaccacagcctcctgagtagctggggttacaggcacgcagcaccgcggcactgcaccggctattgttcttttatttttttccctctttgtccctgaaagagtcaagctac
FigureS5A-MoCas12a-Rep2-TS12	Sample_R21027548-12a-5Cas-2-7-25	TCN	gactaggacagttagcaaagtgg	1	cttgtgctagttcccagccattgccttgaaggggccctaaaagagtggctgtagaaaaatcggaggggtagggaagcagggaggagaggggtattcatttccctagctccagggacggctataccagtccctttccactttgctaactgtcctagtccgaaactgacagcccgttctcacagcccagaattactgcgtccaaacaggccgcaccctagacccaagtttgttctgcccttgtggtccaggcaagggaaactga
FigureS5A-MoCas12a-Rep2-TS13	Sample_R21027548-12a-5Cas-2-7-25	TCN	ttggcctaggacctggcttctca	0	cctgacctaaatctggcgtggctgggtagtggccagcagtggtgatgcccagcctgttctgcctcctccttccccaccccaggagccctttccttggcctaggacctggcttctcagccactgaccggccccctgcttccagtgcgccacttaccccttccagcttcccagtggtctctggtctgggagaggcaggacaaaggtctttgtttgctggagaaaaggttgtctgcgataaataaggaaaaccacgaaagcctggttg
FigureS5A-MoCas12a-Rep2-TS15	Sample_R21027548-12a-5Cas-2-7-25	TCN	caggcaaactcctggcagttctac	0	ttgtcagtaatcaaatcagaccacgatttcccaggcaaactcctggcagttctacatttaggaatgactagctagagacatcctgaagaatgagttattcggggaggcgccagccacctcctctaacttcacctctatctgccctctgtgtgggtaccccttgctt
FigureS5A-MoCas12a-Rep2-TS16	Sample_R21027548-12a-5Cas-2-7-25	TCN	ctgtgttagccaggatggtctcca	0	cgggttcacgccattcttctgcctcagcctcctgagtagctgggactacaggcgcccaccaccacgcctggctaattttttgtatttttagtagaggcggggtttcactgtgttagccaggatggtctccatctcctgacctcatgatccgcccacctcagccttccaaagtgctgggattacaggcgtgagccaccgtgcccggccctacagaatggtctttcctaaccacacagcaagtcaggaagtccctgcctagtgacacctac
FigureS5A-MoCas12a-Rep2-TS17	Sample_R21027548-12a-5Cas-2-7-25	TCN	aatatcccagaatggacaggagc	1	ggcattgattgggcttgaccttgagagtgggaacagcccacatgatcaaatgataggaaatgggtccccagggaagagagaaagctgaggggtgacttgactgatatctccaggctcctgtccattctgggatatttgaaatctttgaagacaggacacgtattcacctgaaagtgtgcaggggcctggagccacagacttttccatttgcaggagtggtgaaaaagaagggatccagacctcgt
FigureS5A-MoCas12a-Rep2-TS18	Sample_R21027548-12a-5Cas-2-7-25	TCN	cttgagaggggcttcctgtgacc	0	ttccgtcccctttcctccttggggcccaggaggagtggagggtcccgggagaatattgtcagggggaaggcagggggtgtcatgggaatgggtgagggggctgaggtgcagaatccagggggtccctgcaggagccgcagtggtaagctgtccagctggaagcctggtaactgttgttttctcttgagaggggcttcctgtgaccttggctgtctctgggagcagggctggggtacctgagtggggtgcatttggggtgtgtgggaaggagagggaa
FigureS5A-MoCas12a-Rep3-TS1	Sample_R21028441-12a-5Cas-3-1-27	TTN	ctggggctagaggagctaggatg	0	cgtagagtcccatgtctgccggcttccagagcctgcactcctccaccttggcttggctttgctggggctagaggagctaggatgcacagcagctctgtgaccctttgtttgagaggaacaggaaaaccacccttctctctggcccactgtgtcctcttcctgccctgccatccccttctgtgaatgttagacccatgggagcagctggtcagaggggaccccggcctggggcccctaaccctatgtagcctcagtcttcccatcaggctctcagctcag
FigureS5A-MoCas12a-Rep3-TS2	Sample_R21028441-12a-5Cas-3-1-27	TTN	tcatctgtgcccctccctccctg	0	ggggcccctaaccctatgtagcctcagtcttcccatcaggctctcagctcagcctgagtgttgaggccccagtggctgctctgggggcctcctgagtttctcatctgtgcccctccctccctggcccaggtgaaggtgtggttccagaaccggaggacaaagtacaaacggcagaagctggaggaggaagggcctgagtccgagcagaagaagaagggctcccatcacatcaaccggtg
FigureS5A-MoCas12a-Rep3-TS3	Sample_R21028441-12a-5Cas-3-1-25	TTN	aggagtgttcagtctccgtgaac	0	gaatttggctcagcaggcacctgcctcagctgctcacttgagcctctgggtctagaaccctctggggaccgtttgaggagtgttcagtctccgtgaacgttcccttagcactctgccacttattgggtcagctgttaacatcagtacgttaatgtttcctgatggtccatgtctgttactcgcctgtcaagtggcgtgacaccgggcgtgttccccagagtgactt
FigureS5A-MoCas12a-Rep3-TS4	Sample_R21028441-12a-5Cas-3-1-27	TTN	gtggagtccagcacggcgcgggcg	1	gcaccgtccgcttcgagcgcgccgccgagttcctggcggcctgtgcgggcggcgacctggacgaggcgcgtctgatgctgcgcgccgccgaccctggccccggcgccgagctcgaccccgccgcgccgccgcccgcccgcgccgtgctggactccaccaacgccgacggtatcagcgccctgcaccaggtcagcgccccccgcccggcgtctcccggggccaggtccaccctctgctgcgccacctggggcatcctccttc
FigureS5A-MoCas12a-Rep3-TS5	Sample_R21028441-12a-5Cas-3-1-27	TTN	ccattccccttcgacctactctct	0	gaccaccccacttccgaattggagccgcttcaactggccctgggcttagccactctgtgctgaccactctgccccaggcctccttaccattccccttcgacctactctcttccgcattggagtcgctttaactggccctggctttggcagcctgtgctgacccatgcagtcctccttaccatccctccctcgacttcccctcttccgatg
FigureS5A-MoCas12a-Rep3-TS7	Sample_R21028441-12a-5Cas-3-1-27	TTN	ccccagactccccatgtcccctca	0	acctggccgatgaggaagtactgagcctgttggaggaactggcccggaaacaggaggacgtgagtgtcagggctgaggggcttaccccagactccccatgtcccctcagctcctcagaggagggtgcagagggggaacccccccgacttctgacacccaccaccccagcgacctgctatttccctc
FigureS5A-MoCas12a-Rep3-TS8	Sample_R21028441-12a-5Cas-3-1-27	CCN	tacggcggacgaattccccgggg	1	ctcaggccgctagaatggaccccggcagcggcgaggaagcggaactctctgcggctccctctccgcagtgcgccggcaaggtccaggtcccagcctccccaccgccgcccgcgccctcctaggcctcggagcggcgcctttctgcggcctcgaaggtggggtgggaaagtttggggagtcccggctctcacagcctgtcgtgagaactgcccccggggaattcgtccgccgtacggaaaaactggccggagcagagtcgtccgcggttc
FigureS5A-MoCas12a-Rep3-TS9	Sample_R21028441-12a-5Cas-3-1-27	CCN	tgacctaaatctggcgtggctgg	0	tcctcccatttctctggggacaccctggctctccccaccactgactgtggcctgtgctctccacctctggggagggaaggccctggggtcttccttcccgcgagtttccctgacctaaatctggcgtggctgggtagtggccagcagtggtgatgcccagcctgttctgcctcctccttccccaccccaggagccctttccttggcctaggacctggcttctcagccactgaccggccccctgcttccagtgcgccacttaccccttccagcttccc
FigureS5A-MoCas12a-Rep3-TS10	Sample_R21028441-12a-5Cas-3-1-27	CCN	tgcctggaccacaagggcagaac	1	ttgccttgaaggggccctaaaagagtggctgtagaaaaatcggaggggtagggaagcagggaggagaggggtattcatttccctagctccagggacggctataccagtccctttccactttgctaactgtcctagtccgaaactgacagcccgttctcacagcccagaattactgcgtccaaacaggccgcaccctagacccaagtttgttctgcccttgtggtccaggcaagggaaactgaacccctggtagggg
FigureS5A-MoCas12a-Rep3-TS11	Sample_R21028441-12a-5Cas-3-1-27	CTN	aagagataggatcgccctatgtt	0	accccgcagtctgtagttagcacccaggctgggaacaacagcctgtgttcctctccctttccttggtaccttctcttcttgttcctttatttttttctgaagagataggatcgccctatgttgtccaggctggactcgaactcctgcccacaagccatcctcccaccacagcctcctgagtagctggggttacaggcacgcagcaccgcggcactgcaccggctattgttcttttatttttttccctctttgtccctgaaagagtcaagctac
FigureS5A-MoCas12a-Rep3-TS12	Sample_R21028441-12a-5Cas-3-1-27	TCN	gactaggacagttagcaaagtgg	1	cttgtgctagttcccagccattgccttgaaggggccctaaaagagtggctgtagaaaaatcggaggggtagggaagcagggaggagaggggtattcatttccctagctccagggacggctataccagtccctttccactttgctaactgtcctagtccgaaactgacagcccgttctcacagcccagaattactgcgtccaaacaggccgcaccctagacccaagtttgttctgcccttgtggtccaggcaagggaaactga
FigureS5A-MoCas12a-Rep3-TS13	Sample_R21028441-12a-5Cas-3-1-27	TCN	ttggcctaggacctggcttctca	0	cctgacctaaatctggcgtggctgggtagtggccagcagtggtgatgcccagcctgttctgcctcctccttccccaccccaggagccctttccttggcctaggacctggcttctcagccactgaccggccccctgcttccagtgcgccacttaccccttccagcttcccagtggtctctggtctgggagaggcaggacaaaggtctttgtttgctggagaaaaggttgtctgcgataaataaggaaaaccacgaaagcctggttg
FigureS5A-MoCas12a-Rep3-TS15	Sample_R21028441-12a-5Cas-3-1-27	TCN	caggcaaactcctggcagttctac	0	ttgtcagtaatcaaatcagaccacgatttcccaggcaaactcctggcagttctacatttaggaatgactagctagagacatcctgaagaatgagttattcggggaggcgccagccacctcctctaacttcacctctatctgccctctgtgtgggtaccccttgctt
FigureS5A-MoCas12a-Rep3-TS16	Sample_R21028441-12a-5Cas-3-1-27	TCN	ctgtgttagccaggatggtctcca	0	cgggttcacgccattcttctgcctcagcctcctgagtagctgggactacaggcgcccaccaccacgcctggctaattttttgtatttttagtagaggcggggtttcactgtgttagccaggatggtctccatctcctgacctcatgatccgcccacctcagccttccaaagtgctgggattacaggcgtgagccaccgtgcccggccctacagaatggtctttcctaaccacacagcaagtcaggaagtccctgcctagtgacacctac
FigureS5A-MoCas12a-Rep3-TS17	Sample_R21028441-12a-5Cas-3-1-27	TCN	aatatcccagaatggacaggagc	1	ggcattgattgggcttgaccttgagagtgggaacagcccacatgatcaaatgataggaaatgggtccccagggaagagagaaagctgaggggtgacttgactgatatctccaggctcctgtccattctgggatatttgaaatctttgaagacaggacacgtattcacctgaaagtgtgcaggggcctggagccacagacttttccatttgcaggagtggtgaaaaagaagggatccagacctcgt
FigureS5A-MoCas12a-Rep3-TS18	Sample_R21028441-12a-5Cas-3-1-27	TCN	cttgagaggggcttcctgtgacc	0	ttccgtcccctttcctccttggggcccaggaggagtggagggtcccgggagaatattgtcagggggaaggcagggggtgtcatgggaatgggtgagggggctgaggtgcagaatccagggggtccctgcaggagccgcagtggtaagctgtccagctggaagcctggtaactgttgttttctcttgagaggggcttcctgtgaccttggctgtctctgggagcagggctggggtacctgagtggggtgcatttggggtgtgtgggaaggagagggaa
FigureS5A-Mb4Cas12a-Rep1-TS1	Sample_R21024274-12a-5Cas-1-1-24	TTN	ctggggctagaggagctaggatg	0	cgtagagtcccatgtctgccggcttccagagcctgcactcctccaccttggcttggctttgctggggctagaggagctaggatgcacagcagctctgtgaccctttgtttgagaggaacaggaaaaccacccttctctctggcccactgtgtcctcttcctgccctgccatccccttctgtgaatgttagacccatgggagcagctggtcagaggggaccccggcctggggcccctaaccctatgtagcctcagtcttcccatcaggctctcagctcag
FigureS5A-Mb4Cas12a-Rep1-TS2	Sample_R21024274-12a-5Cas-1-1-24	TTN	tcatctgtgcccctccctccctg	0	ggggcccctaaccctatgtagcctcagtcttcccatcaggctctcagctcagcctgagtgttgaggccccagtggctgctctgggggcctcctgagtttctcatctgtgcccctccctccctggcccaggtgaaggtgtggttccagaaccggaggacaaagtacaaacggcagaagctggaggaggaagggcctgagtccgagcagaagaagaagggctcccatcacatcaaccggtg
FigureS5A-Mb4Cas12a-Rep1-TS3	Sample_R21024274-12a-5Cas-1-1-4	TTN	aggagtgttcagtctccgtgaac	0	gaatttggctcagcaggcacctgcctcagctgctcacttgagcctctgggtctagaaccctctggggaccgtttgaggagtgttcagtctccgtgaacgttcccttagcactctgccacttattgggtcagctgttaacatcagtacgttaatgtttcctgatggtccatgtctgttactcgcctgtcaagtggcgtgacaccgggcgtgttccccagagtgactt
FigureS5A-Mb4Cas12a-Rep1-TS4	Sample_R21024274-12a-5Cas-1-1-24	TTN	gtggagtccagcacggcgcgggcg	1	gcaccgtccgcttcgagcgcgccgccgagttcctggcggcctgtgcgggcggcgacctggacgaggcgcgtctgatgctgcgcgccgccgaccctggccccggcgccgagctcgaccccgccgcgccgccgcccgcccgcgccgtgctggactccaccaacgccgacggtatcagcgccctgcaccaggtcagcgccccccgcccggcgtctcccggggccaggtccaccctctgctgcgccacctggggcatcctccttc
FigureS5A-Mb4Cas12a-Rep1-TS5	Sample_R21024274-12a-5Cas-1-1-24	TTN	ccattccccttcgacctactctct	0	gaccaccccacttccgaattggagccgcttcaactggccctgggcttagccactctgtgctgaccactctgccccaggcctccttaccattccccttcgacctactctcttccgcattggagtcgctttaactggccctggctttggcagcctgtgctgacccatgcagtcctccttaccatccctccctcgacttcccctcttccgatg
FigureS5A-Mb4Cas12a-Rep1-TS7	Sample_R21024274-12a-5Cas-1-1-24	TTN	ccccagactccccatgtcccctca	0	acctggccgatgaggaagtactgagcctgttggaggaactggcccggaaacaggaggacgtgagtgtcagggctgaggggcttaccccagactccccatgtcccctcagctcctcagaggagggtgcagagggggaacccccccgacttctgacacccaccaccccagcgacctgctatttccctc
FigureS5A-Mb4Cas12a-Rep1-TS8	Sample_R21024274-12a-5Cas-1-1-24	CCN	tacggcggacgaattccccgggg	1	ctcaggccgctagaatggaccccggcagcggcgaggaagcggaactctctgcggctccctctccgcagtgcgccggcaaggtccaggtcccagcctccccaccgccgcccgcgccctcctaggcctcggagcggcgcctttctgcggcctcgaaggtggggtgggaaagtttggggagtcccggctctcacagcctgtcgtgagaactgcccccggggaattcgtccgccgtacggaaaaactggccggagcagagtcgtccgcggttc
FigureS5A-Mb4Cas12a-Rep1-TS9	Sample_R21024274-12a-5Cas-1-1-24	CCN	tgacctaaatctggcgtggctgg	0	tcctcccatttctctggggacaccctggctctccccaccactgactgtggcctgtgctctccacctctggggagggaaggccctggggtcttccttcccgcgagtttccctgacctaaatctggcgtggctgggtagtggccagcagtggtgatgcccagcctgttctgcctcctccttccccaccccaggagccctttccttggcctaggacctggcttctcagccactgaccggccccctgcttccagtgcgccacttaccccttccagcttccc
FigureS5A-Mb4Cas12a-Rep1-TS10	Sample_R21024274-12a-5Cas-1-1-24	CCN	tgcctggaccacaagggcagaac	1	ttgccttgaaggggccctaaaagagtggctgtagaaaaatcggaggggtagggaagcagggaggagaggggtattcatttccctagctccagggacggctataccagtccctttccactttgctaactgtcctagtccgaaactgacagcccgttctcacagcccagaattactgcgtccaaacaggccgcaccctagacccaagtttgttctgcccttgtggtccaggcaagggaaactgaacccctggtagggg
FigureS5A-Mb4Cas12a-Rep1-TS11	Sample_R21024274-12a-5Cas-1-1-24	CTN	aagagataggatcgccctatgtt	0	accccgcagtctgtagttagcacccaggctgggaacaacagcctgtgttcctctccctttccttggtaccttctcttcttgttcctttatttttttctgaagagataggatcgccctatgttgtccaggctggactcgaactcctgcccacaagccatcctcccaccacagcctcctgagtagctggggttacaggcacgcagcaccgcggcactgcaccggctattgttcttttatttttttccctctttgtccctgaaagagtcaagctac
FigureS5A-Mb4Cas12a-Rep1-TS12	Sample_R21024274-12a-5Cas-1-1-24	TCN	gactaggacagttagcaaagtgg	1	cttgtgctagttcccagccattgccttgaaggggccctaaaagagtggctgtagaaaaatcggaggggtagggaagcagggaggagaggggtattcatttccctagctccagggacggctataccagtccctttccactttgctaactgtcctagtccgaaactgacagcccgttctcacagcccagaattactgcgtccaaacaggccgcaccctagacccaagtttgttctgcccttgtggtccaggcaagggaaactga
FigureS5A-Mb4Cas12a-Rep1-TS13	Sample_R21024274-12a-5Cas-1-1-24	TCN	ttggcctaggacctggcttctca	0	cctgacctaaatctggcgtggctgggtagtggccagcagtggtgatgcccagcctgttctgcctcctccttccccaccccaggagccctttccttggcctaggacctggcttctcagccactgaccggccccctgcttccagtgcgccacttaccccttccagcttcccagtggtctctggtctgggagaggcaggacaaaggtctttgtttgctggagaaaaggttgtctgcgataaataaggaaaaccacgaaagcctggttg
FigureS5A-Mb4Cas12a-Rep1-TS15	Sample_R21024274-12a-5Cas-1-1-24	TCN	caggcaaactcctggcagttctac	0	ttgtcagtaatcaaatcagaccacgatttcccaggcaaactcctggcagttctacatttaggaatgactagctagagacatcctgaagaatgagttattcggggaggcgccagccacctcctctaacttcacctctatctgccctctgtgtgggtaccccttgctt
FigureS5A-Mb4Cas12a-Rep1-TS16	Sample_R21024274-12a-5Cas-1-1-24	TCN	ctgtgttagccaggatggtctcca	0	cgggttcacgccattcttctgcctcagcctcctgagtagctgggactacaggcgcccaccaccacgcctggctaattttttgtatttttagtagaggcggggtttcactgtgttagccaggatggtctccatctcctgacctcatgatccgcccacctcagccttccaaagtgctgggattacaggcgtgagccaccgtgcccggccctacagaatggtctttcctaaccacacagcaagtcaggaagtccctgcctagtgacacctac
FigureS5A-Mb4Cas12a-Rep1-TS17	Sample_R21024274-12a-5Cas-1-1-24	TCN	aatatcccagaatggacaggagc	1	ggcattgattgggcttgaccttgagagtgggaacagcccacatgatcaaatgataggaaatgggtccccagggaagagagaaagctgaggggtgacttgactgatatctccaggctcctgtccattctgggatatttgaaatctttgaagacaggacacgtattcacctgaaagtgtgcaggggcctggagccacagacttttccatttgcaggagtggtgaaaaagaagggatccagacctcgt
FigureS5A-Mb4Cas12a-Rep1-TS18	Sample_R21024274-12a-5Cas-1-1-24	TCN	cttgagaggggcttcctgtgacc	0	ttccgtcccctttcctccttggggcccaggaggagtggagggtcccgggagaatattgtcagggggaaggcagggggtgtcatgggaatgggtgagggggctgaggtgcagaatccagggggtccctgcaggagccgcagtggtaagctgtccagctggaagcctggtaactgttgttttctcttgagaggggcttcctgtgaccttggctgtctctgggagcagggctggggtacctgagtggggtgcatttggggtgtgtgggaaggagagggaa
FigureS5A-Mb4Cas12a-Rep2-TS1	Sample_R21024274-12a-5Cas-1-37-30	TTN	ctggggctagaggagctaggatg	0	cgtagagtcccatgtctgccggcttccagagcctgcactcctccaccttggcttggctttgctggggctagaggagctaggatgcacagcagctctgtgaccctttgtttgagaggaacaggaaaaccacccttctctctggcccactgtgtcctcttcctgccctgccatccccttctgtgaatgttagacccatgggagcagctggtcagaggggaccccggcctggggcccctaaccctatgtagcctcagtcttcccatcaggctctcagctcag
FigureS5A-Mb4Cas12a-Rep2-TS2	Sample_R21024274-12a-5Cas-1-37-30	TTN	tcatctgtgcccctccctccctg	0	ggggcccctaaccctatgtagcctcagtcttcccatcaggctctcagctcagcctgagtgttgaggccccagtggctgctctgggggcctcctgagtttctcatctgtgcccctccctccctggcccaggtgaaggtgtggttccagaaccggaggacaaagtacaaacggcagaagctggaggaggaagggcctgagtccgagcagaagaagaagggctcccatcacatcaaccggtg
FigureS5A-Mb4Cas12a-Rep2-TS3	Sample_R21024274-12a-5Cas-1-37-27	TTN	aggagtgttcagtctccgtgaac	0	gaatttggctcagcaggcacctgcctcagctgctcacttgagcctctgggtctagaaccctctggggaccgtttgaggagtgttcagtctccgtgaacgttcccttagcactctgccacttattgggtcagctgttaacatcagtacgttaatgtttcctgatggtccatgtctgttactcgcctgtcaagtggcgtgacaccgggcgtgttccccagagtgactt
FigureS5A-Mb4Cas12a-Rep2-TS4	Sample_R21024274-12a-5Cas-1-37-30	TTN	gtggagtccagcacggcgcgggcg	1	gcaccgtccgcttcgagcgcgccgccgagttcctggcggcctgtgcgggcggcgacctggacgaggcgcgtctgatgctgcgcgccgccgaccctggccccggcgccgagctcgaccccgccgcgccgccgcccgcccgcgccgtgctggactccaccaacgccgacggtatcagcgccctgcaccaggtcagcgccccccgcccggcgtctcccggggccaggtccaccctctgctgcgccacctggggcatcctccttc
FigureS5A-Mb4Cas12a-Rep2-TS5	Sample_R21024274-12a-5Cas-1-37-30	TTN	ccattccccttcgacctactctct	0	gaccaccccacttccgaattggagccgcttcaactggccctgggcttagccactctgtgctgaccactctgccccaggcctccttaccattccccttcgacctactctcttccgcattggagtcgctttaactggccctggctttggcagcctgtgctgacccatgcagtcctccttaccatccctccctcgacttcccctcttccgatg
FigureS5A-Mb4Cas12a-Rep2-TS7	Sample_R21024274-12a-5Cas-1-37-30	TTN	ccccagactccccatgtcccctca	0	acctggccgatgaggaagtactgagcctgttggaggaactggcccggaaacaggaggacgtgagtgtcagggctgaggggcttaccccagactccccatgtcccctcagctcctcagaggagggtgcagagggggaacccccccgacttctgacacccaccaccccagcgacctgctatttccctc
FigureS5A-Mb4Cas12a-Rep2-TS8	Sample_R21024274-12a-5Cas-1-37-30	CCN	tacggcggacgaattccccgggg	1	ctcaggccgctagaatggaccccggcagcggcgaggaagcggaactctctgcggctccctctccgcagtgcgccggcaaggtccaggtcccagcctccccaccgccgcccgcgccctcctaggcctcggagcggcgcctttctgcggcctcgaaggtggggtgggaaagtttggggagtcccggctctcacagcctgtcgtgagaactgcccccggggaattcgtccgccgtacggaaaaactggccggagcagagtcgtccgcggttc
FigureS5A-Mb4Cas12a-Rep2-TS9	Sample_R21024274-12a-5Cas-1-37-30	CCN	tgacctaaatctggcgtggctgg	0	tcctcccatttctctggggacaccctggctctccccaccactgactgtggcctgtgctctccacctctggggagggaaggccctggggtcttccttcccgcgagtttccctgacctaaatctggcgtggctgggtagtggccagcagtggtgatgcccagcctgttctgcctcctccttccccaccccaggagccctttccttggcctaggacctggcttctcagccactgaccggccccctgcttccagtgcgccacttaccccttccagcttccc
FigureS5A-Mb4Cas12a-Rep2-TS10	Sample_R21024274-12a-5Cas-1-37-30	CCN	tgcctggaccacaagggcagaac	1	ttgccttgaaggggccctaaaagagtggctgtagaaaaatcggaggggtagggaagcagggaggagaggggtattcatttccctagctccagggacggctataccagtccctttccactttgctaactgtcctagtccgaaactgacagcccgttctcacagcccagaattactgcgtccaaacaggccgcaccctagacccaagtttgttctgcccttgtggtccaggcaagggaaactgaacccctggtagggg
FigureS5A-Mb4Cas12a-Rep2-TS11	Sample_R21024274-12a-5Cas-1-37-30	CTN	aagagataggatcgccctatgtt	0	accccgcagtctgtagttagcacccaggctgggaacaacagcctgtgttcctctccctttccttggtaccttctcttcttgttcctttatttttttctgaagagataggatcgccctatgttgtccaggctggactcgaactcctgcccacaagccatcctcccaccacagcctcctgagtagctggggttacaggcacgcagcaccgcggcactgcaccggctattgttcttttatttttttccctctttgtccctgaaagagtcaagctac
FigureS5A-Mb4Cas12a-Rep2-TS12	Sample_R21024274-12a-5Cas-1-37-30	TCN	gactaggacagttagcaaagtgg	1	cttgtgctagttcccagccattgccttgaaggggccctaaaagagtggctgtagaaaaatcggaggggtagggaagcagggaggagaggggtattcatttccctagctccagggacggctataccagtccctttccactttgctaactgtcctagtccgaaactgacagcccgttctcacagcccagaattactgcgtccaaacaggccgcaccctagacccaagtttgttctgcccttgtggtccaggcaagggaaactga
FigureS5A-Mb4Cas12a-Rep2-TS13	Sample_R21024274-12a-5Cas-1-37-30	TCN	ttggcctaggacctggcttctca	0	cctgacctaaatctggcgtggctgggtagtggccagcagtggtgatgcccagcctgttctgcctcctccttccccaccccaggagccctttccttggcctaggacctggcttctcagccactgaccggccccctgcttccagtgcgccacttaccccttccagcttcccagtggtctctggtctgggagaggcaggacaaaggtctttgtttgctggagaaaaggttgtctgcgataaataaggaaaaccacgaaagcctggttg
FigureS5A-Mb4Cas12a-Rep2-TS15	Sample_R21024274-12a-5Cas-1-37-30	TCN	caggcaaactcctggcagttctac	0	ttgtcagtaatcaaatcagaccacgatttcccaggcaaactcctggcagttctacatttaggaatgactagctagagacatcctgaagaatgagttattcggggaggcgccagccacctcctctaacttcacctctatctgccctctgtgtgggtaccccttgctt
FigureS5A-Mb4Cas12a-Rep2-TS16	Sample_R21024274-12a-5Cas-1-37-30	TCN	ctgtgttagccaggatggtctcca	0	cgggttcacgccattcttctgcctcagcctcctgagtagctgggactacaggcgcccaccaccacgcctggctaattttttgtatttttagtagaggcggggtttcactgtgttagccaggatggtctccatctcctgacctcatgatccgcccacctcagccttccaaagtgctgggattacaggcgtgagccaccgtgcccggccctacagaatggtctttcctaaccacacagcaagtcaggaagtccctgcctagtgacacctac
FigureS5A-Mb4Cas12a-Rep2-TS17	Sample_R21024274-12a-5Cas-1-37-30	TCN	aatatcccagaatggacaggagc	1	ggcattgattgggcttgaccttgagagtgggaacagcccacatgatcaaatgataggaaatgggtccccagggaagagagaaagctgaggggtgacttgactgatatctccaggctcctgtccattctgggatatttgaaatctttgaagacaggacacgtattcacctgaaagtgtgcaggggcctggagccacagacttttccatttgcaggagtggtgaaaaagaagggatccagacctcgt
FigureS5A-Mb4Cas12a-Rep2-TS18	Sample_R21024274-12a-5Cas-1-37-30	TCN	cttgagaggggcttcctgtgacc	0	ttccgtcccctttcctccttggggcccaggaggagtggagggtcccgggagaatattgtcagggggaaggcagggggtgtcatgggaatgggtgagggggctgaggtgcagaatccagggggtccctgcaggagccgcagtggtaagctgtccagctggaagcctggtaactgttgttttctcttgagaggggcttcctgtgaccttggctgtctctgggagcagggctggggtacctgagtggggtgcatttggggtgtgtgggaaggagagggaa
FigureS5A-Mb4Cas12a-Rep3-TS1	Sample_R21027548-12a-5Cas-2-7-29	TTN	ctggggctagaggagctaggatg	0	cgtagagtcccatgtctgccggcttccagagcctgcactcctccaccttggcttggctttgctggggctagaggagctaggatgcacagcagctctgtgaccctttgtttgagaggaacaggaaaaccacccttctctctggcccactgtgtcctcttcctgccctgccatccccttctgtgaatgttagacccatgggagcagctggtcagaggggaccccggcctggggcccctaaccctatgtagcctcagtcttcccatcaggctctcagctcag
FigureS5A-Mb4Cas12a-Rep3-TS2	Sample_R21027548-12a-5Cas-2-7-29	TTN	tcatctgtgcccctccctccctg	0	ggggcccctaaccctatgtagcctcagtcttcccatcaggctctcagctcagcctgagtgttgaggccccagtggctgctctgggggcctcctgagtttctcatctgtgcccctccctccctggcccaggtgaaggtgtggttccagaaccggaggacaaagtacaaacggcagaagctggaggaggaagggcctgagtccgagcagaagaagaagggctcccatcacatcaaccggtg
FigureS5A-Mb4Cas12a-Rep3-TS3	Sample_R21027548-12a-5Cas-2-7-30	TTN	aggagtgttcagtctccgtgaac	0	gaatttggctcagcaggcacctgcctcagctgctcacttgagcctctgggtctagaaccctctggggaccgtttgaggagtgttcagtctccgtgaacgttcccttagcactctgccacttattgggtcagctgttaacatcagtacgttaatgtttcctgatggtccatgtctgttactcgcctgtcaagtggcgtgacaccgggcgtgttccccagagtgactt
FigureS5A-Mb4Cas12a-Rep3-TS4	Sample_R21027548-12a-5Cas-2-7-29	TTN	gtggagtccagcacggcgcgggcg	1	gcaccgtccgcttcgagcgcgccgccgagttcctggcggcctgtgcgggcggcgacctggacgaggcgcgtctgatgctgcgcgccgccgaccctggccccggcgccgagctcgaccccgccgcgccgccgcccgcccgcgccgtgctggactccaccaacgccgacggtatcagcgccctgcaccaggtcagcgccccccgcccggcgtctcccggggccaggtccaccctctgctgcgccacctggggcatcctccttc
FigureS5A-Mb4Cas12a-Rep3-TS5	Sample_R21027548-12a-5Cas-2-7-29	TTN	ccattccccttcgacctactctct	0	gaccaccccacttccgaattggagccgcttcaactggccctgggcttagccactctgtgctgaccactctgccccaggcctccttaccattccccttcgacctactctcttccgcattggagtcgctttaactggccctggctttggcagcctgtgctgacccatgcagtcctccttaccatccctccctcgacttcccctcttccgatg
FigureS5A-Mb4Cas12a-Rep3-TS7	Sample_R21027548-12a-5Cas-2-7-29	TTN	ccccagactccccatgtcccctca	0	acctggccgatgaggaagtactgagcctgttggaggaactggcccggaaacaggaggacgtgagtgtcagggctgaggggcttaccccagactccccatgtcccctcagctcctcagaggagggtgcagagggggaacccccccgacttctgacacccaccaccccagcgacctgctatttccctc
FigureS5A-Mb4Cas12a-Rep3-TS8	Sample_R21027548-12a-5Cas-2-7-29	CCN	tacggcggacgaattccccgggg	1	ctcaggccgctagaatggaccccggcagcggcgaggaagcggaactctctgcggctccctctccgcagtgcgccggcaaggtccaggtcccagcctccccaccgccgcccgcgccctcctaggcctcggagcggcgcctttctgcggcctcgaaggtggggtgggaaagtttggggagtcccggctctcacagcctgtcgtgagaactgcccccggggaattcgtccgccgtacggaaaaactggccggagcagagtcgtccgcggttc
FigureS5A-Mb4Cas12a-Rep3-TS9	Sample_R21027548-12a-5Cas-2-7-29	CCN	tgacctaaatctggcgtggctgg	0	tcctcccatttctctggggacaccctggctctccccaccactgactgtggcctgtgctctccacctctggggagggaaggccctggggtcttccttcccgcgagtttccctgacctaaatctggcgtggctgggtagtggccagcagtggtgatgcccagcctgttctgcctcctccttccccaccccaggagccctttccttggcctaggacctggcttctcagccactgaccggccccctgcttccagtgcgccacttaccccttccagcttccc
FigureS5A-Mb4Cas12a-Rep3-TS10	Sample_R21027548-12a-5Cas-2-7-29	CCN	tgcctggaccacaagggcagaac	1	ttgccttgaaggggccctaaaagagtggctgtagaaaaatcggaggggtagggaagcagggaggagaggggtattcatttccctagctccagggacggctataccagtccctttccactttgctaactgtcctagtccgaaactgacagcccgttctcacagcccagaattactgcgtccaaacaggccgcaccctagacccaagtttgttctgcccttgtggtccaggcaagggaaactgaacccctggtagggg
FigureS5A-Mb4Cas12a-Rep3-TS11	Sample_R21027548-12a-5Cas-2-7-29	CTN	aagagataggatcgccctatgtt	0	accccgcagtctgtagttagcacccaggctgggaacaacagcctgtgttcctctccctttccttggtaccttctcttcttgttcctttatttttttctgaagagataggatcgccctatgttgtccaggctggactcgaactcctgcccacaagccatcctcccaccacagcctcctgagtagctggggttacaggcacgcagcaccgcggcactgcaccggctattgttcttttatttttttccctctttgtccctgaaagagtcaagctac
FigureS5A-Mb4Cas12a-Rep3-TS12	Sample_R21027548-12a-5Cas-2-7-29	TCN	gactaggacagttagcaaagtgg	1	cttgtgctagttcccagccattgccttgaaggggccctaaaagagtggctgtagaaaaatcggaggggtagggaagcagggaggagaggggtattcatttccctagctccagggacggctataccagtccctttccactttgctaactgtcctagtccgaaactgacagcccgttctcacagcccagaattactgcgtccaaacaggccgcaccctagacccaagtttgttctgcccttgtggtccaggcaagggaaactga
FigureS5A-Mb4Cas12a-Rep3-TS13	Sample_R21027548-12a-5Cas-2-7-29	TCN	ttggcctaggacctggcttctca	0	cctgacctaaatctggcgtggctgggtagtggccagcagtggtgatgcccagcctgttctgcctcctccttccccaccccaggagccctttccttggcctaggacctggcttctcagccactgaccggccccctgcttccagtgcgccacttaccccttccagcttcccagtggtctctggtctgggagaggcaggacaaaggtctttgtttgctggagaaaaggttgtctgcgataaataaggaaaaccacgaaagcctggttg
FigureS5A-Mb4Cas12a-Rep3-TS15	Sample_R21027548-12a-5Cas-2-7-29	TCN	caggcaaactcctggcagttctac	0	ttgtcagtaatcaaatcagaccacgatttcccaggcaaactcctggcagttctacatttaggaatgactagctagagacatcctgaagaatgagttattcggggaggcgccagccacctcctctaacttcacctctatctgccctctgtgtgggtaccccttgctt
FigureS5A-Mb4Cas12a-Rep3-TS16	Sample_R21027548-12a-5Cas-2-7-29	TCN	ctgtgttagccaggatggtctcca	0	cgggttcacgccattcttctgcctcagcctcctgagtagctgggactacaggcgcccaccaccacgcctggctaattttttgtatttttagtagaggcggggtttcactgtgttagccaggatggtctccatctcctgacctcatgatccgcccacctcagccttccaaagtgctgggattacaggcgtgagccaccgtgcccggccctacagaatggtctttcctaaccacacagcaagtcaggaagtccctgcctagtgacacctac
FigureS5A-Mb4Cas12a-Rep3-TS17	Sample_R21027548-12a-5Cas-2-7-29	TCN	aatatcccagaatggacaggagc	1	ggcattgattgggcttgaccttgagagtgggaacagcccacatgatcaaatgataggaaatgggtccccagggaagagagaaagctgaggggtgacttgactgatatctccaggctcctgtccattctgggatatttgaaatctttgaagacaggacacgtattcacctgaaagtgtgcaggggcctggagccacagacttttccatttgcaggagtggtgaaaaagaagggatccagacctcgt
FigureS5A-Mb4Cas12a-Rep3-TS18	Sample_R21027548-12a-5Cas-2-7-29	TCN	cttgagaggggcttcctgtgacc	0	ttccgtcccctttcctccttggggcccaggaggagtggagggtcccgggagaatattgtcagggggaaggcagggggtgtcatgggaatgggtgagggggctgaggtgcagaatccagggggtccctgcaggagccgcagtggtaagctgtccagctggaagcctggtaactgttgttttctcttgagaggggcttcctgtgaccttggctgtctctgggagcagggctggggtacctgagtggggtgcatttggggtgtgtgggaaggagagggaa
FigureS5A-BgCas12a-Rep1-TS1	Sample_R21024274-12a-5Cas-1-38-31	TTN	ctggggctagaggagctaggatg	0	cgtagagtcccatgtctgccggcttccagagcctgcactcctccaccttggcttggctttgctggggctagaggagctaggatgcacagcagctctgtgaccctttgtttgagaggaacaggaaaaccacccttctctctggcccactgtgtcctcttcctgccctgccatccccttctgtgaatgttagacccatgggagcagctggtcagaggggaccccggcctggggcccctaaccctatgtagcctcagtcttcccatcaggctctcagctcag
FigureS5A-BgCas12a-Rep1-TS2	Sample_R21024274-12a-5Cas-1-38-31	TTN	tcatctgtgcccctccctccctg	0	ggggcccctaaccctatgtagcctcagtcttcccatcaggctctcagctcagcctgagtgttgaggccccagtggctgctctgggggcctcctgagtttctcatctgtgcccctccctccctggcccaggtgaaggtgtggttccagaaccggaggacaaagtacaaacggcagaagctggaggaggaagggcctgagtccgagcagaagaagaagggctcccatcacatcaaccggtg
FigureS5A-BgCas12a-Rep1-TS3	Sample_R21024274-12a-5Cas-1-38-25	TTN	aggagtgttcagtctccgtgaac	0	gaatttggctcagcaggcacctgcctcagctgctcacttgagcctctgggtctagaaccctctggggaccgtttgaggagtgttcagtctccgtgaacgttcccttagcactctgccacttattgggtcagctgttaacatcagtacgttaatgtttcctgatggtccatgtctgttactcgcctgtcaagtggcgtgacaccgggcgtgttccccagagtgactt
FigureS5A-BgCas12a-Rep1-TS4	Sample_R21024274-12a-5Cas-1-38-31	TTN	gtggagtccagcacggcgcgggcg	1	gcaccgtccgcttcgagcgcgccgccgagttcctggcggcctgtgcgggcggcgacctggacgaggcgcgtctgatgctgcgcgccgccgaccctggccccggcgccgagctcgaccccgccgcgccgccgcccgcccgcgccgtgctggactccaccaacgccgacggtatcagcgccctgcaccaggtcagcgccccccgcccggcgtctcccggggccaggtccaccctctgctgcgccacctggggcatcctccttc
FigureS5A-BgCas12a-Rep1-TS5	Sample_R21024274-12a-5Cas-1-38-31	TTN	ccattccccttcgacctactctct	0	gaccaccccacttccgaattggagccgcttcaactggccctgggcttagccactctgtgctgaccactctgccccaggcctccttaccattccccttcgacctactctcttccgcattggagtcgctttaactggccctggctttggcagcctgtgctgacccatgcagtcctccttaccatccctccctcgacttcccctcttccgatg
FigureS5A-BgCas12a-Rep1-TS7	Sample_R21024274-12a-5Cas-1-38-31	TTN	ccccagactccccatgtcccctca	0	acctggccgatgaggaagtactgagcctgttggaggaactggcccggaaacaggaggacgtgagtgtcagggctgaggggcttaccccagactccccatgtcccctcagctcctcagaggagggtgcagagggggaacccccccgacttctgacacccaccaccccagcgacctgctatttccctc
FigureS5A-BgCas12a-Rep1-TS8	Sample_R21024274-12a-5Cas-1-38-31	CCN	tacggcggacgaattccccgggg	1	ctcaggccgctagaatggaccccggcagcggcgaggaagcggaactctctgcggctccctctccgcagtgcgccggcaaggtccaggtcccagcctccccaccgccgcccgcgccctcctaggcctcggagcggcgcctttctgcggcctcgaaggtggggtgggaaagtttggggagtcccggctctcacagcctgtcgtgagaactgcccccggggaattcgtccgccgtacggaaaaactggccggagcagagtcgtccgcggttc
FigureS5A-BgCas12a-Rep1-TS9	Sample_R21024274-12a-5Cas-1-38-31	CCN	tgacctaaatctggcgtggctgg	0	tcctcccatttctctggggacaccctggctctccccaccactgactgtggcctgtgctctccacctctggggagggaaggccctggggtcttccttcccgcgagtttccctgacctaaatctggcgtggctgggtagtggccagcagtggtgatgcccagcctgttctgcctcctccttccccaccccaggagccctttccttggcctaggacctggcttctcagccactgaccggccccctgcttccagtgcgccacttaccccttccagcttccc
FigureS5A-BgCas12a-Rep1-TS10	Sample_R21024274-12a-5Cas-1-38-31	CCN	tgcctggaccacaagggcagaac	1	ttgccttgaaggggccctaaaagagtggctgtagaaaaatcggaggggtagggaagcagggaggagaggggtattcatttccctagctccagggacggctataccagtccctttccactttgctaactgtcctagtccgaaactgacagcccgttctcacagcccagaattactgcgtccaaacaggccgcaccctagacccaagtttgttctgcccttgtggtccaggcaagggaaactgaacccctggtagggg
FigureS5A-BgCas12a-Rep1-TS11	Sample_R21024274-12a-5Cas-1-38-31	CTN	aagagataggatcgccctatgtt	0	accccgcagtctgtagttagcacccaggctgggaacaacagcctgtgttcctctccctttccttggtaccttctcttcttgttcctttatttttttctgaagagataggatcgccctatgttgtccaggctggactcgaactcctgcccacaagccatcctcccaccacagcctcctgagtagctggggttacaggcacgcagcaccgcggcactgcaccggctattgttcttttatttttttccctctttgtccctgaaagagtcaagctac
FigureS5A-BgCas12a-Rep1-TS12	Sample_R21024274-12a-5Cas-1-38-31	TCN	gactaggacagttagcaaagtgg	1	cttgtgctagttcccagccattgccttgaaggggccctaaaagagtggctgtagaaaaatcggaggggtagggaagcagggaggagaggggtattcatttccctagctccagggacggctataccagtccctttccactttgctaactgtcctagtccgaaactgacagcccgttctcacagcccagaattactgcgtccaaacaggccgcaccctagacccaagtttgttctgcccttgtggtccaggcaagggaaactga
FigureS5A-BgCas12a-Rep1-TS13	Sample_R21024274-12a-5Cas-1-38-31	TCN	ttggcctaggacctggcttctca	0	cctgacctaaatctggcgtggctgggtagtggccagcagtggtgatgcccagcctgttctgcctcctccttccccaccccaggagccctttccttggcctaggacctggcttctcagccactgaccggccccctgcttccagtgcgccacttaccccttccagcttcccagtggtctctggtctgggagaggcaggacaaaggtctttgtttgctggagaaaaggttgtctgcgataaataaggaaaaccacgaaagcctggttg
FigureS5A-BgCas12a-Rep1-TS15	Sample_R21024274-12a-5Cas-1-38-31	TCN	caggcaaactcctggcagttctac	0	ttgtcagtaatcaaatcagaccacgatttcccaggcaaactcctggcagttctacatttaggaatgactagctagagacatcctgaagaatgagttattcggggaggcgccagccacctcctctaacttcacctctatctgccctctgtgtgggtaccccttgctt
FigureS5A-BgCas12a-Rep1-TS16	Sample_R21024274-12a-5Cas-1-38-31	TCN	ctgtgttagccaggatggtctcca	0	cgggttcacgccattcttctgcctcagcctcctgagtagctgggactacaggcgcccaccaccacgcctggctaattttttgtatttttagtagaggcggggtttcactgtgttagccaggatggtctccatctcctgacctcatgatccgcccacctcagccttccaaagtgctgggattacaggcgtgagccaccgtgcccggccctacagaatggtctttcctaaccacacagcaagtcaggaagtccctgcctagtgacacctac
FigureS5A-BgCas12a-Rep1-TS17	Sample_R21024274-12a-5Cas-1-38-31	TCN	aatatcccagaatggacaggagc	1	ggcattgattgggcttgaccttgagagtgggaacagcccacatgatcaaatgataggaaatgggtccccagggaagagagaaagctgaggggtgacttgactgatatctccaggctcctgtccattctgggatatttgaaatctttgaagacaggacacgtattcacctgaaagtgtgcaggggcctggagccacagacttttccatttgcaggagtggtgaaaaagaagggatccagacctcgt
FigureS5A-BgCas12a-Rep1-TS18	Sample_R21024274-12a-5Cas-1-38-31	TCN	cttgagaggggcttcctgtgacc	0	ttccgtcccctttcctccttggggcccaggaggagtggagggtcccgggagaatattgtcagggggaaggcagggggtgtcatgggaatgggtgagggggctgaggtgcagaatccagggggtccctgcaggagccgcagtggtaagctgtccagctggaagcctggtaactgttgttttctcttgagaggggcttcctgtgaccttggctgtctctgggagcagggctggggtacctgagtggggtgcatttggggtgtgtgggaaggagagggaa
FigureS5A-BgCas12a-Rep2-TS1	Sample_R21027548-12a-5Cas-2-8-25	TTN	ctggggctagaggagctaggatg	0	cgtagagtcccatgtctgccggcttccagagcctgcactcctccaccttggcttggctttgctggggctagaggagctaggatgcacagcagctctgtgaccctttgtttgagaggaacaggaaaaccacccttctctctggcccactgtgtcctcttcctgccctgccatccccttctgtgaatgttagacccatgggagcagctggtcagaggggaccccggcctggggcccctaaccctatgtagcctcagtcttcccatcaggctctcagctcag
FigureS5A-BgCas12a-Rep2-TS2	Sample_R21027548-12a-5Cas-2-8-25	TTN	tcatctgtgcccctccctccctg	0	ggggcccctaaccctatgtagcctcagtcttcccatcaggctctcagctcagcctgagtgttgaggccccagtggctgctctgggggcctcctgagtttctcatctgtgcccctccctccctggcccaggtgaaggtgtggttccagaaccggaggacaaagtacaaacggcagaagctggaggaggaagggcctgagtccgagcagaagaagaagggctcccatcacatcaaccggtg
FigureS5A-BgCas12a-Rep2-TS3	Sample_R21027548-12a-5Cas-2-8-26	TTN	aggagtgttcagtctccgtgaac	0	gaatttggctcagcaggcacctgcctcagctgctcacttgagcctctgggtctagaaccctctggggaccgtttgaggagtgttcagtctccgtgaacgttcccttagcactctgccacttattgggtcagctgttaacatcagtacgttaatgtttcctgatggtccatgtctgttactcgcctgtcaagtggcgtgacaccgggcgtgttccccagagtgactt
FigureS5A-BgCas12a-Rep2-TS4	Sample_R21027548-12a-5Cas-2-8-25	TTN	gtggagtccagcacggcgcgggcg	1	gcaccgtccgcttcgagcgcgccgccgagttcctggcggcctgtgcgggcggcgacctggacgaggcgcgtctgatgctgcgcgccgccgaccctggccccggcgccgagctcgaccccgccgcgccgccgcccgcccgcgccgtgctggactccaccaacgccgacggtatcagcgccctgcaccaggtcagcgccccccgcccggcgtctcccggggccaggtccaccctctgctgcgccacctggggcatcctccttc
FigureS5A-BgCas12a-Rep2-TS5	Sample_R21027548-12a-5Cas-2-8-25	TTN	ccattccccttcgacctactctct	0	gaccaccccacttccgaattggagccgcttcaactggccctgggcttagccactctgtgctgaccactctgccccaggcctccttaccattccccttcgacctactctcttccgcattggagtcgctttaactggccctggctttggcagcctgtgctgacccatgcagtcctccttaccatccctccctcgacttcccctcttccgatg
FigureS5A-BgCas12a-Rep2-TS7	Sample_R21027548-12a-5Cas-2-8-25	TTN	ccccagactccccatgtcccctca	0	acctggccgatgaggaagtactgagcctgttggaggaactggcccggaaacaggaggacgtgagtgtcagggctgaggggcttaccccagactccccatgtcccctcagctcctcagaggagggtgcagagggggaacccccccgacttctgacacccaccaccccagcgacctgctatttccctc
FigureS5A-BgCas12a-Rep2-TS8	Sample_R21027548-12a-5Cas-2-8-25	CCN	tacggcggacgaattccccgggg	1	ctcaggccgctagaatggaccccggcagcggcgaggaagcggaactctctgcggctccctctccgcagtgcgccggcaaggtccaggtcccagcctccccaccgccgcccgcgccctcctaggcctcggagcggcgcctttctgcggcctcgaaggtggggtgggaaagtttggggagtcccggctctcacagcctgtcgtgagaactgcccccggggaattcgtccgccgtacggaaaaactggccggagcagagtcgtccgcggttc
FigureS5A-BgCas12a-Rep2-TS9	Sample_R21027548-12a-5Cas-2-8-25	CCN	tgacctaaatctggcgtggctgg	0	tcctcccatttctctggggacaccctggctctccccaccactgactgtggcctgtgctctccacctctggggagggaaggccctggggtcttccttcccgcgagtttccctgacctaaatctggcgtggctgggtagtggccagcagtggtgatgcccagcctgttctgcctcctccttccccaccccaggagccctttccttggcctaggacctggcttctcagccactgaccggccccctgcttccagtgcgccacttaccccttccagcttccc
FigureS5A-BgCas12a-Rep2-TS10	Sample_R21027548-12a-5Cas-2-8-25	CCN	tgcctggaccacaagggcagaac	1	ttgccttgaaggggccctaaaagagtggctgtagaaaaatcggaggggtagggaagcagggaggagaggggtattcatttccctagctccagggacggctataccagtccctttccactttgctaactgtcctagtccgaaactgacagcccgttctcacagcccagaattactgcgtccaaacaggccgcaccctagacccaagtttgttctgcccttgtggtccaggcaagggaaactgaacccctggtagggg
FigureS5A-BgCas12a-Rep2-TS11	Sample_R21027548-12a-5Cas-2-8-25	CTN	aagagataggatcgccctatgtt	0	accccgcagtctgtagttagcacccaggctgggaacaacagcctgtgttcctctccctttccttggtaccttctcttcttgttcctttatttttttctgaagagataggatcgccctatgttgtccaggctggactcgaactcctgcccacaagccatcctcccaccacagcctcctgagtagctggggttacaggcacgcagcaccgcggcactgcaccggctattgttcttttatttttttccctctttgtccctgaaagagtcaagctac
FigureS5A-BgCas12a-Rep2-TS12	Sample_R21027548-12a-5Cas-2-8-25	TCN	gactaggacagttagcaaagtgg	1	cttgtgctagttcccagccattgccttgaaggggccctaaaagagtggctgtagaaaaatcggaggggtagggaagcagggaggagaggggtattcatttccctagctccagggacggctataccagtccctttccactttgctaactgtcctagtccgaaactgacagcccgttctcacagcccagaattactgcgtccaaacaggccgcaccctagacccaagtttgttctgcccttgtggtccaggcaagggaaactga
FigureS5A-BgCas12a-Rep2-TS13	Sample_R21027548-12a-5Cas-2-8-25	TCN	ttggcctaggacctggcttctca	0	cctgacctaaatctggcgtggctgggtagtggccagcagtggtgatgcccagcctgttctgcctcctccttccccaccccaggagccctttccttggcctaggacctggcttctcagccactgaccggccccctgcttccagtgcgccacttaccccttccagcttcccagtggtctctggtctgggagaggcaggacaaaggtctttgtttgctggagaaaaggttgtctgcgataaataaggaaaaccacgaaagcctggttg
FigureS5A-BgCas12a-Rep2-TS15	Sample_R21027548-12a-5Cas-2-8-25	TCN	caggcaaactcctggcagttctac	0	ttgtcagtaatcaaatcagaccacgatttcccaggcaaactcctggcagttctacatttaggaatgactagctagagacatcctgaagaatgagttattcggggaggcgccagccacctcctctaacttcacctctatctgccctctgtgtgggtaccccttgctt
FigureS5A-BgCas12a-Rep2-TS16	Sample_R21027548-12a-5Cas-2-8-25	TCN	ctgtgttagccaggatggtctcca	0	cgggttcacgccattcttctgcctcagcctcctgagtagctgggactacaggcgcccaccaccacgcctggctaattttttgtatttttagtagaggcggggtttcactgtgttagccaggatggtctccatctcctgacctcatgatccgcccacctcagccttccaaagtgctgggattacaggcgtgagccaccgtgcccggccctacagaatggtctttcctaaccacacagcaagtcaggaagtccctgcctagtgacacctac
FigureS5A-BgCas12a-Rep2-TS17	Sample_R21027548-12a-5Cas-2-8-25	TCN	aatatcccagaatggacaggagc	1	ggcattgattgggcttgaccttgagagtgggaacagcccacatgatcaaatgataggaaatgggtccccagggaagagagaaagctgaggggtgacttgactgatatctccaggctcctgtccattctgggatatttgaaatctttgaagacaggacacgtattcacctgaaagtgtgcaggggcctggagccacagacttttccatttgcaggagtggtgaaaaagaagggatccagacctcgt
FigureS5A-BgCas12a-Rep2-TS18	Sample_R21027548-12a-5Cas-2-8-25	TCN	cttgagaggggcttcctgtgacc	0	ttccgtcccctttcctccttggggcccaggaggagtggagggtcccgggagaatattgtcagggggaaggcagggggtgtcatgggaatgggtgagggggctgaggtgcagaatccagggggtccctgcaggagccgcagtggtaagctgtccagctggaagcctggtaactgttgttttctcttgagaggggcttcctgtgaccttggctgtctctgggagcagggctggggtacctgagtggggtgcatttggggtgtgtgggaaggagagggaa
FigureS5A-BgCas12a-Rep3-TS1	Sample_R21028441-12a-5Cas-3-2-25	TTN	ctggggctagaggagctaggatg	0	cgtagagtcccatgtctgccggcttccagagcctgcactcctccaccttggcttggctttgctggggctagaggagctaggatgcacagcagctctgtgaccctttgtttgagaggaacaggaaaaccacccttctctctggcccactgtgtcctcttcctgccctgccatccccttctgtgaatgttagacccatgggagcagctggtcagaggggaccccggcctggggcccctaaccctatgtagcctcagtcttcccatcaggctctcagctcag
FigureS5A-BgCas12a-Rep3-TS2	Sample_R21028441-12a-5Cas-3-2-25	TTN	tcatctgtgcccctccctccctg	0	ggggcccctaaccctatgtagcctcagtcttcccatcaggctctcagctcagcctgagtgttgaggccccagtggctgctctgggggcctcctgagtttctcatctgtgcccctccctccctggcccaggtgaaggtgtggttccagaaccggaggacaaagtacaaacggcagaagctggaggaggaagggcctgagtccgagcagaagaagaagggctcccatcacatcaaccggtg
FigureS5A-BgCas12a-Rep3-TS3	Sample_R21028441-12a-5Cas-3-2-26	TTN	aggagtgttcagtctccgtgaac	0	gaatttggctcagcaggcacctgcctcagctgctcacttgagcctctgggtctagaaccctctggggaccgtttgaggagtgttcagtctccgtgaacgttcccttagcactctgccacttattgggtcagctgttaacatcagtacgttaatgtttcctgatggtccatgtctgttactcgcctgtcaagtggcgtgacaccgggcgtgttccccagagtgactt
FigureS5A-BgCas12a-Rep3-TS4	Sample_R21028441-12a-5Cas-3-2-25	TTN	gtggagtccagcacggcgcgggcg	1	gcaccgtccgcttcgagcgcgccgccgagttcctggcggcctgtgcgggcggcgacctggacgaggcgcgtctgatgctgcgcgccgccgaccctggccccggcgccgagctcgaccccgccgcgccgccgcccgcccgcgccgtgctggactccaccaacgccgacggtatcagcgccctgcaccaggtcagcgccccccgcccggcgtctcccggggccaggtccaccctctgctgcgccacctggggcatcctccttc
FigureS5A-BgCas12a-Rep3-TS5	Sample_R21028441-12a-5Cas-3-2-25	TTN	ccattccccttcgacctactctct	0	gaccaccccacttccgaattggagccgcttcaactggccctgggcttagccactctgtgctgaccactctgccccaggcctccttaccattccccttcgacctactctcttccgcattggagtcgctttaactggccctggctttggcagcctgtgctgacccatgcagtcctccttaccatccctccctcgacttcccctcttccgatg
FigureS5A-BgCas12a-Rep3-TS7	Sample_R21028441-12a-5Cas-3-2-25	TTN	ccccagactccccatgtcccctca	0	acctggccgatgaggaagtactgagcctgttggaggaactggcccggaaacaggaggacgtgagtgtcagggctgaggggcttaccccagactccccatgtcccctcagctcctcagaggagggtgcagagggggaacccccccgacttctgacacccaccaccccagcgacctgctatttccctc
FigureS5A-BgCas12a-Rep3-TS8	Sample_R21028441-12a-5Cas-3-2-25	CCN	tacggcggacgaattccccgggg	1	ctcaggccgctagaatggaccccggcagcggcgaggaagcggaactctctgcggctccctctccgcagtgcgccggcaaggtccaggtcccagcctccccaccgccgcccgcgccctcctaggcctcggagcggcgcctttctgcggcctcgaaggtggggtgggaaagtttggggagtcccggctctcacagcctgtcgtgagaactgcccccggggaattcgtccgccgtacggaaaaactggccggagcagagtcgtccgcggttc
FigureS5A-BgCas12a-Rep3-TS9	Sample_R21028441-12a-5Cas-3-2-25	CCN	tgacctaaatctggcgtggctgg	0	tcctcccatttctctggggacaccctggctctccccaccactgactgtggcctgtgctctccacctctggggagggaaggccctggggtcttccttcccgcgagtttccctgacctaaatctggcgtggctgggtagtggccagcagtggtgatgcccagcctgttctgcctcctccttccccaccccaggagccctttccttggcctaggacctggcttctcagccactgaccggccccctgcttccagtgcgccacttaccccttccagcttccc
FigureS5A-BgCas12a-Rep3-TS10	Sample_R21028441-12a-5Cas-3-2-25	CCN	tgcctggaccacaagggcagaac	1	ttgccttgaaggggccctaaaagagtggctgtagaaaaatcggaggggtagggaagcagggaggagaggggtattcatttccctagctccagggacggctataccagtccctttccactttgctaactgtcctagtccgaaactgacagcccgttctcacagcccagaattactgcgtccaaacaggccgcaccctagacccaagtttgttctgcccttgtggtccaggcaagggaaactgaacccctggtagggg
FigureS5A-BgCas12a-Rep3-TS11	Sample_R21028441-12a-5Cas-3-2-25	CTN	aagagataggatcgccctatgtt	0	accccgcagtctgtagttagcacccaggctgggaacaacagcctgtgttcctctccctttccttggtaccttctcttcttgttcctttatttttttctgaagagataggatcgccctatgttgtccaggctggactcgaactcctgcccacaagccatcctcccaccacagcctcctgagtagctggggttacaggcacgcagcaccgcggcactgcaccggctattgttcttttatttttttccctctttgtccctgaaagagtcaagctac
FigureS5A-BgCas12a-Rep3-TS12	Sample_R21028441-12a-5Cas-3-2-25	TCN	gactaggacagttagcaaagtgg	1	cttgtgctagttcccagccattgccttgaaggggccctaaaagagtggctgtagaaaaatcggaggggtagggaagcagggaggagaggggtattcatttccctagctccagggacggctataccagtccctttccactttgctaactgtcctagtccgaaactgacagcccgttctcacagcccagaattactgcgtccaaacaggccgcaccctagacccaagtttgttctgcccttgtggtccaggcaagggaaactga
FigureS5A-BgCas12a-Rep3-TS13	Sample_R21028441-12a-5Cas-3-2-25	TCN	ttggcctaggacctggcttctca	0	cctgacctaaatctggcgtggctgggtagtggccagcagtggtgatgcccagcctgttctgcctcctccttccccaccccaggagccctttccttggcctaggacctggcttctcagccactgaccggccccctgcttccagtgcgccacttaccccttccagcttcccagtggtctctggtctgggagaggcaggacaaaggtctttgtttgctggagaaaaggttgtctgcgataaataaggaaaaccacgaaagcctggttg
FigureS5A-BgCas12a-Rep3-TS15	Sample_R21028441-12a-5Cas-3-2-25	TCN	caggcaaactcctggcagttctac	0	ttgtcagtaatcaaatcagaccacgatttcccaggcaaactcctggcagttctacatttaggaatgactagctagagacatcctgaagaatgagttattcggggaggcgccagccacctcctctaacttcacctctatctgccctctgtgtgggtaccccttgctt
FigureS5A-BgCas12a-Rep3-TS16	Sample_R21028441-12a-5Cas-3-2-25	TCN	ctgtgttagccaggatggtctcca	0	cgggttcacgccattcttctgcctcagcctcctgagtagctgggactacaggcgcccaccaccacgcctggctaattttttgtatttttagtagaggcggggtttcactgtgttagccaggatggtctccatctcctgacctcatgatccgcccacctcagccttccaaagtgctgggattacaggcgtgagccaccgtgcccggccctacagaatggtctttcctaaccacacagcaagtcaggaagtccctgcctagtgacacctac
FigureS5A-BgCas12a-Rep3-TS17	Sample_R21028441-12a-5Cas-3-2-25	TCN	aatatcccagaatggacaggagc	1	ggcattgattgggcttgaccttgagagtgggaacagcccacatgatcaaatgataggaaatgggtccccagggaagagagaaagctgaggggtgacttgactgatatctccaggctcctgtccattctgggatatttgaaatctttgaagacaggacacgtattcacctgaaagtgtgcaggggcctggagccacagacttttccatttgcaggagtggtgaaaaagaagggatccagacctcgt
FigureS5A-BgCas12a-Rep3-TS18	Sample_R21028441-12a-5Cas-3-2-25	TCN	cttgagaggggcttcctgtgacc	0	ttccgtcccctttcctccttggggcccaggaggagtggagggtcccgggagaatattgtcagggggaaggcagggggtgtcatgggaatgggtgagggggctgaggtgcagaatccagggggtccctgcaggagccgcagtggtaagctgtccagctggaagcctggtaactgttgttttctcttgagaggggcttcctgtgaccttggctgtctctgggagcagggctggggtacctgagtggggtgcatttggggtgtgtgggaaggagagggaa
FigureS5A-Ml2Cas12a-Rep1-TS1	Sample_R21024274-12a-5Cas-1-38-32	TTN	ctggggctagaggagctaggatg	0	cgtagagtcccatgtctgccggcttccagagcctgcactcctccaccttggcttggctttgctggggctagaggagctaggatgcacagcagctctgtgaccctttgtttgagaggaacaggaaaaccacccttctctctggcccactgtgtcctcttcctgccctgccatccccttctgtgaatgttagacccatgggagcagctggtcagaggggaccccggcctggggcccctaaccctatgtagcctcagtcttcccatcaggctctcagctcag
FigureS5A-Ml2Cas12a-Rep1-TS2	Sample_R21024274-12a-5Cas-1-38-32	TTN	tcatctgtgcccctccctccctg	0	ggggcccctaaccctatgtagcctcagtcttcccatcaggctctcagctcagcctgagtgttgaggccccagtggctgctctgggggcctcctgagtttctcatctgtgcccctccctccctggcccaggtgaaggtgtggttccagaaccggaggacaaagtacaaacggcagaagctggaggaggaagggcctgagtccgagcagaagaagaagggctcccatcacatcaaccggtg
FigureS5A-Ml2Cas12a-Rep1-TS3	Sample_R21024274-12a-5Cas-1-38-27	TTN	aggagtgttcagtctccgtgaac	0	gaatttggctcagcaggcacctgcctcagctgctcacttgagcctctgggtctagaaccctctggggaccgtttgaggagtgttcagtctccgtgaacgttcccttagcactctgccacttattgggtcagctgttaacatcagtacgttaatgtttcctgatggtccatgtctgttactcgcctgtcaagtggcgtgacaccgggcgtgttccccagagtgactt
FigureS5A-Ml2Cas12a-Rep1-TS4	Sample_R21024274-12a-5Cas-1-38-32	TTN	gtggagtccagcacggcgcgggcg	1	gcaccgtccgcttcgagcgcgccgccgagttcctggcggcctgtgcgggcggcgacctggacgaggcgcgtctgatgctgcgcgccgccgaccctggccccggcgccgagctcgaccccgccgcgccgccgcccgcccgcgccgtgctggactccaccaacgccgacggtatcagcgccctgcaccaggtcagcgccccccgcccggcgtctcccggggccaggtccaccctctgctgcgccacctggggcatcctccttc
FigureS5A-Ml2Cas12a-Rep1-TS5	Sample_R21024274-12a-5Cas-1-38-32	TTN	ccattccccttcgacctactctct	0	gaccaccccacttccgaattggagccgcttcaactggccctgggcttagccactctgtgctgaccactctgccccaggcctccttaccattccccttcgacctactctcttccgcattggagtcgctttaactggccctggctttggcagcctgtgctgacccatgcagtcctccttaccatccctccctcgacttcccctcttccgatg
FigureS5A-Ml2Cas12a-Rep1-TS7	Sample_R21024274-12a-5Cas-1-38-32	TTN	ccccagactccccatgtcccctca	0	acctggccgatgaggaagtactgagcctgttggaggaactggcccggaaacaggaggacgtgagtgtcagggctgaggggcttaccccagactccccatgtcccctcagctcctcagaggagggtgcagagggggaacccccccgacttctgacacccaccaccccagcgacctgctatttccctc
FigureS5A-Ml2Cas12a-Rep1-TS8	Sample_R21024274-12a-5Cas-1-38-32	CCN	tacggcggacgaattccccgggg	1	ctcaggccgctagaatggaccccggcagcggcgaggaagcggaactctctgcggctccctctccgcagtgcgccggcaaggtccaggtcccagcctccccaccgccgcccgcgccctcctaggcctcggagcggcgcctttctgcggcctcgaaggtggggtgggaaagtttggggagtcccggctctcacagcctgtcgtgagaactgcccccggggaattcgtccgccgtacggaaaaactggccggagcagagtcgtccgcggttc
FigureS5A-Ml2Cas12a-Rep1-TS9	Sample_R21024274-12a-5Cas-1-38-32	CCN	tgacctaaatctggcgtggctgg	0	tcctcccatttctctggggacaccctggctctccccaccactgactgtggcctgtgctctccacctctggggagggaaggccctggggtcttccttcccgcgagtttccctgacctaaatctggcgtggctgggtagtggccagcagtggtgatgcccagcctgttctgcctcctccttccccaccccaggagccctttccttggcctaggacctggcttctcagccactgaccggccccctgcttccagtgcgccacttaccccttccagcttccc
FigureS5A-Ml2Cas12a-Rep1-TS10	Sample_R21024274-12a-5Cas-1-38-32	CCN	tgcctggaccacaagggcagaac	1	ttgccttgaaggggccctaaaagagtggctgtagaaaaatcggaggggtagggaagcagggaggagaggggtattcatttccctagctccagggacggctataccagtccctttccactttgctaactgtcctagtccgaaactgacagcccgttctcacagcccagaattactgcgtccaaacaggccgcaccctagacccaagtttgttctgcccttgtggtccaggcaagggaaactgaacccctggtagggg
FigureS5A-Ml2Cas12a-Rep1-TS11	Sample_R21024274-12a-5Cas-1-38-32	CTN	aagagataggatcgccctatgtt	0	accccgcagtctgtagttagcacccaggctgggaacaacagcctgtgttcctctccctttccttggtaccttctcttcttgttcctttatttttttctgaagagataggatcgccctatgttgtccaggctggactcgaactcctgcccacaagccatcctcccaccacagcctcctgagtagctggggttacaggcacgcagcaccgcggcactgcaccggctattgttcttttatttttttccctctttgtccctgaaagagtcaagctac
FigureS5A-Ml2Cas12a-Rep1-TS12	Sample_R21024274-12a-5Cas-1-38-32	TCN	gactaggacagttagcaaagtgg	1	cttgtgctagttcccagccattgccttgaaggggccctaaaagagtggctgtagaaaaatcggaggggtagggaagcagggaggagaggggtattcatttccctagctccagggacggctataccagtccctttccactttgctaactgtcctagtccgaaactgacagcccgttctcacagcccagaattactgcgtccaaacaggccgcaccctagacccaagtttgttctgcccttgtggtccaggcaagggaaactga
FigureS5A-Ml2Cas12a-Rep1-TS13	Sample_R21024274-12a-5Cas-1-38-32	TCN	ttggcctaggacctggcttctca	0	cctgacctaaatctggcgtggctgggtagtggccagcagtggtgatgcccagcctgttctgcctcctccttccccaccccaggagccctttccttggcctaggacctggcttctcagccactgaccggccccctgcttccagtgcgccacttaccccttccagcttcccagtggtctctggtctgggagaggcaggacaaaggtctttgtttgctggagaaaaggttgtctgcgataaataaggaaaaccacgaaagcctggttg
FigureS5A-Ml2Cas12a-Rep1-TS15	Sample_R21024274-12a-5Cas-1-38-32	TCN	caggcaaactcctggcagttctac	0	ttgtcagtaatcaaatcagaccacgatttcccaggcaaactcctggcagttctacatttaggaatgactagctagagacatcctgaagaatgagttattcggggaggcgccagccacctcctctaacttcacctctatctgccctctgtgtgggtaccccttgctt
FigureS5A-Ml2Cas12a-Rep1-TS16	Sample_R21024274-12a-5Cas-1-38-32	TCN	ctgtgttagccaggatggtctcca	0	cgggttcacgccattcttctgcctcagcctcctgagtagctgggactacaggcgcccaccaccacgcctggctaattttttgtatttttagtagaggcggggtttcactgtgttagccaggatggtctccatctcctgacctcatgatccgcccacctcagccttccaaagtgctgggattacaggcgtgagccaccgtgcccggccctacagaatggtctttcctaaccacacagcaagtcaggaagtccctgcctagtgacacctac
FigureS5A-Ml2Cas12a-Rep1-TS17	Sample_R21024274-12a-5Cas-1-38-32	TCN	aatatcccagaatggacaggagc	1	ggcattgattgggcttgaccttgagagtgggaacagcccacatgatcaaatgataggaaatgggtccccagggaagagagaaagctgaggggtgacttgactgatatctccaggctcctgtccattctgggatatttgaaatctttgaagacaggacacgtattcacctgaaagtgtgcaggggcctggagccacagacttttccatttgcaggagtggtgaaaaagaagggatccagacctcgt
FigureS5A-Ml2Cas12a-Rep1-TS18	Sample_R21024274-12a-5Cas-1-38-32	TCN	cttgagaggggcttcctgtgacc	0	ttccgtcccctttcctccttggggcccaggaggagtggagggtcccgggagaatattgtcagggggaaggcagggggtgtcatgggaatgggtgagggggctgaggtgcagaatccagggggtccctgcaggagccgcagtggtaagctgtccagctggaagcctggtaactgttgttttctcttgagaggggcttcctgtgaccttggctgtctctgggagcagggctggggtacctgagtggggtgcatttggggtgtgtgggaaggagagggaa
FigureS5A-Ml2Cas12a-Rep2-TS1	Sample_R21027548-12a-5Cas-2-8-29	TTN	ctggggctagaggagctaggatg	0	cgtagagtcccatgtctgccggcttccagagcctgcactcctccaccttggcttggctttgctggggctagaggagctaggatgcacagcagctctgtgaccctttgtttgagaggaacaggaaaaccacccttctctctggcccactgtgtcctcttcctgccctgccatccccttctgtgaatgttagacccatgggagcagctggtcagaggggaccccggcctggggcccctaaccctatgtagcctcagtcttcccatcaggctctcagctcag
FigureS5A-Ml2Cas12a-Rep2-TS2	Sample_R21027548-12a-5Cas-2-8-29	TTN	tcatctgtgcccctccctccctg	0	ggggcccctaaccctatgtagcctcagtcttcccatcaggctctcagctcagcctgagtgttgaggccccagtggctgctctgggggcctcctgagtttctcatctgtgcccctccctccctggcccaggtgaaggtgtggttccagaaccggaggacaaagtacaaacggcagaagctggaggaggaagggcctgagtccgagcagaagaagaagggctcccatcacatcaaccggtg
FigureS5A-Ml2Cas12a-Rep2-TS3	Sample_R21027548-12a-5Cas-2-8-30	TTN	aggagtgttcagtctccgtgaac	0	gaatttggctcagcaggcacctgcctcagctgctcacttgagcctctgggtctagaaccctctggggaccgtttgaggagtgttcagtctccgtgaacgttcccttagcactctgccacttattgggtcagctgttaacatcagtacgttaatgtttcctgatggtccatgtctgttactcgcctgtcaagtggcgtgacaccgggcgtgttccccagagtgactt
FigureS5A-Ml2Cas12a-Rep2-TS4	Sample_R21027548-12a-5Cas-2-8-29	TTN	gtggagtccagcacggcgcgggcg	1	gcaccgtccgcttcgagcgcgccgccgagttcctggcggcctgtgcgggcggcgacctggacgaggcgcgtctgatgctgcgcgccgccgaccctggccccggcgccgagctcgaccccgccgcgccgccgcccgcccgcgccgtgctggactccaccaacgccgacggtatcagcgccctgcaccaggtcagcgccccccgcccggcgtctcccggggccaggtccaccctctgctgcgccacctggggcatcctccttc
FigureS5A-Ml2Cas12a-Rep2-TS5	Sample_R21027548-12a-5Cas-2-8-29	TTN	ccattccccttcgacctactctct	0	gaccaccccacttccgaattggagccgcttcaactggccctgggcttagccactctgtgctgaccactctgccccaggcctccttaccattccccttcgacctactctcttccgcattggagtcgctttaactggccctggctttggcagcctgtgctgacccatgcagtcctccttaccatccctccctcgacttcccctcttccgatg
FigureS5A-Ml2Cas12a-Rep2-TS7	Sample_R21027548-12a-5Cas-2-8-29	TTN	ccccagactccccatgtcccctca	0	acctggccgatgaggaagtactgagcctgttggaggaactggcccggaaacaggaggacgtgagtgtcagggctgaggggcttaccccagactccccatgtcccctcagctcctcagaggagggtgcagagggggaacccccccgacttctgacacccaccaccccagcgacctgctatttccctc
FigureS5A-Ml2Cas12a-Rep2-TS8	Sample_R21027548-12a-5Cas-2-8-29	CCN	tacggcggacgaattccccgggg	1	ctcaggccgctagaatggaccccggcagcggcgaggaagcggaactctctgcggctccctctccgcagtgcgccggcaaggtccaggtcccagcctccccaccgccgcccgcgccctcctaggcctcggagcggcgcctttctgcggcctcgaaggtggggtgggaaagtttggggagtcccggctctcacagcctgtcgtgagaactgcccccggggaattcgtccgccgtacggaaaaactggccggagcagagtcgtccgcggttc
FigureS5A-Ml2Cas12a-Rep2-TS9	Sample_R21027548-12a-5Cas-2-8-29	CCN	tgacctaaatctggcgtggctgg	0	tcctcccatttctctggggacaccctggctctccccaccactgactgtggcctgtgctctccacctctggggagggaaggccctggggtcttccttcccgcgagtttccctgacctaaatctggcgtggctgggtagtggccagcagtggtgatgcccagcctgttctgcctcctccttccccaccccaggagccctttccttggcctaggacctggcttctcagccactgaccggccccctgcttccagtgcgccacttaccccttccagcttccc
FigureS5A-Ml2Cas12a-Rep2-TS10	Sample_R21027548-12a-5Cas-2-8-29	CCN	tgcctggaccacaagggcagaac	1	ttgccttgaaggggccctaaaagagtggctgtagaaaaatcggaggggtagggaagcagggaggagaggggtattcatttccctagctccagggacggctataccagtccctttccactttgctaactgtcctagtccgaaactgacagcccgttctcacagcccagaattactgcgtccaaacaggccgcaccctagacccaagtttgttctgcccttgtggtccaggcaagggaaactgaacccctggtagggg
FigureS5A-Ml2Cas12a-Rep2-TS11	Sample_R21027548-12a-5Cas-2-8-29	CTN	aagagataggatcgccctatgtt	0	accccgcagtctgtagttagcacccaggctgggaacaacagcctgtgttcctctccctttccttggtaccttctcttcttgttcctttatttttttctgaagagataggatcgccctatgttgtccaggctggactcgaactcctgcccacaagccatcctcccaccacagcctcctgagtagctggggttacaggcacgcagcaccgcggcactgcaccggctattgttcttttatttttttccctctttgtccctgaaagagtcaagctac
FigureS5A-Ml2Cas12a-Rep2-TS12	Sample_R21027548-12a-5Cas-2-8-29	TCN	gactaggacagttagcaaagtgg	1	cttgtgctagttcccagccattgccttgaaggggccctaaaagagtggctgtagaaaaatcggaggggtagggaagcagggaggagaggggtattcatttccctagctccagggacggctataccagtccctttccactttgctaactgtcctagtccgaaactgacagcccgttctcacagcccagaattactgcgtccaaacaggccgcaccctagacccaagtttgttctgcccttgtggtccaggcaagggaaactga
FigureS5A-Ml2Cas12a-Rep2-TS13	Sample_R21027548-12a-5Cas-2-8-29	TCN	ttggcctaggacctggcttctca	0	cctgacctaaatctggcgtggctgggtagtggccagcagtggtgatgcccagcctgttctgcctcctccttccccaccccaggagccctttccttggcctaggacctggcttctcagccactgaccggccccctgcttccagtgcgccacttaccccttccagcttcccagtggtctctggtctgggagaggcaggacaaaggtctttgtttgctggagaaaaggttgtctgcgataaataaggaaaaccacgaaagcctggttg
FigureS5A-Ml2Cas12a-Rep2-TS15	Sample_R21027548-12a-5Cas-2-8-29	TCN	caggcaaactcctggcagttctac	0	ttgtcagtaatcaaatcagaccacgatttcccaggcaaactcctggcagttctacatttaggaatgactagctagagacatcctgaagaatgagttattcggggaggcgccagccacctcctctaacttcacctctatctgccctctgtgtgggtaccccttgctt
FigureS5A-Ml2Cas12a-Rep2-TS16	Sample_R21027548-12a-5Cas-2-8-29	TCN	ctgtgttagccaggatggtctcca	0	cgggttcacgccattcttctgcctcagcctcctgagtagctgggactacaggcgcccaccaccacgcctggctaattttttgtatttttagtagaggcggggtttcactgtgttagccaggatggtctccatctcctgacctcatgatccgcccacctcagccttccaaagtgctgggattacaggcgtgagccaccgtgcccggccctacagaatggtctttcctaaccacacagcaagtcaggaagtccctgcctagtgacacctac
FigureS5A-Ml2Cas12a-Rep2-TS17	Sample_R21027548-12a-5Cas-2-8-29	TCN	aatatcccagaatggacaggagc	1	ggcattgattgggcttgaccttgagagtgggaacagcccacatgatcaaatgataggaaatgggtccccagggaagagagaaagctgaggggtgacttgactgatatctccaggctcctgtccattctgggatatttgaaatctttgaagacaggacacgtattcacctgaaagtgtgcaggggcctggagccacagacttttccatttgcaggagtggtgaaaaagaagggatccagacctcgt
FigureS5A-Ml2Cas12a-Rep2-TS18	Sample_R21027548-12a-5Cas-2-8-29	TCN	cttgagaggggcttcctgtgacc	0	ttccgtcccctttcctccttggggcccaggaggagtggagggtcccgggagaatattgtcagggggaaggcagggggtgtcatgggaatgggtgagggggctgaggtgcagaatccagggggtccctgcaggagccgcagtggtaagctgtccagctggaagcctggtaactgttgttttctcttgagaggggcttcctgtgaccttggctgtctctgggagcagggctggggtacctgagtggggtgcatttggggtgtgtgggaaggagagggaa
FigureS5A-Ml2Cas12a-Rep3-TS1	Sample_R21028441-12a-5Cas-3-2-28	TTN	ctggggctagaggagctaggatg	0	cgtagagtcccatgtctgccggcttccagagcctgcactcctccaccttggcttggctttgctggggctagaggagctaggatgcacagcagctctgtgaccctttgtttgagaggaacaggaaaaccacccttctctctggcccactgtgtcctcttcctgccctgccatccccttctgtgaatgttagacccatgggagcagctggtcagaggggaccccggcctggggcccctaaccctatgtagcctcagtcttcccatcaggctctcagctcag
FigureS5A-Ml2Cas12a-Rep3-TS2	Sample_R21028441-12a-5Cas-3-2-28	TTN	tcatctgtgcccctccctccctg	0	ggggcccctaaccctatgtagcctcagtcttcccatcaggctctcagctcagcctgagtgttgaggccccagtggctgctctgggggcctcctgagtttctcatctgtgcccctccctccctggcccaggtgaaggtgtggttccagaaccggaggacaaagtacaaacggcagaagctggaggaggaagggcctgagtccgagcagaagaagaagggctcccatcacatcaaccggtg
FigureS5A-Ml2Cas12a-Rep3-TS3	Sample_R21028441-12a-5Cas-3-2-29	TTN	aggagtgttcagtctccgtgaac	0	gaatttggctcagcaggcacctgcctcagctgctcacttgagcctctgggtctagaaccctctggggaccgtttgaggagtgttcagtctccgtgaacgttcccttagcactctgccacttattgggtcagctgttaacatcagtacgttaatgtttcctgatggtccatgtctgttactcgcctgtcaagtggcgtgacaccgggcgtgttccccagagtgactt
FigureS5A-Ml2Cas12a-Rep3-TS4	Sample_R21028441-12a-5Cas-3-2-28	TTN	gtggagtccagcacggcgcgggcg	1	gcaccgtccgcttcgagcgcgccgccgagttcctggcggcctgtgcgggcggcgacctggacgaggcgcgtctgatgctgcgcgccgccgaccctggccccggcgccgagctcgaccccgccgcgccgccgcccgcccgcgccgtgctggactccaccaacgccgacggtatcagcgccctgcaccaggtcagcgccccccgcccggcgtctcccggggccaggtccaccctctgctgcgccacctggggcatcctccttc
FigureS5A-Ml2Cas12a-Rep3-TS5	Sample_R21028441-12a-5Cas-3-2-28	TTN	ccattccccttcgacctactctct	0	gaccaccccacttccgaattggagccgcttcaactggccctgggcttagccactctgtgctgaccactctgccccaggcctccttaccattccccttcgacctactctcttccgcattggagtcgctttaactggccctggctttggcagcctgtgctgacccatgcagtcctccttaccatccctccctcgacttcccctcttccgatg
FigureS5A-Ml2Cas12a-Rep3-TS7	Sample_R21028441-12a-5Cas-3-2-28	TTN	ccccagactccccatgtcccctca	0	acctggccgatgaggaagtactgagcctgttggaggaactggcccggaaacaggaggacgtgagtgtcagggctgaggggcttaccccagactccccatgtcccctcagctcctcagaggagggtgcagagggggaacccccccgacttctgacacccaccaccccagcgacctgctatttccctc
FigureS5A-Ml2Cas12a-Rep3-TS8	Sample_R21028441-12a-5Cas-3-2-28	CCN	tacggcggacgaattccccgggg	1	ctcaggccgctagaatggaccccggcagcggcgaggaagcggaactctctgcggctccctctccgcagtgcgccggcaaggtccaggtcccagcctccccaccgccgcccgcgccctcctaggcctcggagcggcgcctttctgcggcctcgaaggtggggtgggaaagtttggggagtcccggctctcacagcctgtcgtgagaactgcccccggggaattcgtccgccgtacggaaaaactggccggagcagagtcgtccgcggttc
FigureS5A-Ml2Cas12a-Rep3-TS9	Sample_R21028441-12a-5Cas-3-2-28	CCN	tgacctaaatctggcgtggctgg	0	tcctcccatttctctggggacaccctggctctccccaccactgactgtggcctgtgctctccacctctggggagggaaggccctggggtcttccttcccgcgagtttccctgacctaaatctggcgtggctgggtagtggccagcagtggtgatgcccagcctgttctgcctcctccttccccaccccaggagccctttccttggcctaggacctggcttctcagccactgaccggccccctgcttccagtgcgccacttaccccttccagcttccc
FigureS5A-Ml2Cas12a-Rep3-TS10	Sample_R21028441-12a-5Cas-3-2-28	CCN	tgcctggaccacaagggcagaac	1	ttgccttgaaggggccctaaaagagtggctgtagaaaaatcggaggggtagggaagcagggaggagaggggtattcatttccctagctccagggacggctataccagtccctttccactttgctaactgtcctagtccgaaactgacagcccgttctcacagcccagaattactgcgtccaaacaggccgcaccctagacccaagtttgttctgcccttgtggtccaggcaagggaaactgaacccctggtagggg
FigureS5A-Ml2Cas12a-Rep3-TS11	Sample_R21028441-12a-5Cas-3-2-28	CTN	aagagataggatcgccctatgtt	0	accccgcagtctgtagttagcacccaggctgggaacaacagcctgtgttcctctccctttccttggtaccttctcttcttgttcctttatttttttctgaagagataggatcgccctatgttgtccaggctggactcgaactcctgcccacaagccatcctcccaccacagcctcctgagtagctggggttacaggcacgcagcaccgcggcactgcaccggctattgttcttttatttttttccctctttgtccctgaaagagtcaagctac
FigureS5A-Ml2Cas12a-Rep3-TS12	Sample_R21028441-12a-5Cas-3-2-28	TCN	gactaggacagttagcaaagtgg	1	cttgtgctagttcccagccattgccttgaaggggccctaaaagagtggctgtagaaaaatcggaggggtagggaagcagggaggagaggggtattcatttccctagctccagggacggctataccagtccctttccactttgctaactgtcctagtccgaaactgacagcccgttctcacagcccagaattactgcgtccaaacaggccgcaccctagacccaagtttgttctgcccttgtggtccaggcaagggaaactga
FigureS5A-Ml2Cas12a-Rep3-TS13	Sample_R21028441-12a-5Cas-3-2-28	TCN	ttggcctaggacctggcttctca	0	cctgacctaaatctggcgtggctgggtagtggccagcagtggtgatgcccagcctgttctgcctcctccttccccaccccaggagccctttccttggcctaggacctggcttctcagccactgaccggccccctgcttccagtgcgccacttaccccttccagcttcccagtggtctctggtctgggagaggcaggacaaaggtctttgtttgctggagaaaaggttgtctgcgataaataaggaaaaccacgaaagcctggttg
FigureS5A-Ml2Cas12a-Rep3-TS15	Sample_R21028441-12a-5Cas-3-2-28	TCN	caggcaaactcctggcagttctac	0	ttgtcagtaatcaaatcagaccacgatttcccaggcaaactcctggcagttctacatttaggaatgactagctagagacatcctgaagaatgagttattcggggaggcgccagccacctcctctaacttcacctctatctgccctctgtgtgggtaccccttgctt
FigureS5A-Ml2Cas12a-Rep3-TS16	Sample_R21028441-12a-5Cas-3-2-28	TCN	ctgtgttagccaggatggtctcca	0	cgggttcacgccattcttctgcctcagcctcctgagtagctgggactacaggcgcccaccaccacgcctggctaattttttgtatttttagtagaggcggggtttcactgtgttagccaggatggtctccatctcctgacctcatgatccgcccacctcagccttccaaagtgctgggattacaggcgtgagccaccgtgcccggccctacagaatggtctttcctaaccacacagcaagtcaggaagtccctgcctagtgacacctac
FigureS5A-Ml2Cas12a-Rep3-TS17	Sample_R21028441-12a-5Cas-3-2-28	TCN	aatatcccagaatggacaggagc	1	ggcattgattgggcttgaccttgagagtgggaacagcccacatgatcaaatgataggaaatgggtccccagggaagagagaaagctgaggggtgacttgactgatatctccaggctcctgtccattctgggatatttgaaatctttgaagacaggacacgtattcacctgaaagtgtgcaggggcctggagccacagacttttccatttgcaggagtggtgaaaaagaagggatccagacctcgt
FigureS5A-Ml2Cas12a-Rep3-TS18	Sample_R21028441-12a-5Cas-3-2-28	TCN	cttgagaggggcttcctgtgacc	0	ttccgtcccctttcctccttggggcccaggaggagtggagggtcccgggagaatattgtcagggggaaggcagggggtgtcatgggaatgggtgagggggctgaggtgcagaatccagggggtccctgcaggagccgcagtggtaagctgtccagctggaagcctggtaactgttgttttctcttgagaggggcttcctgtgaccttggctgtctctgggagcagggctggggtacctgagtggggtgcatttggggtgtgtgggaaggagagggaa

## Sheet: Figure S6A HeLa
Site	Filename	PAM	sgRNA	Reverse1	amplicon_seq
FigureS6A-Hela-Rep1-TS1	Sample_R21037399-12a-3-cells-indel-1-26	TTN	ctggggctagaggagctaggatg	0	cgtagagtcccatgtctgccggcttccagagcctgcactcctccaccttggcttggctttgctggggctagaggagctaggatgcacagcagctctgtgaccctttgtttgagaggaacaggaaaaccacccttctctctggcccactgtgtcctcttcctgccctgccatccccttctgtgaatgttagacccatgggagcagctggtcagaggggaccccggcctggggcccctaaccctatgtagcctcagtcttcccatcaggctctcagctcag
FigureS6A-Hela-Rep1-TS2	Sample_R21037399-12a-3-cells-indel-1-26	TTN	tcatctgtgcccctccctccctg	0	ggggcccctaaccctatgtagcctcagtcttcccatcaggctctcagctcagcctgagtgttgaggccccagtggctgctctgggggcctcctgagtttctcatctgtgcccctccctccctggcccaggtgaaggtgtggttccagaaccggaggacaaagtacaaacggcagaagctggaggaggaagggcctgagtccgagcagaagaagaagggctcccatcacatcaaccggtg
FigureS6A-Hela-Rep1-TS3	Sample_R21037399-12a-3-cells-indel-1-27	TTN	aggagtgttcagtctccgtgaac	0	gaatttggctcagcaggcacctgcctcagctgctcacttgagcctctgggtctagaaccctctggggaccgtttgaggagtgttcagtctccgtgaacgttcccttagcactctgccacttattgggtcagctgttaacatcagtacgttaatgtttcctgatggtccatgtctgttactcgcctgtcaagtggcgtgacaccgggcgtgttccccagagtgactt
FigureS6A-Hela-Rep1-TS4	Sample_R21037399-12a-3-cells-indel-1-26	TTN	gtggagtccagcacggcgcgggcg	1	gcaccgtccgcttcgagcgcgccgccgagttcctggcggcctgtgcgggcggcgacctggacgaggcgcgtctgatgctgcgcgccgccgaccctggccccggcgccgagctcgaccccgccgcgccgccgcccgcccgcgccgtgctggactccaccaacgccgacggtatcagcgccctgcaccaggtcagcgccccccgcccggcgtctcccggggccaggtccaccctctgctgcgccacctggggcatcctccttc
FigureS6A-Hela-Rep1-TS5	Sample_R21037399-12a-3-cells-indel-1-26	TTN	ccattccccttcgacctactctct	0	gaccaccccacttccgaattggagccgcttcaactggccctgggcttagccactctgtgctgaccactctgccccaggcctccttaccattccccttcgacctactctcttccgcattggagtcgctttaactggccctggctttggcagcctgtgctgacccatgcagtcctccttaccatccctccctcgacttcccctcttccgatg
FigureS6A-Hela-Rep1-TS6	Sample_R21037399-12a-3-cells-indel-1-26	TTN	gccacctctccatcctcttgcttt	1	ttaggatggccttctccgacggatgtctcccttgcgtcccgcctccccttcttgtaggcctgcatcatcaccgtttttctggacaaccccaaagtaccccgtctccctggctttagccacctctccatcctcttgctttctttgcctggacaccccgttctcctgtggattcgggtcacctctcactc
FigureS6A-Hela-Rep1-TS7	Sample_R21037399-12a-3-cells-indel-1-26	TTN	ccccagactccccatgtcccctca	0	acctggccgatgaggaagtactgagcctgttggaggaactggcccggaaacaggaggacgtgagtgtcagggctgaggggcttaccccagactccccatgtcccctcagctcctcagaggagggtgcagagggggaacccccccgacttctgacacccaccaccccagcgacctgctatttccctc
FigureS6A-Hela-Rep1-TS8	Sample_R21037399-12a-3-cells-indel-1-26	CCN	tacggcggacgaattccccgggg	1	ctcaggccgctagaatggaccccggcagcggcgaggaagcggaactctctgcggctccctctccgcagtgcgccggcaaggtccaggtcccagcctccccaccgccgcccgcgccctcctaggcctcggagcggcgcctttctgcggcctcgaaggtggggtgggaaagtttggggagtcccggctctcacagcctgtcgtgagaactgcccccggggaattcgtccgccgtacggaaaaactggccggagcagagtcgtccgcggttc
FigureS6A-Hela-Rep1-TS9	Sample_R21037399-12a-3-cells-indel-1-26	CCN	tgacctaaatctggcgtggctgg	0	tcctcccatttctctggggacaccctggctctccccaccactgactgtggcctgtgctctccacctctggggagggaaggccctggggtcttccttcccgcgagtttccctgacctaaatctggcgtggctgggtagtggccagcagtggtgatgcccagcctgttctgcctcctccttccccaccccaggagccctttccttggcctaggacctggcttctcagccactgaccggccccctgcttccagtgcgccacttaccccttccagcttccc
FigureS6A-Hela-Rep1-TS10	Sample_R21037399-12a-3-cells-indel-1-26	CCN	tgcctggaccacaagggcagaac	1	ttgccttgaaggggccctaaaagagtggctgtagaaaaatcggaggggtagggaagcagggaggagaggggtattcatttccctagctccagggacggctataccagtccctttccactttgctaactgtcctagtccgaaactgacagcccgttctcacagcccagaattactgcgtccaaacaggccgcaccctagacccaagtttgttctgcccttgtggtccaggcaagggaaactgaacccctggtagggg
FigureS6A-Hela-Rep1-TS11	Sample_R21037399-12a-3-cells-indel-1-26	CTN	aagagataggatcgccctatgtt	0	accccgcagtctgtagttagcacccaggctgggaacaacagcctgtgttcctctccctttccttggtaccttctcttcttgttcctttatttttttctgaagagataggatcgccctatgttgtccaggctggactcgaactcctgcccacaagccatcctcccaccacagcctcctgagtagctggggttacaggcacgcagcaccgcggcactgcaccggctattgttcttttatttttttccctctttgtccctgaaagagtcaagctac
FigureS6A-Hela-Rep1-TS12	Sample_R21037399-12a-3-cells-indel-1-26	TCN	gactaggacagttagcaaagtgg	1	cttgtgctagttcccagccattgccttgaaggggccctaaaagagtggctgtagaaaaatcggaggggtagggaagcagggaggagaggggtattcatttccctagctccagggacggctataccagtccctttccactttgctaactgtcctagtccgaaactgacagcccgttctcacagcccagaattactgcgtccaaacaggccgcaccctagacccaagtttgttctgcccttgtggtccaggcaagggaaactga
FigureS6A-Hela-Rep1-TS13	Sample_R21037399-12a-3-cells-indel-1-26	TCN	ttggcctaggacctggcttctca	0	cctgacctaaatctggcgtggctgggtagtggccagcagtggtgatgcccagcctgttctgcctcctccttccccaccccaggagccctttccttggcctaggacctggcttctcagccactgaccggccccctgcttccagtgcgccacttaccccttccagcttcccagtggtctctggtctgggagaggcaggacaaaggtctttgtttgctggagaaaaggttgtctgcgataaataaggaaaaccacgaaagcctggttg
FigureS6A-Hela-Rep1-TS14	Sample_R21037399-12a-3-cells-indel-1-26	TCN	taccccttccaaggccagggagc	1	gctgctaacaccgcaagttcctcagaccctggcacaaaggccttggctacaggcctccaagtagggaggagggggaggagtggctgcctggccacagtgtgaccttcagaggcccccagagaaggacacctggcccctgcctgcctagaaccgcccctcctgtgctccctggccttggaaggggtatgaaatttccgtcccctttcctccttggggcccaggaggagtggagggtcccgggagaata
FigureS6A-Hela-Rep1-TS15	Sample_R21037399-12a-3-cells-indel-1-26	TCN	caggcaaactcctggcagttctac	0	ttgtcagtaatcaaatcagaccacgatttcccaggcaaactcctggcagttctacatttaggaatgactagctagagacatcctgaagaatgagttattcggggaggcgccagccacctcctctaacttcacctctatctgccctctgtgtgggtaccccttgctt
FigureS6A-Hela-Rep1-TS16	Sample_R21037399-12a-3-cells-indel-1-26	TCN	ctgtgttagccaggatggtctcca	0	cgggttcacgccattcttctgcctcagcctcctgagtagctgggactacaggcgcccaccaccacgcctggctaattttttgtatttttagtagaggcggggtttcactgtgttagccaggatggtctccatctcctgacctcatgatccgcccacctcagccttccaaagtgctgggattacaggcgtgagccaccgtgcccggccctacagaatggtctttcctaaccacacagcaagtcaggaagtccctgcctagtgacacctac
FigureS6A-Hela-Rep1-TS17	Sample_R21037399-12a-3-cells-indel-1-26	TCN	aatatcccagaatggacaggagc	1	ggcattgattgggcttgaccttgagagtgggaacagcccacatgatcaaatgataggaaatgggtccccagggaagagagaaagctgaggggtgacttgactgatatctccaggctcctgtccattctgggatatttgaaatctttgaagacaggacacgtattcacctgaaagtgtgcaggggcctggagccacagacttttccatttgcaggagtggtgaaaaagaagggatccagacctcgt
FigureS6A-Hela-Rep1-TS18	Sample_R21037399-12a-3-cells-indel-1-26	TCN	cttgagaggggcttcctgtgacc	0	ttccgtcccctttcctccttggggcccaggaggagtggagggtcccgggagaatattgtcagggggaaggcagggggtgtcatgggaatgggtgagggggctgaggtgcagaatccagggggtccctgcaggagccgcagtggtaagctgtccagctggaagcctggtaactgttgttttctcttgagaggggcttcctgtgaccttggctgtctctgggagcagggctggggtacctgagtggggtgcatttggggtgtgtgggaaggagagggaa
FigureS6A-Hela-Rep2-TS1	Sample_R21037399-12a-3-cells-indel-2-26	TTN	ctggggctagaggagctaggatg	0	cgtagagtcccatgtctgccggcttccagagcctgcactcctccaccttggcttggctttgctggggctagaggagctaggatgcacagcagctctgtgaccctttgtttgagaggaacaggaaaaccacccttctctctggcccactgtgtcctcttcctgccctgccatccccttctgtgaatgttagacccatgggagcagctggtcagaggggaccccggcctggggcccctaaccctatgtagcctcagtcttcccatcaggctctcagctcag
FigureS6A-Hela-Rep2-TS2	Sample_R21037399-12a-3-cells-indel-2-26	TTN	tcatctgtgcccctccctccctg	0	ggggcccctaaccctatgtagcctcagtcttcccatcaggctctcagctcagcctgagtgttgaggccccagtggctgctctgggggcctcctgagtttctcatctgtgcccctccctccctggcccaggtgaaggtgtggttccagaaccggaggacaaagtacaaacggcagaagctggaggaggaagggcctgagtccgagcagaagaagaagggctcccatcacatcaaccggtg
FigureS6A-Hela-Rep2-TS3	Sample_R21037399-12a-3-cells-indel-2-27	TTN	aggagtgttcagtctccgtgaac	0	gaatttggctcagcaggcacctgcctcagctgctcacttgagcctctgggtctagaaccctctggggaccgtttgaggagtgttcagtctccgtgaacgttcccttagcactctgccacttattgggtcagctgttaacatcagtacgttaatgtttcctgatggtccatgtctgttactcgcctgtcaagtggcgtgacaccgggcgtgttccccagagtgactt
FigureS6A-Hela-Rep2-TS4	Sample_R21037399-12a-3-cells-indel-2-26	TTN	gtggagtccagcacggcgcgggcg	1	gcaccgtccgcttcgagcgcgccgccgagttcctggcggcctgtgcgggcggcgacctggacgaggcgcgtctgatgctgcgcgccgccgaccctggccccggcgccgagctcgaccccgccgcgccgccgcccgcccgcgccgtgctggactccaccaacgccgacggtatcagcgccctgcaccaggtcagcgccccccgcccggcgtctcccggggccaggtccaccctctgctgcgccacctggggcatcctccttc
FigureS6A-Hela-Rep2-TS5	Sample_R21037399-12a-3-cells-indel-2-26	TTN	ccattccccttcgacctactctct	0	gaccaccccacttccgaattggagccgcttcaactggccctgggcttagccactctgtgctgaccactctgccccaggcctccttaccattccccttcgacctactctcttccgcattggagtcgctttaactggccctggctttggcagcctgtgctgacccatgcagtcctccttaccatccctccctcgacttcccctcttccgatg
FigureS6A-Hela-Rep2-TS6	Sample_R21037399-12a-3-cells-indel-2-26	TTN	gccacctctccatcctcttgcttt	1	ttaggatggccttctccgacggatgtctcccttgcgtcccgcctccccttcttgtaggcctgcatcatcaccgtttttctggacaaccccaaagtaccccgtctccctggctttagccacctctccatcctcttgctttctttgcctggacaccccgttctcctgtggattcgggtcacctctcactc
FigureS6A-Hela-Rep2-TS7	Sample_R21037399-12a-3-cells-indel-2-26	TTN	ccccagactccccatgtcccctca	0	acctggccgatgaggaagtactgagcctgttggaggaactggcccggaaacaggaggacgtgagtgtcagggctgaggggcttaccccagactccccatgtcccctcagctcctcagaggagggtgcagagggggaacccccccgacttctgacacccaccaccccagcgacctgctatttccctc
FigureS6A-Hela-Rep2-TS8	Sample_R21037399-12a-3-cells-indel-2-26	CCN	tacggcggacgaattccccgggg	1	ctcaggccgctagaatggaccccggcagcggcgaggaagcggaactctctgcggctccctctccgcagtgcgccggcaaggtccaggtcccagcctccccaccgccgcccgcgccctcctaggcctcggagcggcgcctttctgcggcctcgaaggtggggtgggaaagtttggggagtcccggctctcacagcctgtcgtgagaactgcccccggggaattcgtccgccgtacggaaaaactggccggagcagagtcgtccgcggttc
FigureS6A-Hela-Rep2-TS9	Sample_R21037399-12a-3-cells-indel-2-26	CCN	tgacctaaatctggcgtggctgg	0	tcctcccatttctctggggacaccctggctctccccaccactgactgtggcctgtgctctccacctctggggagggaaggccctggggtcttccttcccgcgagtttccctgacctaaatctggcgtggctgggtagtggccagcagtggtgatgcccagcctgttctgcctcctccttccccaccccaggagccctttccttggcctaggacctggcttctcagccactgaccggccccctgcttccagtgcgccacttaccccttccagcttccc
FigureS6A-Hela-Rep2-TS10	Sample_R21037399-12a-3-cells-indel-2-26	CCN	tgcctggaccacaagggcagaac	1	ttgccttgaaggggccctaaaagagtggctgtagaaaaatcggaggggtagggaagcagggaggagaggggtattcatttccctagctccagggacggctataccagtccctttccactttgctaactgtcctagtccgaaactgacagcccgttctcacagcccagaattactgcgtccaaacaggccgcaccctagacccaagtttgttctgcccttgtggtccaggcaagggaaactgaacccctggtagggg
FigureS6A-Hela-Rep2-TS11	Sample_R21037399-12a-3-cells-indel-2-26	CTN	aagagataggatcgccctatgtt	0	accccgcagtctgtagttagcacccaggctgggaacaacagcctgtgttcctctccctttccttggtaccttctcttcttgttcctttatttttttctgaagagataggatcgccctatgttgtccaggctggactcgaactcctgcccacaagccatcctcccaccacagcctcctgagtagctggggttacaggcacgcagcaccgcggcactgcaccggctattgttcttttatttttttccctctttgtccctgaaagagtcaagctac
FigureS6A-Hela-Rep2-TS12	Sample_R21037399-12a-3-cells-indel-2-26	TCN	gactaggacagttagcaaagtgg	1	cttgtgctagttcccagccattgccttgaaggggccctaaaagagtggctgtagaaaaatcggaggggtagggaagcagggaggagaggggtattcatttccctagctccagggacggctataccagtccctttccactttgctaactgtcctagtccgaaactgacagcccgttctcacagcccagaattactgcgtccaaacaggccgcaccctagacccaagtttgttctgcccttgtggtccaggcaagggaaactga
FigureS6A-Hela-Rep2-TS13	Sample_R21037399-12a-3-cells-indel-2-26	TCN	ttggcctaggacctggcttctca	0	cctgacctaaatctggcgtggctgggtagtggccagcagtggtgatgcccagcctgttctgcctcctccttccccaccccaggagccctttccttggcctaggacctggcttctcagccactgaccggccccctgcttccagtgcgccacttaccccttccagcttcccagtggtctctggtctgggagaggcaggacaaaggtctttgtttgctggagaaaaggttgtctgcgataaataaggaaaaccacgaaagcctggttg
FigureS6A-Hela-Rep2-TS14	Sample_R21037399-12a-3-cells-indel-2-26	TCN	taccccttccaaggccagggagc	1	gctgctaacaccgcaagttcctcagaccctggcacaaaggccttggctacaggcctccaagtagggaggagggggaggagtggctgcctggccacagtgtgaccttcagaggcccccagagaaggacacctggcccctgcctgcctagaaccgcccctcctgtgctccctggccttggaaggggtatgaaatttccgtcccctttcctccttggggcccaggaggagtggagggtcccgggagaata
FigureS6A-Hela-Rep2-TS15	Sample_R21037399-12a-3-cells-indel-2-26	TCN	caggcaaactcctggcagttctac	0	ttgtcagtaatcaaatcagaccacgatttcccaggcaaactcctggcagttctacatttaggaatgactagctagagacatcctgaagaatgagttattcggggaggcgccagccacctcctctaacttcacctctatctgccctctgtgtgggtaccccttgctt
FigureS6A-Hela-Rep2-TS16	Sample_R21037399-12a-3-cells-indel-2-26	TCN	ctgtgttagccaggatggtctcca	0	cgggttcacgccattcttctgcctcagcctcctgagtagctgggactacaggcgcccaccaccacgcctggctaattttttgtatttttagtagaggcggggtttcactgtgttagccaggatggtctccatctcctgacctcatgatccgcccacctcagccttccaaagtgctgggattacaggcgtgagccaccgtgcccggccctacagaatggtctttcctaaccacacagcaagtcaggaagtccctgcctagtgacacctac
FigureS6A-Hela-Rep2-TS17	Sample_R21037399-12a-3-cells-indel-2-26	TCN	aatatcccagaatggacaggagc	1	ggcattgattgggcttgaccttgagagtgggaacagcccacatgatcaaatgataggaaatgggtccccagggaagagagaaagctgaggggtgacttgactgatatctccaggctcctgtccattctgggatatttgaaatctttgaagacaggacacgtattcacctgaaagtgtgcaggggcctggagccacagacttttccatttgcaggagtggtgaaaaagaagggatccagacctcgt
FigureS6A-Hela-Rep2-TS18	Sample_R21037399-12a-3-cells-indel-2-26	TCN	cttgagaggggcttcctgtgacc	0	ttccgtcccctttcctccttggggcccaggaggagtggagggtcccgggagaatattgtcagggggaaggcagggggtgtcatgggaatgggtgagggggctgaggtgcagaatccagggggtccctgcaggagccgcagtggtaagctgtccagctggaagcctggtaactgttgttttctcttgagaggggcttcctgtgaccttggctgtctctgggagcagggctggggtacctgagtggggtgcatttggggtgtgtgggaaggagagggaa
FigureS6A-Hela-Rep3-TS1	Sample_R21037399-12a-3-cells-indel-3-26	TTN	ctggggctagaggagctaggatg	0	cgtagagtcccatgtctgccggcttccagagcctgcactcctccaccttggcttggctttgctggggctagaggagctaggatgcacagcagctctgtgaccctttgtttgagaggaacaggaaaaccacccttctctctggcccactgtgtcctcttcctgccctgccatccccttctgtgaatgttagacccatgggagcagctggtcagaggggaccccggcctggggcccctaaccctatgtagcctcagtcttcccatcaggctctcagctcag
FigureS6A-Hela-Rep3-TS2	Sample_R21037399-12a-3-cells-indel-3-26	TTN	tcatctgtgcccctccctccctg	0	ggggcccctaaccctatgtagcctcagtcttcccatcaggctctcagctcagcctgagtgttgaggccccagtggctgctctgggggcctcctgagtttctcatctgtgcccctccctccctggcccaggtgaaggtgtggttccagaaccggaggacaaagtacaaacggcagaagctggaggaggaagggcctgagtccgagcagaagaagaagggctcccatcacatcaaccggtg
FigureS6A-Hela-Rep3-TS3	Sample_R21037399-12a-3-cells-indel-3-27	TTN	aggagtgttcagtctccgtgaac	0	gaatttggctcagcaggcacctgcctcagctgctcacttgagcctctgggtctagaaccctctggggaccgtttgaggagtgttcagtctccgtgaacgttcccttagcactctgccacttattgggtcagctgttaacatcagtacgttaatgtttcctgatggtccatgtctgttactcgcctgtcaagtggcgtgacaccgggcgtgttccccagagtgactt
FigureS6A-Hela-Rep3-TS4	Sample_R21037399-12a-3-cells-indel-3-26	TTN	gtggagtccagcacggcgcgggcg	1	gcaccgtccgcttcgagcgcgccgccgagttcctggcggcctgtgcgggcggcgacctggacgaggcgcgtctgatgctgcgcgccgccgaccctggccccggcgccgagctcgaccccgccgcgccgccgcccgcccgcgccgtgctggactccaccaacgccgacggtatcagcgccctgcaccaggtcagcgccccccgcccggcgtctcccggggccaggtccaccctctgctgcgccacctggggcatcctccttc
FigureS6A-Hela-Rep3-TS5	Sample_R21037399-12a-3-cells-indel-3-26	TTN	ccattccccttcgacctactctct	0	gaccaccccacttccgaattggagccgcttcaactggccctgggcttagccactctgtgctgaccactctgccccaggcctccttaccattccccttcgacctactctcttccgcattggagtcgctttaactggccctggctttggcagcctgtgctgacccatgcagtcctccttaccatccctccctcgacttcccctcttccgatg
FigureS6A-Hela-Rep3-TS6	Sample_R21037399-12a-3-cells-indel-3-26	TTN	gccacctctccatcctcttgcttt	1	ttaggatggccttctccgacggatgtctcccttgcgtcccgcctccccttcttgtaggcctgcatcatcaccgtttttctggacaaccccaaagtaccccgtctccctggctttagccacctctccatcctcttgctttctttgcctggacaccccgttctcctgtggattcgggtcacctctcactc
FigureS6A-Hela-Rep3-TS7	Sample_R21037399-12a-3-cells-indel-3-26	TTN	ccccagactccccatgtcccctca	0	acctggccgatgaggaagtactgagcctgttggaggaactggcccggaaacaggaggacgtgagtgtcagggctgaggggcttaccccagactccccatgtcccctcagctcctcagaggagggtgcagagggggaacccccccgacttctgacacccaccaccccagcgacctgctatttccctc
FigureS6A-Hela-Rep3-TS8	Sample_R21037399-12a-3-cells-indel-3-26	CCN	tacggcggacgaattccccgggg	1	ctcaggccgctagaatggaccccggcagcggcgaggaagcggaactctctgcggctccctctccgcagtgcgccggcaaggtccaggtcccagcctccccaccgccgcccgcgccctcctaggcctcggagcggcgcctttctgcggcctcgaaggtggggtgggaaagtttggggagtcccggctctcacagcctgtcgtgagaactgcccccggggaattcgtccgccgtacggaaaaactggccggagcagagtcgtccgcggttc
FigureS6A-Hela-Rep3-TS9	Sample_R21037399-12a-3-cells-indel-3-26	CCN	tgacctaaatctggcgtggctgg	0	tcctcccatttctctggggacaccctggctctccccaccactgactgtggcctgtgctctccacctctggggagggaaggccctggggtcttccttcccgcgagtttccctgacctaaatctggcgtggctgggtagtggccagcagtggtgatgcccagcctgttctgcctcctccttccccaccccaggagccctttccttggcctaggacctggcttctcagccactgaccggccccctgcttccagtgcgccacttaccccttccagcttccc
FigureS6A-Hela-Rep3-TS10	Sample_R21037399-12a-3-cells-indel-3-26	CCN	tgcctggaccacaagggcagaac	1	ttgccttgaaggggccctaaaagagtggctgtagaaaaatcggaggggtagggaagcagggaggagaggggtattcatttccctagctccagggacggctataccagtccctttccactttgctaactgtcctagtccgaaactgacagcccgttctcacagcccagaattactgcgtccaaacaggccgcaccctagacccaagtttgttctgcccttgtggtccaggcaagggaaactgaacccctggtagggg
FigureS6A-Hela-Rep3-TS11	Sample_R21037399-12a-3-cells-indel-3-26	CTN	aagagataggatcgccctatgtt	0	accccgcagtctgtagttagcacccaggctgggaacaacagcctgtgttcctctccctttccttggtaccttctcttcttgttcctttatttttttctgaagagataggatcgccctatgttgtccaggctggactcgaactcctgcccacaagccatcctcccaccacagcctcctgagtagctggggttacaggcacgcagcaccgcggcactgcaccggctattgttcttttatttttttccctctttgtccctgaaagagtcaagctac
FigureS6A-Hela-Rep3-TS12	Sample_R21037399-12a-3-cells-indel-3-26	TCN	gactaggacagttagcaaagtgg	1	cttgtgctagttcccagccattgccttgaaggggccctaaaagagtggctgtagaaaaatcggaggggtagggaagcagggaggagaggggtattcatttccctagctccagggacggctataccagtccctttccactttgctaactgtcctagtccgaaactgacagcccgttctcacagcccagaattactgcgtccaaacaggccgcaccctagacccaagtttgttctgcccttgtggtccaggcaagggaaactga
FigureS6A-Hela-Rep3-TS13	Sample_R21037399-12a-3-cells-indel-3-26	TCN	ttggcctaggacctggcttctca	0	cctgacctaaatctggcgtggctgggtagtggccagcagtggtgatgcccagcctgttctgcctcctccttccccaccccaggagccctttccttggcctaggacctggcttctcagccactgaccggccccctgcttccagtgcgccacttaccccttccagcttcccagtggtctctggtctgggagaggcaggacaaaggtctttgtttgctggagaaaaggttgtctgcgataaataaggaaaaccacgaaagcctggttg
FigureS6A-Hela-Rep3-TS14	Sample_R21037399-12a-3-cells-indel-3-26	TCN	taccccttccaaggccagggagc	1	gctgctaacaccgcaagttcctcagaccctggcacaaaggccttggctacaggcctccaagtagggaggagggggaggagtggctgcctggccacagtgtgaccttcagaggcccccagagaaggacacctggcccctgcctgcctagaaccgcccctcctgtgctccctggccttggaaggggtatgaaatttccgtcccctttcctccttggggcccaggaggagtggagggtcccgggagaata
FigureS6A-Hela-Rep3-TS15	Sample_R21037399-12a-3-cells-indel-3-26	TCN	caggcaaactcctggcagttctac	0	ttgtcagtaatcaaatcagaccacgatttcccaggcaaactcctggcagttctacatttaggaatgactagctagagacatcctgaagaatgagttattcggggaggcgccagccacctcctctaacttcacctctatctgccctctgtgtgggtaccccttgctt
FigureS6A-Hela-Rep3-TS16	Sample_R21037399-12a-3-cells-indel-3-26	TCN	ctgtgttagccaggatggtctcca	0	cgggttcacgccattcttctgcctcagcctcctgagtagctgggactacaggcgcccaccaccacgcctggctaattttttgtatttttagtagaggcggggtttcactgtgttagccaggatggtctccatctcctgacctcatgatccgcccacctcagccttccaaagtgctgggattacaggcgtgagccaccgtgcccggccctacagaatggtctttcctaaccacacagcaagtcaggaagtccctgcctagtgacacctac
FigureS6A-Hela-Rep3-TS17	Sample_R21037399-12a-3-cells-indel-3-26	TCN	aatatcccagaatggacaggagc	1	ggcattgattgggcttgaccttgagagtgggaacagcccacatgatcaaatgataggaaatgggtccccagggaagagagaaagctgaggggtgacttgactgatatctccaggctcctgtccattctgggatatttgaaatctttgaagacaggacacgtattcacctgaaagtgtgcaggggcctggagccacagacttttccatttgcaggagtggtgaaaaagaagggatccagacctcgt
FigureS6A-Hela-Rep3-TS18	Sample_R21037399-12a-3-cells-indel-3-26	TCN	cttgagaggggcttcctgtgacc	0	ttccgtcccctttcctccttggggcccaggaggagtggagggtcccgggagaatattgtcagggggaaggcagggggtgtcatgggaatgggtgagggggctgaggtgcagaatccagggggtccctgcaggagccgcagtggtaagctgtccagctggaagcctggtaactgttgttttctcttgagaggggcttcctgtgaccttggctgtctctgggagcagggctggggtacctgagtggggtgcatttggggtgtgtgggaaggagagggaa

## Sheet: Figure S6B HCT116
Site	Filename	PAM	sgRNA	Reverse1	amplicon_seq
FigureS6B-HCT116-Rep1-TS1	Sample_R21037399-12a-3-cells-indel-4-28	TTN	ctggggctagaggagctaggatg	0	cgtagagtcccatgtctgccggcttccagagcctgcactcctccaccttggcttggctttgctggggctagaggagctaggatgcacagcagctctgtgaccctttgtttgagaggaacaggaaaaccacccttctctctggcccactgtgtcctcttcctgccctgccatccccttctgtgaatgttagacccatgggagcagctggtcagaggggaccccggcctggggcccctaaccctatgtagcctcagtcttcccatcaggctctcagctcag
FigureS6B-HCT116-Rep1-TS2	Sample_R21037399-12a-3-cells-indel-4-28	TTN	tcatctgtgcccctccctccctg	0	ggggcccctaaccctatgtagcctcagtcttcccatcaggctctcagctcagcctgagtgttgaggccccagtggctgctctgggggcctcctgagtttctcatctgtgcccctccctccctggcccaggtgaaggtgtggttccagaaccggaggacaaagtacaaacggcagaagctggaggaggaagggcctgagtccgagcagaagaagaagggctcccatcacatcaaccggtg
FigureS6B-HCT116-Rep1-TS3	Sample_R21037399-12a-3-cells-indel-4-29	TTN	aggagtgttcagtctccgtgaac	0	gaatttggctcagcaggcacctgcctcagctgctcacttgagcctctgggtctagaaccctctggggaccgtttgaggagtgttcagtctccgtgaacgttcccttagcactctgccacttattgggtcagctgttaacatcagtacgttaatgtttcctgatggtccatgtctgttactcgcctgtcaagtggcgtgacaccgggcgtgttccccagagtgactt
FigureS6B-HCT116-Rep1-TS4	Sample_R21037399-12a-3-cells-indel-4-28	TTN	gtggagtccagcacggcgcgggcg	1	gcaccgtccgcttcgagcgcgccgccgagttcctggcggcctgtgcgggcggcgacctggacgaggcgcgtctgatgctgcgcgccgccgaccctggccccggcgccgagctcgaccccgccgcgccgccgcccgcccgcgccgtgctggactccaccaacgccgacggtatcagcgccctgcaccaggtcagcgccccccgcccggcgtctcccggggccaggtccaccctctgctgcgccacctggggcatcctccttc
FigureS6B-HCT116-Rep1-TS5	Sample_R21037399-12a-3-cells-indel-4-28	TTN	ccattccccttcgacctactctct	0	gaccaccccacttccgaattggagccgcttcaactggccctgggcttagccactctgtgctgaccactctgccccaggcctccttaccattccccttcgacctactctcttccgcattggagtcgctttaactggccctggctttggcagcctgtgctgacccatgcagtcctccttaccatccctccctcgacttcccctcttccgatg
FigureS6B-HCT116-Rep1-TS6	Sample_R21037399-12a-3-cells-indel-4-28	TTN	gccacctctccatcctcttgcttt	1	ttaggatggccttctccgacggatgtctcccttgcgtcccgcctccccttcttgtaggcctgcatcatcaccgtttttctggacaaccccaaagtaccccgtctccctggctttagccacctctccatcctcttgctttctttgcctggacaccccgttctcctgtggattcgggtcacctctcactc
FigureS6B-HCT116-Rep1-TS7	Sample_R21037399-12a-3-cells-indel-4-28	TTN	ccccagactccccatgtcccctca	0	acctggccgatgaggaagtactgagcctgttggaggaactggcccggaaacaggaggacgtgagtgtcagggctgaggggcttaccccagactccccatgtcccctcagctcctcagaggagggtgcagagggggaacccccccgacttctgacacccaccaccccagcgacctgctatttccctc
FigureS6B-HCT116-Rep1-TS8	Sample_R21037399-12a-3-cells-indel-4-28	CCN	tacggcggacgaattccccgggg	1	ctcaggccgctagaatggaccccggcagcggcgaggaagcggaactctctgcggctccctctccgcagtgcgccggcaaggtccaggtcccagcctccccaccgccgcccgcgccctcctaggcctcggagcggcgcctttctgcggcctcgaaggtggggtgggaaagtttggggagtcccggctctcacagcctgtcgtgagaactgcccccggggaattcgtccgccgtacggaaaaactggccggagcagagtcgtccgcggttc
FigureS6B-HCT116-Rep1-TS9	Sample_R21037399-12a-3-cells-indel-4-28	CCN	tgacctaaatctggcgtggctgg	0	tcctcccatttctctggggacaccctggctctccccaccactgactgtggcctgtgctctccacctctggggagggaaggccctggggtcttccttcccgcgagtttccctgacctaaatctggcgtggctgggtagtggccagcagtggtgatgcccagcctgttctgcctcctccttccccaccccaggagccctttccttggcctaggacctggcttctcagccactgaccggccccctgcttccagtgcgccacttaccccttccagcttccc
FigureS6B-HCT116-Rep1-TS10	Sample_R21037399-12a-3-cells-indel-4-28	CCN	tgcctggaccacaagggcagaac	1	ttgccttgaaggggccctaaaagagtggctgtagaaaaatcggaggggtagggaagcagggaggagaggggtattcatttccctagctccagggacggctataccagtccctttccactttgctaactgtcctagtccgaaactgacagcccgttctcacagcccagaattactgcgtccaaacaggccgcaccctagacccaagtttgttctgcccttgtggtccaggcaagggaaactgaacccctggtagggg
FigureS6B-HCT116-Rep1-TS11	Sample_R21037399-12a-3-cells-indel-4-28	CTN	aagagataggatcgccctatgtt	0	accccgcagtctgtagttagcacccaggctgggaacaacagcctgtgttcctctccctttccttggtaccttctcttcttgttcctttatttttttctgaagagataggatcgccctatgttgtccaggctggactcgaactcctgcccacaagccatcctcccaccacagcctcctgagtagctggggttacaggcacgcagcaccgcggcactgcaccggctattgttcttttatttttttccctctttgtccctgaaagagtcaagctac
FigureS6B-HCT116-Rep1-TS12	Sample_R21037399-12a-3-cells-indel-4-28	TCN	gactaggacagttagcaaagtgg	1	cttgtgctagttcccagccattgccttgaaggggccctaaaagagtggctgtagaaaaatcggaggggtagggaagcagggaggagaggggtattcatttccctagctccagggacggctataccagtccctttccactttgctaactgtcctagtccgaaactgacagcccgttctcacagcccagaattactgcgtccaaacaggccgcaccctagacccaagtttgttctgcccttgtggtccaggcaagggaaactga
FigureS6B-HCT116-Rep1-TS13	Sample_R21037399-12a-3-cells-indel-4-28	TCN	ttggcctaggacctggcttctca	0	cctgacctaaatctggcgtggctgggtagtggccagcagtggtgatgcccagcctgttctgcctcctccttccccaccccaggagccctttccttggcctaggacctggcttctcagccactgaccggccccctgcttccagtgcgccacttaccccttccagcttcccagtggtctctggtctgggagaggcaggacaaaggtctttgtttgctggagaaaaggttgtctgcgataaataaggaaaaccacgaaagcctggttg
FigureS6B-HCT116-Rep1-TS14	Sample_R21037399-12a-3-cells-indel-4-28	TCN	taccccttccaaggccagggagc	1	gctgctaacaccgcaagttcctcagaccctggcacaaaggccttggctacaggcctccaagtagggaggagggggaggagtggctgcctggccacagtgtgaccttcagaggcccccagagaaggacacctggcccctgcctgcctagaaccgcccctcctgtgctccctggccttggaaggggtatgaaatttccgtcccctttcctccttggggcccaggaggagtggagggtcccgggagaata
FigureS6B-HCT116-Rep1-TS15	Sample_R21037399-12a-3-cells-indel-4-28	TCN	caggcaaactcctggcagttctac	0	ttgtcagtaatcaaatcagaccacgatttcccaggcaaactcctggcagttctacatttaggaatgactagctagagacatcctgaagaatgagttattcggggaggcgccagccacctcctctaacttcacctctatctgccctctgtgtgggtaccccttgctt
FigureS6B-HCT116-Rep1-TS16	Sample_R21037399-12a-3-cells-indel-4-28	TCN	ctgtgttagccaggatggtctcca	0	cgggttcacgccattcttctgcctcagcctcctgagtagctgggactacaggcgcccaccaccacgcctggctaattttttgtatttttagtagaggcggggtttcactgtgttagccaggatggtctccatctcctgacctcatgatccgcccacctcagccttccaaagtgctgggattacaggcgtgagccaccgtgcccggccctacagaatggtctttcctaaccacacagcaagtcaggaagtccctgcctagtgacacctac
FigureS6B-HCT116-Rep1-TS17	Sample_R21037399-12a-3-cells-indel-4-28	TCN	aatatcccagaatggacaggagc	1	ggcattgattgggcttgaccttgagagtgggaacagcccacatgatcaaatgataggaaatgggtccccagggaagagagaaagctgaggggtgacttgactgatatctccaggctcctgtccattctgggatatttgaaatctttgaagacaggacacgtattcacctgaaagtgtgcaggggcctggagccacagacttttccatttgcaggagtggtgaaaaagaagggatccagacctcgt
FigureS6B-HCT116-Rep1-TS18	Sample_R21037399-12a-3-cells-indel-4-28	TCN	cttgagaggggcttcctgtgacc	0	ttccgtcccctttcctccttggggcccaggaggagtggagggtcccgggagaatattgtcagggggaaggcagggggtgtcatgggaatgggtgagggggctgaggtgcagaatccagggggtccctgcaggagccgcagtggtaagctgtccagctggaagcctggtaactgttgttttctcttgagaggggcttcctgtgaccttggctgtctctgggagcagggctggggtacctgagtggggtgcatttggggtgtgtgggaaggagagggaa
FigureS6B-HCT116-Rep2-TS1	Sample_R21037399-12a-3-cells-indel-5-28	TTN	ctggggctagaggagctaggatg	0	cgtagagtcccatgtctgccggcttccagagcctgcactcctccaccttggcttggctttgctggggctagaggagctaggatgcacagcagctctgtgaccctttgtttgagaggaacaggaaaaccacccttctctctggcccactgtgtcctcttcctgccctgccatccccttctgtgaatgttagacccatgggagcagctggtcagaggggaccccggcctggggcccctaaccctatgtagcctcagtcttcccatcaggctctcagctcag
FigureS6B-HCT116-Rep2-TS2	Sample_R21037399-12a-3-cells-indel-5-28	TTN	tcatctgtgcccctccctccctg	0	ggggcccctaaccctatgtagcctcagtcttcccatcaggctctcagctcagcctgagtgttgaggccccagtggctgctctgggggcctcctgagtttctcatctgtgcccctccctccctggcccaggtgaaggtgtggttccagaaccggaggacaaagtacaaacggcagaagctggaggaggaagggcctgagtccgagcagaagaagaagggctcccatcacatcaaccggtg
FigureS6B-HCT116-Rep2-TS3	Sample_R21037399-12a-3-cells-indel-5-29	TTN	aggagtgttcagtctccgtgaac	0	gaatttggctcagcaggcacctgcctcagctgctcacttgagcctctgggtctagaaccctctggggaccgtttgaggagtgttcagtctccgtgaacgttcccttagcactctgccacttattgggtcagctgttaacatcagtacgttaatgtttcctgatggtccatgtctgttactcgcctgtcaagtggcgtgacaccgggcgtgttccccagagtgactt
FigureS6B-HCT116-Rep2-TS4	Sample_R21037399-12a-3-cells-indel-5-28	TTN	gtggagtccagcacggcgcgggcg	1	gcaccgtccgcttcgagcgcgccgccgagttcctggcggcctgtgcgggcggcgacctggacgaggcgcgtctgatgctgcgcgccgccgaccctggccccggcgccgagctcgaccccgccgcgccgccgcccgcccgcgccgtgctggactccaccaacgccgacggtatcagcgccctgcaccaggtcagcgccccccgcccggcgtctcccggggccaggtccaccctctgctgcgccacctggggcatcctccttc
FigureS6B-HCT116-Rep2-TS5	Sample_R21037399-12a-3-cells-indel-5-28	TTN	ccattccccttcgacctactctct	0	gaccaccccacttccgaattggagccgcttcaactggccctgggcttagccactctgtgctgaccactctgccccaggcctccttaccattccccttcgacctactctcttccgcattggagtcgctttaactggccctggctttggcagcctgtgctgacccatgcagtcctccttaccatccctccctcgacttcccctcttccgatg
FigureS6B-HCT116-Rep2-TS6	Sample_R21037399-12a-3-cells-indel-5-28	TTN	gccacctctccatcctcttgcttt	1	ttaggatggccttctccgacggatgtctcccttgcgtcccgcctccccttcttgtaggcctgcatcatcaccgtttttctggacaaccccaaagtaccccgtctccctggctttagccacctctccatcctcttgctttctttgcctggacaccccgttctcctgtggattcgggtcacctctcactc
FigureS6B-HCT116-Rep2-TS7	Sample_R21037399-12a-3-cells-indel-5-28	TTN	ccccagactccccatgtcccctca	0	acctggccgatgaggaagtactgagcctgttggaggaactggcccggaaacaggaggacgtgagtgtcagggctgaggggcttaccccagactccccatgtcccctcagctcctcagaggagggtgcagagggggaacccccccgacttctgacacccaccaccccagcgacctgctatttccctc
FigureS6B-HCT116-Rep2-TS8	Sample_R21037399-12a-3-cells-indel-5-28	CCN	tacggcggacgaattccccgggg	1	ctcaggccgctagaatggaccccggcagcggcgaggaagcggaactctctgcggctccctctccgcagtgcgccggcaaggtccaggtcccagcctccccaccgccgcccgcgccctcctaggcctcggagcggcgcctttctgcggcctcgaaggtggggtgggaaagtttggggagtcccggctctcacagcctgtcgtgagaactgcccccggggaattcgtccgccgtacggaaaaactggccggagcagagtcgtccgcggttc
FigureS6B-HCT116-Rep2-TS9	Sample_R21037399-12a-3-cells-indel-5-28	CCN	tgacctaaatctggcgtggctgg	0	tcctcccatttctctggggacaccctggctctccccaccactgactgtggcctgtgctctccacctctggggagggaaggccctggggtcttccttcccgcgagtttccctgacctaaatctggcgtggctgggtagtggccagcagtggtgatgcccagcctgttctgcctcctccttccccaccccaggagccctttccttggcctaggacctggcttctcagccactgaccggccccctgcttccagtgcgccacttaccccttccagcttccc
FigureS6B-HCT116-Rep2-TS10	Sample_R21037399-12a-3-cells-indel-5-28	CCN	tgcctggaccacaagggcagaac	1	ttgccttgaaggggccctaaaagagtggctgtagaaaaatcggaggggtagggaagcagggaggagaggggtattcatttccctagctccagggacggctataccagtccctttccactttgctaactgtcctagtccgaaactgacagcccgttctcacagcccagaattactgcgtccaaacaggccgcaccctagacccaagtttgttctgcccttgtggtccaggcaagggaaactgaacccctggtagggg
FigureS6B-HCT116-Rep2-TS11	Sample_R21037399-12a-3-cells-indel-5-28	CTN	aagagataggatcgccctatgtt	0	accccgcagtctgtagttagcacccaggctgggaacaacagcctgtgttcctctccctttccttggtaccttctcttcttgttcctttatttttttctgaagagataggatcgccctatgttgtccaggctggactcgaactcctgcccacaagccatcctcccaccacagcctcctgagtagctggggttacaggcacgcagcaccgcggcactgcaccggctattgttcttttatttttttccctctttgtccctgaaagagtcaagctac
FigureS6B-HCT116-Rep2-TS12	Sample_R21037399-12a-3-cells-indel-5-28	TCN	gactaggacagttagcaaagtgg	1	cttgtgctagttcccagccattgccttgaaggggccctaaaagagtggctgtagaaaaatcggaggggtagggaagcagggaggagaggggtattcatttccctagctccagggacggctataccagtccctttccactttgctaactgtcctagtccgaaactgacagcccgttctcacagcccagaattactgcgtccaaacaggccgcaccctagacccaagtttgttctgcccttgtggtccaggcaagggaaactga
FigureS6B-HCT116-Rep2-TS13	Sample_R21037399-12a-3-cells-indel-5-28	TCN	ttggcctaggacctggcttctca	0	cctgacctaaatctggcgtggctgggtagtggccagcagtggtgatgcccagcctgttctgcctcctccttccccaccccaggagccctttccttggcctaggacctggcttctcagccactgaccggccccctgcttccagtgcgccacttaccccttccagcttcccagtggtctctggtctgggagaggcaggacaaaggtctttgtttgctggagaaaaggttgtctgcgataaataaggaaaaccacgaaagcctggttg
FigureS6B-HCT116-Rep2-TS14	Sample_R21037399-12a-3-cells-indel-5-28	TCN	taccccttccaaggccagggagc	1	gctgctaacaccgcaagttcctcagaccctggcacaaaggccttggctacaggcctccaagtagggaggagggggaggagtggctgcctggccacagtgtgaccttcagaggcccccagagaaggacacctggcccctgcctgcctagaaccgcccctcctgtgctccctggccttggaaggggtatgaaatttccgtcccctttcctccttggggcccaggaggagtggagggtcccgggagaata
FigureS6B-HCT116-Rep2-TS15	Sample_R21037399-12a-3-cells-indel-5-28	TCN	caggcaaactcctggcagttctac	0	ttgtcagtaatcaaatcagaccacgatttcccaggcaaactcctggcagttctacatttaggaatgactagctagagacatcctgaagaatgagttattcggggaggcgccagccacctcctctaacttcacctctatctgccctctgtgtgggtaccccttgctt
FigureS6B-HCT116-Rep2-TS16	Sample_R21037399-12a-3-cells-indel-5-28	TCN	ctgtgttagccaggatggtctcca	0	cgggttcacgccattcttctgcctcagcctcctgagtagctgggactacaggcgcccaccaccacgcctggctaattttttgtatttttagtagaggcggggtttcactgtgttagccaggatggtctccatctcctgacctcatgatccgcccacctcagccttccaaagtgctgggattacaggcgtgagccaccgtgcccggccctacagaatggtctttcctaaccacacagcaagtcaggaagtccctgcctagtgacacctac
FigureS6B-HCT116-Rep2-TS17	Sample_R21037399-12a-3-cells-indel-5-28	TCN	aatatcccagaatggacaggagc	1	ggcattgattgggcttgaccttgagagtgggaacagcccacatgatcaaatgataggaaatgggtccccagggaagagagaaagctgaggggtgacttgactgatatctccaggctcctgtccattctgggatatttgaaatctttgaagacaggacacgtattcacctgaaagtgtgcaggggcctggagccacagacttttccatttgcaggagtggtgaaaaagaagggatccagacctcgt
FigureS6B-HCT116-Rep2-TS18	Sample_R21037399-12a-3-cells-indel-5-28	TCN	cttgagaggggcttcctgtgacc	0	ttccgtcccctttcctccttggggcccaggaggagtggagggtcccgggagaatattgtcagggggaaggcagggggtgtcatgggaatgggtgagggggctgaggtgcagaatccagggggtccctgcaggagccgcagtggtaagctgtccagctggaagcctggtaactgttgttttctcttgagaggggcttcctgtgaccttggctgtctctgggagcagggctggggtacctgagtggggtgcatttggggtgtgtgggaaggagagggaa
FigureS6B-HCT116-Rep3-TS1	Sample_R21037399-12a-3-cells-indel-6-28	TTN	ctggggctagaggagctaggatg	0	cgtagagtcccatgtctgccggcttccagagcctgcactcctccaccttggcttggctttgctggggctagaggagctaggatgcacagcagctctgtgaccctttgtttgagaggaacaggaaaaccacccttctctctggcccactgtgtcctcttcctgccctgccatccccttctgtgaatgttagacccatgggagcagctggtcagaggggaccccggcctggggcccctaaccctatgtagcctcagtcttcccatcaggctctcagctcag
FigureS6B-HCT116-Rep3-TS2	Sample_R21037399-12a-3-cells-indel-6-28	TTN	tcatctgtgcccctccctccctg	0	ggggcccctaaccctatgtagcctcagtcttcccatcaggctctcagctcagcctgagtgttgaggccccagtggctgctctgggggcctcctgagtttctcatctgtgcccctccctccctggcccaggtgaaggtgtggttccagaaccggaggacaaagtacaaacggcagaagctggaggaggaagggcctgagtccgagcagaagaagaagggctcccatcacatcaaccggtg
FigureS6B-HCT116-Rep3-TS3	Sample_R21037399-12a-3-cells-indel-6-29	TTN	aggagtgttcagtctccgtgaac	0	gaatttggctcagcaggcacctgcctcagctgctcacttgagcctctgggtctagaaccctctggggaccgtttgaggagtgttcagtctccgtgaacgttcccttagcactctgccacttattgggtcagctgttaacatcagtacgttaatgtttcctgatggtccatgtctgttactcgcctgtcaagtggcgtgacaccgggcgtgttccccagagtgactt
FigureS6B-HCT116-Rep3-TS4	Sample_R21037399-12a-3-cells-indel-6-28	TTN	gtggagtccagcacggcgcgggcg	1	gcaccgtccgcttcgagcgcgccgccgagttcctggcggcctgtgcgggcggcgacctggacgaggcgcgtctgatgctgcgcgccgccgaccctggccccggcgccgagctcgaccccgccgcgccgccgcccgcccgcgccgtgctggactccaccaacgccgacggtatcagcgccctgcaccaggtcagcgccccccgcccggcgtctcccggggccaggtccaccctctgctgcgccacctggggcatcctccttc
FigureS6B-HCT116-Rep3-TS5	Sample_R21037399-12a-3-cells-indel-6-28	TTN	ccattccccttcgacctactctct	0	gaccaccccacttccgaattggagccgcttcaactggccctgggcttagccactctgtgctgaccactctgccccaggcctccttaccattccccttcgacctactctcttccgcattggagtcgctttaactggccctggctttggcagcctgtgctgacccatgcagtcctccttaccatccctccctcgacttcccctcttccgatg
FigureS6B-HCT116-Rep3-TS6	Sample_R21037399-12a-3-cells-indel-6-28	TTN	gccacctctccatcctcttgcttt	1	ttaggatggccttctccgacggatgtctcccttgcgtcccgcctccccttcttgtaggcctgcatcatcaccgtttttctggacaaccccaaagtaccccgtctccctggctttagccacctctccatcctcttgctttctttgcctggacaccccgttctcctgtggattcgggtcacctctcactc
FigureS6B-HCT116-Rep3-TS7	Sample_R21037399-12a-3-cells-indel-6-28	TTN	ccccagactccccatgtcccctca	0	acctggccgatgaggaagtactgagcctgttggaggaactggcccggaaacaggaggacgtgagtgtcagggctgaggggcttaccccagactccccatgtcccctcagctcctcagaggagggtgcagagggggaacccccccgacttctgacacccaccaccccagcgacctgctatttccctc
FigureS6B-HCT116-Rep3-TS8	Sample_R21037399-12a-3-cells-indel-6-28	CCN	tacggcggacgaattccccgggg	1	ctcaggccgctagaatggaccccggcagcggcgaggaagcggaactctctgcggctccctctccgcagtgcgccggcaaggtccaggtcccagcctccccaccgccgcccgcgccctcctaggcctcggagcggcgcctttctgcggcctcgaaggtggggtgggaaagtttggggagtcccggctctcacagcctgtcgtgagaactgcccccggggaattcgtccgccgtacggaaaaactggccggagcagagtcgtccgcggttc
FigureS6B-HCT116-Rep3-TS9	Sample_R21037399-12a-3-cells-indel-6-28	CCN	tgacctaaatctggcgtggctgg	0	tcctcccatttctctggggacaccctggctctccccaccactgactgtggcctgtgctctccacctctggggagggaaggccctggggtcttccttcccgcgagtttccctgacctaaatctggcgtggctgggtagtggccagcagtggtgatgcccagcctgttctgcctcctccttccccaccccaggagccctttccttggcctaggacctggcttctcagccactgaccggccccctgcttccagtgcgccacttaccccttccagcttccc
FigureS6B-HCT116-Rep3-TS10	Sample_R21037399-12a-3-cells-indel-6-28	CCN	tgcctggaccacaagggcagaac	1	ttgccttgaaggggccctaaaagagtggctgtagaaaaatcggaggggtagggaagcagggaggagaggggtattcatttccctagctccagggacggctataccagtccctttccactttgctaactgtcctagtccgaaactgacagcccgttctcacagcccagaattactgcgtccaaacaggccgcaccctagacccaagtttgttctgcccttgtggtccaggcaagggaaactgaacccctggtagggg
FigureS6B-HCT116-Rep3-TS11	Sample_R21037399-12a-3-cells-indel-6-28	CTN	aagagataggatcgccctatgtt	0	accccgcagtctgtagttagcacccaggctgggaacaacagcctgtgttcctctccctttccttggtaccttctcttcttgttcctttatttttttctgaagagataggatcgccctatgttgtccaggctggactcgaactcctgcccacaagccatcctcccaccacagcctcctgagtagctggggttacaggcacgcagcaccgcggcactgcaccggctattgttcttttatttttttccctctttgtccctgaaagagtcaagctac
FigureS6B-HCT116-Rep3-TS12	Sample_R21037399-12a-3-cells-indel-6-28	TCN	gactaggacagttagcaaagtgg	1	cttgtgctagttcccagccattgccttgaaggggccctaaaagagtggctgtagaaaaatcggaggggtagggaagcagggaggagaggggtattcatttccctagctccagggacggctataccagtccctttccactttgctaactgtcctagtccgaaactgacagcccgttctcacagcccagaattactgcgtccaaacaggccgcaccctagacccaagtttgttctgcccttgtggtccaggcaagggaaactga
FigureS6B-HCT116-Rep3-TS13	Sample_R21037399-12a-3-cells-indel-6-28	TCN	ttggcctaggacctggcttctca	0	cctgacctaaatctggcgtggctgggtagtggccagcagtggtgatgcccagcctgttctgcctcctccttccccaccccaggagccctttccttggcctaggacctggcttctcagccactgaccggccccctgcttccagtgcgccacttaccccttccagcttcccagtggtctctggtctgggagaggcaggacaaaggtctttgtttgctggagaaaaggttgtctgcgataaataaggaaaaccacgaaagcctggttg
FigureS6B-HCT116-Rep3-TS14	Sample_R21037399-12a-3-cells-indel-6-28	TCN	taccccttccaaggccagggagc	1	gctgctaacaccgcaagttcctcagaccctggcacaaaggccttggctacaggcctccaagtagggaggagggggaggagtggctgcctggccacagtgtgaccttcagaggcccccagagaaggacacctggcccctgcctgcctagaaccgcccctcctgtgctccctggccttggaaggggtatgaaatttccgtcccctttcctccttggggcccaggaggagtggagggtcccgggagaata
FigureS6B-HCT116-Rep3-TS15	Sample_R21037399-12a-3-cells-indel-6-28	TCN	caggcaaactcctggcagttctac	0	ttgtcagtaatcaaatcagaccacgatttcccaggcaaactcctggcagttctacatttaggaatgactagctagagacatcctgaagaatgagttattcggggaggcgccagccacctcctctaacttcacctctatctgccctctgtgtgggtaccccttgctt
FigureS6B-HCT116-Rep3-TS16	Sample_R21037399-12a-3-cells-indel-6-28	TCN	ctgtgttagccaggatggtctcca	0	cgggttcacgccattcttctgcctcagcctcctgagtagctgggactacaggcgcccaccaccacgcctggctaattttttgtatttttagtagaggcggggtttcactgtgttagccaggatggtctccatctcctgacctcatgatccgcccacctcagccttccaaagtgctgggattacaggcgtgagccaccgtgcccggccctacagaatggtctttcctaaccacacagcaagtcaggaagtccctgcctagtgacacctac
FigureS6B-HCT116-Rep3-TS17	Sample_R21037399-12a-3-cells-indel-6-28	TCN	aatatcccagaatggacaggagc	1	ggcattgattgggcttgaccttgagagtgggaacagcccacatgatcaaatgataggaaatgggtccccagggaagagagaaagctgaggggtgacttgactgatatctccaggctcctgtccattctgggatatttgaaatctttgaagacaggacacgtattcacctgaaagtgtgcaggggcctggagccacagacttttccatttgcaggagtggtgaaaaagaagggatccagacctcgt
FigureS6B-HCT116-Rep3-TS18	Sample_R21037399-12a-3-cells-indel-6-28	TCN	cttgagaggggcttcctgtgacc	0	ttccgtcccctttcctccttggggcccaggaggagtggagggtcccgggagaatattgtcagggggaaggcagggggtgtcatgggaatgggtgagggggctgaggtgcagaatccagggggtccctgcaggagccgcagtggtaagctgtccagctggaagcctggtaactgttgttttctcttgagaggggcttcctgtgaccttggctgtctctgggagcagggctggggtacctgagtggggtgcatttggggtgtgtgggaaggagagggaa

## Sheet: Figure S6C A375
Site	Filename	PAM	sgRNA	Reverse1	amplicon_seq
FigureS6C-A375-Rep1-TS1	Sample_R21037399-12a-3-cells-indel-40-34	TTN	ctggggctagaggagctaggatg	0	cgtagagtcccatgtctgccggcttccagagcctgcactcctccaccttggcttggctttgctggggctagaggagctaggatgcacagcagctctgtgaccctttgtttgagaggaacaggaaaaccacccttctctctggcccactgtgtcctcttcctgccctgccatccccttctgtgaatgttagacccatgggagcagctggtcagaggggaccccggcctggggcccctaaccctatgtagcctcagtcttcccatcaggctctcagctcag
FigureS6C-A375-Rep1-TS2	Sample_R21037399-12a-3-cells-indel-40-34	TTN	tcatctgtgcccctccctccctg	0	ggggcccctaaccctatgtagcctcagtcttcccatcaggctctcagctcagcctgagtgttgaggccccagtggctgctctgggggcctcctgagtttctcatctgtgcccctccctccctggcccaggtgaaggtgtggttccagaaccggaggacaaagtacaaacggcagaagctggaggaggaagggcctgagtccgagcagaagaagaagggctcccatcacatcaaccggtg
FigureS6C-A375-Rep1-TS3	Sample_R21037399-12a-3-cells-indel-40-35	TTN	aggagtgttcagtctccgtgaac	0	gaatttggctcagcaggcacctgcctcagctgctcacttgagcctctgggtctagaaccctctggggaccgtttgaggagtgttcagtctccgtgaacgttcccttagcactctgccacttattgggtcagctgttaacatcagtacgttaatgtttcctgatggtccatgtctgttactcgcctgtcaagtggcgtgacaccgggcgtgttccccagagtgactt
FigureS6C-A375-Rep1-TS4	Sample_R21037399-12a-3-cells-indel-40-34	TTN	gtggagtccagcacggcgcgggcg	1	gcaccgtccgcttcgagcgcgccgccgagttcctggcggcctgtgcgggcggcgacctggacgaggcgcgtctgatgctgcgcgccgccgaccctggccccggcgccgagctcgaccccgccgcgccgccgcccgcccgcgccgtgctggactccaccaacgccgacggtatcagcgccctgcaccaggtcagcgccccccgcccggcgtctcccggggccaggtccaccctctgctgcgccacctggggcatcctccttc
FigureS6C-A375-Rep1-TS5	Sample_R21037399-12a-3-cells-indel-40-34	TTN	ccattccccttcgacctactctct	0	gaccaccccacttccgaattggagccgcttcaactggccctgggcttagccactctgtgctgaccactctgccccaggcctccttaccattccccttcgacctactctcttccgcattggagtcgctttaactggccctggctttggcagcctgtgctgacccatgcagtcctccttaccatccctccctcgacttcccctcttccgatg
FigureS6C-A375-Rep1-TS6	Sample_R21037399-12a-3-cells-indel-40-34	TTN	gccacctctccatcctcttgcttt	1	ttaggatggccttctccgacggatgtctcccttgcgtcccgcctccccttcttgtaggcctgcatcatcaccgtttttctggacaaccccaaagtaccccgtctccctggctttagccacctctccatcctcttgctttctttgcctggacaccccgttctcctgtggattcgggtcacctctcactc
FigureS6C-A375-Rep1-TS7	Sample_R21037399-12a-3-cells-indel-40-34	TTN	ccccagactccccatgtcccctca	0	acctggccgatgaggaagtactgagcctgttggaggaactggcccggaaacaggaggacgtgagtgtcagggctgaggggcttaccccagactccccatgtcccctcagctcctcagaggagggtgcagagggggaacccccccgacttctgacacccaccaccccagcgacctgctatttccctc
FigureS6C-A375-Rep1-TS8	Sample_R21037399-12a-3-cells-indel-40-34	CCN	tacggcggacgaattccccgggg	1	ctcaggccgctagaatggaccccggcagcggcgaggaagcggaactctctgcggctccctctccgcagtgcgccggcaaggtccaggtcccagcctccccaccgccgcccgcgccctcctaggcctcggagcggcgcctttctgcggcctcgaaggtggggtgggaaagtttggggagtcccggctctcacagcctgtcgtgagaactgcccccggggaattcgtccgccgtacggaaaaactggccggagcagagtcgtccgcggttc
FigureS6C-A375-Rep1-TS9	Sample_R21037399-12a-3-cells-indel-40-34	CCN	tgacctaaatctggcgtggctgg	0	tcctcccatttctctggggacaccctggctctccccaccactgactgtggcctgtgctctccacctctggggagggaaggccctggggtcttccttcccgcgagtttccctgacctaaatctggcgtggctgggtagtggccagcagtggtgatgcccagcctgttctgcctcctccttccccaccccaggagccctttccttggcctaggacctggcttctcagccactgaccggccccctgcttccagtgcgccacttaccccttccagcttccc
FigureS6C-A375-Rep1-TS10	Sample_R21037399-12a-3-cells-indel-40-34	CCN	tgcctggaccacaagggcagaac	1	ttgccttgaaggggccctaaaagagtggctgtagaaaaatcggaggggtagggaagcagggaggagaggggtattcatttccctagctccagggacggctataccagtccctttccactttgctaactgtcctagtccgaaactgacagcccgttctcacagcccagaattactgcgtccaaacaggccgcaccctagacccaagtttgttctgcccttgtggtccaggcaagggaaactgaacccctggtagggg
FigureS6C-A375-Rep1-TS11	Sample_R21037399-12a-3-cells-indel-40-34	CTN	aagagataggatcgccctatgtt	0	accccgcagtctgtagttagcacccaggctgggaacaacagcctgtgttcctctccctttccttggtaccttctcttcttgttcctttatttttttctgaagagataggatcgccctatgttgtccaggctggactcgaactcctgcccacaagccatcctcccaccacagcctcctgagtagctggggttacaggcacgcagcaccgcggcactgcaccggctattgttcttttatttttttccctctttgtccctgaaagagtcaagctac
FigureS6C-A375-Rep1-TS12	Sample_R21037399-12a-3-cells-indel-40-34	TCN	gactaggacagttagcaaagtgg	1	cttgtgctagttcccagccattgccttgaaggggccctaaaagagtggctgtagaaaaatcggaggggtagggaagcagggaggagaggggtattcatttccctagctccagggacggctataccagtccctttccactttgctaactgtcctagtccgaaactgacagcccgttctcacagcccagaattactgcgtccaaacaggccgcaccctagacccaagtttgttctgcccttgtggtccaggcaagggaaactga
FigureS6C-A375-Rep1-TS13	Sample_R21037399-12a-3-cells-indel-40-34	TCN	ttggcctaggacctggcttctca	0	cctgacctaaatctggcgtggctgggtagtggccagcagtggtgatgcccagcctgttctgcctcctccttccccaccccaggagccctttccttggcctaggacctggcttctcagccactgaccggccccctgcttccagtgcgccacttaccccttccagcttcccagtggtctctggtctgggagaggcaggacaaaggtctttgtttgctggagaaaaggttgtctgcgataaataaggaaaaccacgaaagcctggttg
FigureS6C-A375-Rep1-TS14	Sample_R21037399-12a-3-cells-indel-40-34	TCN	taccccttccaaggccagggagc	1	gctgctaacaccgcaagttcctcagaccctggcacaaaggccttggctacaggcctccaagtagggaggagggggaggagtggctgcctggccacagtgtgaccttcagaggcccccagagaaggacacctggcccctgcctgcctagaaccgcccctcctgtgctccctggccttggaaggggtatgaaatttccgtcccctttcctccttggggcccaggaggagtggagggtcccgggagaata
FigureS6C-A375-Rep1-TS15	Sample_R21037399-12a-3-cells-indel-40-34	TCN	caggcaaactcctggcagttctac	0	ttgtcagtaatcaaatcagaccacgatttcccaggcaaactcctggcagttctacatttaggaatgactagctagagacatcctgaagaatgagttattcggggaggcgccagccacctcctctaacttcacctctatctgccctctgtgtgggtaccccttgctt
FigureS6C-A375-Rep1-TS16	Sample_R21037399-12a-3-cells-indel-40-34	TCN	ctgtgttagccaggatggtctcca	0	cgggttcacgccattcttctgcctcagcctcctgagtagctgggactacaggcgcccaccaccacgcctggctaattttttgtatttttagtagaggcggggtttcactgtgttagccaggatggtctccatctcctgacctcatgatccgcccacctcagccttccaaagtgctgggattacaggcgtgagccaccgtgcccggccctacagaatggtctttcctaaccacacagcaagtcaggaagtccctgcctagtgacacctac
FigureS6C-A375-Rep1-TS17	Sample_R21037399-12a-3-cells-indel-40-34	TCN	aatatcccagaatggacaggagc	1	ggcattgattgggcttgaccttgagagtgggaacagcccacatgatcaaatgataggaaatgggtccccagggaagagagaaagctgaggggtgacttgactgatatctccaggctcctgtccattctgggatatttgaaatctttgaagacaggacacgtattcacctgaaagtgtgcaggggcctggagccacagacttttccatttgcaggagtggtgaaaaagaagggatccagacctcgt
FigureS6C-A375-Rep1-TS18	Sample_R21037399-12a-3-cells-indel-40-34	TCN	cttgagaggggcttcctgtgacc	0	ttccgtcccctttcctccttggggcccaggaggagtggagggtcccgggagaatattgtcagggggaaggcagggggtgtcatgggaatgggtgagggggctgaggtgcagaatccagggggtccctgcaggagccgcagtggtaagctgtccagctggaagcctggtaactgttgttttctcttgagaggggcttcctgtgaccttggctgtctctgggagcagggctggggtacctgagtggggtgcatttggggtgtgtgggaaggagagggaa
FigureS6C-A375-Rep2-TS1	Sample_R21037399-12a-3-cells-indel-41-34	TTN	ctggggctagaggagctaggatg	0	cgtagagtcccatgtctgccggcttccagagcctgcactcctccaccttggcttggctttgctggggctagaggagctaggatgcacagcagctctgtgaccctttgtttgagaggaacaggaaaaccacccttctctctggcccactgtgtcctcttcctgccctgccatccccttctgtgaatgttagacccatgggagcagctggtcagaggggaccccggcctggggcccctaaccctatgtagcctcagtcttcccatcaggctctcagctcag
FigureS6C-A375-Rep2-TS2	Sample_R21037399-12a-3-cells-indel-41-34	TTN	tcatctgtgcccctccctccctg	0	ggggcccctaaccctatgtagcctcagtcttcccatcaggctctcagctcagcctgagtgttgaggccccagtggctgctctgggggcctcctgagtttctcatctgtgcccctccctccctggcccaggtgaaggtgtggttccagaaccggaggacaaagtacaaacggcagaagctggaggaggaagggcctgagtccgagcagaagaagaagggctcccatcacatcaaccggtg
FigureS6C-A375-Rep2-TS3	Sample_R21037399-12a-3-cells-indel-41-35	TTN	aggagtgttcagtctccgtgaac	0	gaatttggctcagcaggcacctgcctcagctgctcacttgagcctctgggtctagaaccctctggggaccgtttgaggagtgttcagtctccgtgaacgttcccttagcactctgccacttattgggtcagctgttaacatcagtacgttaatgtttcctgatggtccatgtctgttactcgcctgtcaagtggcgtgacaccgggcgtgttccccagagtgactt
FigureS6C-A375-Rep2-TS4	Sample_R21037399-12a-3-cells-indel-41-34	TTN	gtggagtccagcacggcgcgggcg	1	gcaccgtccgcttcgagcgcgccgccgagttcctggcggcctgtgcgggcggcgacctggacgaggcgcgtctgatgctgcgcgccgccgaccctggccccggcgccgagctcgaccccgccgcgccgccgcccgcccgcgccgtgctggactccaccaacgccgacggtatcagcgccctgcaccaggtcagcgccccccgcccggcgtctcccggggccaggtccaccctctgctgcgccacctggggcatcctccttc
FigureS6C-A375-Rep2-TS5	Sample_R21037399-12a-3-cells-indel-41-34	TTN	ccattccccttcgacctactctct	0	gaccaccccacttccgaattggagccgcttcaactggccctgggcttagccactctgtgctgaccactctgccccaggcctccttaccattccccttcgacctactctcttccgcattggagtcgctttaactggccctggctttggcagcctgtgctgacccatgcagtcctccttaccatccctccctcgacttcccctcttccgatg
FigureS6C-A375-Rep2-TS6	Sample_R21037399-12a-3-cells-indel-41-34	TTN	gccacctctccatcctcttgcttt	1	ttaggatggccttctccgacggatgtctcccttgcgtcccgcctccccttcttgtaggcctgcatcatcaccgtttttctggacaaccccaaagtaccccgtctccctggctttagccacctctccatcctcttgctttctttgcctggacaccccgttctcctgtggattcgggtcacctctcactc
FigureS6C-A375-Rep2-TS7	Sample_R21037399-12a-3-cells-indel-41-34	TTN	ccccagactccccatgtcccctca	0	acctggccgatgaggaagtactgagcctgttggaggaactggcccggaaacaggaggacgtgagtgtcagggctgaggggcttaccccagactccccatgtcccctcagctcctcagaggagggtgcagagggggaacccccccgacttctgacacccaccaccccagcgacctgctatttccctc
FigureS6C-A375-Rep2-TS8	Sample_R21037399-12a-3-cells-indel-41-34	CCN	tacggcggacgaattccccgggg	1	ctcaggccgctagaatggaccccggcagcggcgaggaagcggaactctctgcggctccctctccgcagtgcgccggcaaggtccaggtcccagcctccccaccgccgcccgcgccctcctaggcctcggagcggcgcctttctgcggcctcgaaggtggggtgggaaagtttggggagtcccggctctcacagcctgtcgtgagaactgcccccggggaattcgtccgccgtacggaaaaactggccggagcagagtcgtccgcggttc
FigureS6C-A375-Rep2-TS9	Sample_R21037399-12a-3-cells-indel-41-34	CCN	tgacctaaatctggcgtggctgg	0	tcctcccatttctctggggacaccctggctctccccaccactgactgtggcctgtgctctccacctctggggagggaaggccctggggtcttccttcccgcgagtttccctgacctaaatctggcgtggctgggtagtggccagcagtggtgatgcccagcctgttctgcctcctccttccccaccccaggagccctttccttggcctaggacctggcttctcagccactgaccggccccctgcttccagtgcgccacttaccccttccagcttccc
FigureS6C-A375-Rep2-TS10	Sample_R21037399-12a-3-cells-indel-41-34	CCN	tgcctggaccacaagggcagaac	1	ttgccttgaaggggccctaaaagagtggctgtagaaaaatcggaggggtagggaagcagggaggagaggggtattcatttccctagctccagggacggctataccagtccctttccactttgctaactgtcctagtccgaaactgacagcccgttctcacagcccagaattactgcgtccaaacaggccgcaccctagacccaagtttgttctgcccttgtggtccaggcaagggaaactgaacccctggtagggg
FigureS6C-A375-Rep2-TS11	Sample_R21037399-12a-3-cells-indel-41-34	CTN	aagagataggatcgccctatgtt	0	accccgcagtctgtagttagcacccaggctgggaacaacagcctgtgttcctctccctttccttggtaccttctcttcttgttcctttatttttttctgaagagataggatcgccctatgttgtccaggctggactcgaactcctgcccacaagccatcctcccaccacagcctcctgagtagctggggttacaggcacgcagcaccgcggcactgcaccggctattgttcttttatttttttccctctttgtccctgaaagagtcaagctac
FigureS6C-A375-Rep2-TS12	Sample_R21037399-12a-3-cells-indel-41-34	TCN	gactaggacagttagcaaagtgg	1	cttgtgctagttcccagccattgccttgaaggggccctaaaagagtggctgtagaaaaatcggaggggtagggaagcagggaggagaggggtattcatttccctagctccagggacggctataccagtccctttccactttgctaactgtcctagtccgaaactgacagcccgttctcacagcccagaattactgcgtccaaacaggccgcaccctagacccaagtttgttctgcccttgtggtccaggcaagggaaactga
FigureS6C-A375-Rep2-TS13	Sample_R21037399-12a-3-cells-indel-41-34	TCN	ttggcctaggacctggcttctca	0	cctgacctaaatctggcgtggctgggtagtggccagcagtggtgatgcccagcctgttctgcctcctccttccccaccccaggagccctttccttggcctaggacctggcttctcagccactgaccggccccctgcttccagtgcgccacttaccccttccagcttcccagtggtctctggtctgggagaggcaggacaaaggtctttgtttgctggagaaaaggttgtctgcgataaataaggaaaaccacgaaagcctggttg
FigureS6C-A375-Rep2-TS14	Sample_R21037399-12a-3-cells-indel-41-34	TCN	taccccttccaaggccagggagc	1	gctgctaacaccgcaagttcctcagaccctggcacaaaggccttggctacaggcctccaagtagggaggagggggaggagtggctgcctggccacagtgtgaccttcagaggcccccagagaaggacacctggcccctgcctgcctagaaccgcccctcctgtgctccctggccttggaaggggtatgaaatttccgtcccctttcctccttggggcccaggaggagtggagggtcccgggagaata
FigureS6C-A375-Rep2-TS15	Sample_R21037399-12a-3-cells-indel-41-34	TCN	caggcaaactcctggcagttctac	0	ttgtcagtaatcaaatcagaccacgatttcccaggcaaactcctggcagttctacatttaggaatgactagctagagacatcctgaagaatgagttattcggggaggcgccagccacctcctctaacttcacctctatctgccctctgtgtgggtaccccttgctt
FigureS6C-A375-Rep2-TS16	Sample_R21037399-12a-3-cells-indel-41-34	TCN	ctgtgttagccaggatggtctcca	0	cgggttcacgccattcttctgcctcagcctcctgagtagctgggactacaggcgcccaccaccacgcctggctaattttttgtatttttagtagaggcggggtttcactgtgttagccaggatggtctccatctcctgacctcatgatccgcccacctcagccttccaaagtgctgggattacaggcgtgagccaccgtgcccggccctacagaatggtctttcctaaccacacagcaagtcaggaagtccctgcctagtgacacctac
FigureS6C-A375-Rep2-TS17	Sample_R21037399-12a-3-cells-indel-41-34	TCN	aatatcccagaatggacaggagc	1	ggcattgattgggcttgaccttgagagtgggaacagcccacatgatcaaatgataggaaatgggtccccagggaagagagaaagctgaggggtgacttgactgatatctccaggctcctgtccattctgggatatttgaaatctttgaagacaggacacgtattcacctgaaagtgtgcaggggcctggagccacagacttttccatttgcaggagtggtgaaaaagaagggatccagacctcgt
FigureS6C-A375-Rep2-TS18	Sample_R21037399-12a-3-cells-indel-41-34	TCN	cttgagaggggcttcctgtgacc	0	ttccgtcccctttcctccttggggcccaggaggagtggagggtcccgggagaatattgtcagggggaaggcagggggtgtcatgggaatgggtgagggggctgaggtgcagaatccagggggtccctgcaggagccgcagtggtaagctgtccagctggaagcctggtaactgttgttttctcttgagaggggcttcctgtgaccttggctgtctctgggagcagggctggggtacctgagtggggtgcatttggggtgtgtgggaaggagagggaa
FigureS6C-A375-Rep3-TS1	Sample_R21037399-12a-3-cells-indel-42-34	TTN	ctggggctagaggagctaggatg	0	cgtagagtcccatgtctgccggcttccagagcctgcactcctccaccttggcttggctttgctggggctagaggagctaggatgcacagcagctctgtgaccctttgtttgagaggaacaggaaaaccacccttctctctggcccactgtgtcctcttcctgccctgccatccccttctgtgaatgttagacccatgggagcagctggtcagaggggaccccggcctggggcccctaaccctatgtagcctcagtcttcccatcaggctctcagctcag
FigureS6C-A375-Rep3-TS2	Sample_R21037399-12a-3-cells-indel-42-34	TTN	tcatctgtgcccctccctccctg	0	ggggcccctaaccctatgtagcctcagtcttcccatcaggctctcagctcagcctgagtgttgaggccccagtggctgctctgggggcctcctgagtttctcatctgtgcccctccctccctggcccaggtgaaggtgtggttccagaaccggaggacaaagtacaaacggcagaagctggaggaggaagggcctgagtccgagcagaagaagaagggctcccatcacatcaaccggtg
FigureS6C-A375-Rep3-TS3	Sample_R21037399-12a-3-cells-indel-42-35	TTN	aggagtgttcagtctccgtgaac	0	gaatttggctcagcaggcacctgcctcagctgctcacttgagcctctgggtctagaaccctctggggaccgtttgaggagtgttcagtctccgtgaacgttcccttagcactctgccacttattgggtcagctgttaacatcagtacgttaatgtttcctgatggtccatgtctgttactcgcctgtcaagtggcgtgacaccgggcgtgttccccagagtgactt
FigureS6C-A375-Rep3-TS4	Sample_R21037399-12a-3-cells-indel-42-34	TTN	gtggagtccagcacggcgcgggcg	1	gcaccgtccgcttcgagcgcgccgccgagttcctggcggcctgtgcgggcggcgacctggacgaggcgcgtctgatgctgcgcgccgccgaccctggccccggcgccgagctcgaccccgccgcgccgccgcccgcccgcgccgtgctggactccaccaacgccgacggtatcagcgccctgcaccaggtcagcgccccccgcccggcgtctcccggggccaggtccaccctctgctgcgccacctggggcatcctccttc
FigureS6C-A375-Rep3-TS5	Sample_R21037399-12a-3-cells-indel-42-34	TTN	ccattccccttcgacctactctct	0	gaccaccccacttccgaattggagccgcttcaactggccctgggcttagccactctgtgctgaccactctgccccaggcctccttaccattccccttcgacctactctcttccgcattggagtcgctttaactggccctggctttggcagcctgtgctgacccatgcagtcctccttaccatccctccctcgacttcccctcttccgatg
FigureS6C-A375-Rep3-TS6	Sample_R21037399-12a-3-cells-indel-42-34	TTN	gccacctctccatcctcttgcttt	1	ttaggatggccttctccgacggatgtctcccttgcgtcccgcctccccttcttgtaggcctgcatcatcaccgtttttctggacaaccccaaagtaccccgtctccctggctttagccacctctccatcctcttgctttctttgcctggacaccccgttctcctgtggattcgggtcacctctcactc
FigureS6C-A375-Rep3-TS7	Sample_R21037399-12a-3-cells-indel-42-34	TTN	ccccagactccccatgtcccctca	0	acctggccgatgaggaagtactgagcctgttggaggaactggcccggaaacaggaggacgtgagtgtcagggctgaggggcttaccccagactccccatgtcccctcagctcctcagaggagggtgcagagggggaacccccccgacttctgacacccaccaccccagcgacctgctatttccctc
FigureS6C-A375-Rep3-TS8	Sample_R21037399-12a-3-cells-indel-42-34	CCN	tacggcggacgaattccccgggg	1	ctcaggccgctagaatggaccccggcagcggcgaggaagcggaactctctgcggctccctctccgcagtgcgccggcaaggtccaggtcccagcctccccaccgccgcccgcgccctcctaggcctcggagcggcgcctttctgcggcctcgaaggtggggtgggaaagtttggggagtcccggctctcacagcctgtcgtgagaactgcccccggggaattcgtccgccgtacggaaaaactggccggagcagagtcgtccgcggttc
FigureS6C-A375-Rep3-TS9	Sample_R21037399-12a-3-cells-indel-42-34	CCN	tgacctaaatctggcgtggctgg	0	tcctcccatttctctggggacaccctggctctccccaccactgactgtggcctgtgctctccacctctggggagggaaggccctggggtcttccttcccgcgagtttccctgacctaaatctggcgtggctgggtagtggccagcagtggtgatgcccagcctgttctgcctcctccttccccaccccaggagccctttccttggcctaggacctggcttctcagccactgaccggccccctgcttccagtgcgccacttaccccttccagcttccc
FigureS6C-A375-Rep3-TS10	Sample_R21037399-12a-3-cells-indel-42-34	CCN	tgcctggaccacaagggcagaac	1	ttgccttgaaggggccctaaaagagtggctgtagaaaaatcggaggggtagggaagcagggaggagaggggtattcatttccctagctccagggacggctataccagtccctttccactttgctaactgtcctagtccgaaactgacagcccgttctcacagcccagaattactgcgtccaaacaggccgcaccctagacccaagtttgttctgcccttgtggtccaggcaagggaaactgaacccctggtagggg
FigureS6C-A375-Rep3-TS11	Sample_R21037399-12a-3-cells-indel-42-34	CTN	aagagataggatcgccctatgtt	0	accccgcagtctgtagttagcacccaggctgggaacaacagcctgtgttcctctccctttccttggtaccttctcttcttgttcctttatttttttctgaagagataggatcgccctatgttgtccaggctggactcgaactcctgcccacaagccatcctcccaccacagcctcctgagtagctggggttacaggcacgcagcaccgcggcactgcaccggctattgttcttttatttttttccctctttgtccctgaaagagtcaagctac
FigureS6C-A375-Rep3-TS12	Sample_R21037399-12a-3-cells-indel-42-34	TCN	gactaggacagttagcaaagtgg	1	cttgtgctagttcccagccattgccttgaaggggccctaaaagagtggctgtagaaaaatcggaggggtagggaagcagggaggagaggggtattcatttccctagctccagggacggctataccagtccctttccactttgctaactgtcctagtccgaaactgacagcccgttctcacagcccagaattactgcgtccaaacaggccgcaccctagacccaagtttgttctgcccttgtggtccaggcaagggaaactga
FigureS6C-A375-Rep3-TS13	Sample_R21037399-12a-3-cells-indel-42-34	TCN	ttggcctaggacctggcttctca	0	cctgacctaaatctggcgtggctgggtagtggccagcagtggtgatgcccagcctgttctgcctcctccttccccaccccaggagccctttccttggcctaggacctggcttctcagccactgaccggccccctgcttccagtgcgccacttaccccttccagcttcccagtggtctctggtctgggagaggcaggacaaaggtctttgtttgctggagaaaaggttgtctgcgataaataaggaaaaccacgaaagcctggttg
FigureS6C-A375-Rep3-TS14	Sample_R21037399-12a-3-cells-indel-42-34	TCN	taccccttccaaggccagggagc	1	gctgctaacaccgcaagttcctcagaccctggcacaaaggccttggctacaggcctccaagtagggaggagggggaggagtggctgcctggccacagtgtgaccttcagaggcccccagagaaggacacctggcccctgcctgcctagaaccgcccctcctgtgctccctggccttggaaggggtatgaaatttccgtcccctttcctccttggggcccaggaggagtggagggtcccgggagaata
FigureS6C-A375-Rep3-TS15	Sample_R21037399-12a-3-cells-indel-42-34	TCN	caggcaaactcctggcagttctac	0	ttgtcagtaatcaaatcagaccacgatttcccaggcaaactcctggcagttctacatttaggaatgactagctagagacatcctgaagaatgagttattcggggaggcgccagccacctcctctaacttcacctctatctgccctctgtgtgggtaccccttgctt
FigureS6C-A375-Rep3-TS16	Sample_R21037399-12a-3-cells-indel-42-34	TCN	ctgtgttagccaggatggtctcca	0	cgggttcacgccattcttctgcctcagcctcctgagtagctgggactacaggcgcccaccaccacgcctggctaattttttgtatttttagtagaggcggggtttcactgtgttagccaggatggtctccatctcctgacctcatgatccgcccacctcagccttccaaagtgctgggattacaggcgtgagccaccgtgcccggccctacagaatggtctttcctaaccacacagcaagtcaggaagtccctgcctagtgacacctac
FigureS6C-A375-Rep3-TS17	Sample_R21037399-12a-3-cells-indel-42-34	TCN	aatatcccagaatggacaggagc	1	ggcattgattgggcttgaccttgagagtgggaacagcccacatgatcaaatgataggaaatgggtccccagggaagagagaaagctgaggggtgacttgactgatatctccaggctcctgtccattctgggatatttgaaatctttgaagacaggacacgtattcacctgaaagtgtgcaggggcctggagccacagacttttccatttgcaggagtggtgaaaaagaagggatccagacctcgt
FigureS6C-A375-Rep3-TS18	Sample_R21037399-12a-3-cells-indel-42-34	TCN	cttgagaggggcttcctgtgacc	0	ttccgtcccctttcctccttggggcccaggaggagtggagggtcccgggagaatattgtcagggggaaggcagggggtgtcatgggaatgggtgagggggctgaggtgcagaatccagggggtccctgcaggagccgcagtggtaagctgtccagctggaagcctggtaactgttgttttctcttgagaggggcttcctgtgaccttggctgtctctgggagcagggctggggtacctgagtggggtgcatttggggtgtgtgggaaggagagggaa

## Sheet: Figure S6D SH-SY5Y
Site	Filename	PAM	sgRNA	Reverse1	amplicon_seq
FigureS6D-SH-SY5Y-Rep1-TS1	Sample_R21037399-12a-3-cells-indel-37-31	TTN	ctggggctagaggagctaggatg	0	cgtagagtcccatgtctgccggcttccagagcctgcactcctccaccttggcttggctttgctggggctagaggagctaggatgcacagcagctctgtgaccctttgtttgagaggaacaggaaaaccacccttctctctggcccactgtgtcctcttcctgccctgccatccccttctgtgaatgttagacccatgggagcagctggtcagaggggaccccggcctggggcccctaaccctatgtagcctcagtcttcccatcaggctctcagctcag
FigureS6D-SH-SY5Y-Rep1-TS2	Sample_R21037399-12a-3-cells-indel-37-31	TTN	tcatctgtgcccctccctccctg	0	ggggcccctaaccctatgtagcctcagtcttcccatcaggctctcagctcagcctgagtgttgaggccccagtggctgctctgggggcctcctgagtttctcatctgtgcccctccctccctggcccaggtgaaggtgtggttccagaaccggaggacaaagtacaaacggcagaagctggaggaggaagggcctgagtccgagcagaagaagaagggctcccatcacatcaaccggtg
FigureS6D-SH-SY5Y-Rep1-TS3	Sample_R21037399-12a-3-cells-indel-37-32	TTN	aggagtgttcagtctccgtgaac	0	gaatttggctcagcaggcacctgcctcagctgctcacttgagcctctgggtctagaaccctctggggaccgtttgaggagtgttcagtctccgtgaacgttcccttagcactctgccacttattgggtcagctgttaacatcagtacgttaatgtttcctgatggtccatgtctgttactcgcctgtcaagtggcgtgacaccgggcgtgttccccagagtgactt
FigureS6D-SH-SY5Y-Rep1-TS4	Sample_R21037399-12a-3-cells-indel-37-31	TTN	gtggagtccagcacggcgcgggcg	1	gcaccgtccgcttcgagcgcgccgccgagttcctggcggcctgtgcgggcggcgacctggacgaggcgcgtctgatgctgcgcgccgccgaccctggccccggcgccgagctcgaccccgccgcgccgccgcccgcccgcgccgtgctggactccaccaacgccgacggtatcagcgccctgcaccaggtcagcgccccccgcccggcgtctcccggggccaggtccaccctctgctgcgccacctggggcatcctccttc
FigureS6D-SH-SY5Y-Rep1-TS5	Sample_R21037399-12a-3-cells-indel-37-31	TTN	ccattccccttcgacctactctct	0	gaccaccccacttccgaattggagccgcttcaactggccctgggcttagccactctgtgctgaccactctgccccaggcctccttaccattccccttcgacctactctcttccgcattggagtcgctttaactggccctggctttggcagcctgtgctgacccatgcagtcctccttaccatccctccctcgacttcccctcttccgatg
FigureS6D-SH-SY5Y-Rep1-TS6	Sample_R21037399-12a-3-cells-indel-37-31	TTN	gccacctctccatcctcttgcttt	1	ttaggatggccttctccgacggatgtctcccttgcgtcccgcctccccttcttgtaggcctgcatcatcaccgtttttctggacaaccccaaagtaccccgtctccctggctttagccacctctccatcctcttgctttctttgcctggacaccccgttctcctgtggattcgggtcacctctcactc
FigureS6D-SH-SY5Y-Rep1-TS7	Sample_R21037399-12a-3-cells-indel-37-31	TTN	ccccagactccccatgtcccctca	0	acctggccgatgaggaagtactgagcctgttggaggaactggcccggaaacaggaggacgtgagtgtcagggctgaggggcttaccccagactccccatgtcccctcagctcctcagaggagggtgcagagggggaacccccccgacttctgacacccaccaccccagcgacctgctatttccctc
FigureS6D-SH-SY5Y-Rep1-TS8	Sample_R21037399-12a-3-cells-indel-37-31	TTN	gccacctctccatcctcttgcttt	1	ttaggatggccttctccgacggatgtctcccttgcgtcccgcctccccttcttgtaggcctgcatcatcaccgtttttctggacaaccccaaagtaccccgtctccctggctttagccacctctccatcctcttgctttctttgcctggacaccccgttctcctgtggattcgggtcacctctcactc
FigureS6D-SH-SY5Y-Rep1-TS9	Sample_R21037399-12a-3-cells-indel-37-31	TTN	ccccagactccccatgtcccctca	0	acctggccgatgaggaagtactgagcctgttggaggaactggcccggaaacaggaggacgtgagtgtcagggctgaggggcttaccccagactccccatgtcccctcagctcctcagaggagggtgcagagggggaacccccccgacttctgacacccaccaccccagcgacctgctatttccctc
FigureS6D-SH-SY5Y-Rep1-TS10	Sample_R21037399-12a-3-cells-indel-37-31	CCN	tgcctggaccacaagggcagaac	1	ttgccttgaaggggccctaaaagagtggctgtagaaaaatcggaggggtagggaagcagggaggagaggggtattcatttccctagctccagggacggctataccagtccctttccactttgctaactgtcctagtccgaaactgacagcccgttctcacagcccagaattactgcgtccaaacaggccgcaccctagacccaagtttgttctgcccttgtggtccaggcaagggaaactgaacccctggtagggg
FigureS6D-SH-SY5Y-Rep1-TS11	Sample_R21037399-12a-3-cells-indel-37-31	CTN	aagagataggatcgccctatgtt	0	accccgcagtctgtagttagcacccaggctgggaacaacagcctgtgttcctctccctttccttggtaccttctcttcttgttcctttatttttttctgaagagataggatcgccctatgttgtccaggctggactcgaactcctgcccacaagccatcctcccaccacagcctcctgagtagctggggttacaggcacgcagcaccgcggcactgcaccggctattgttcttttatttttttccctctttgtccctgaaagagtcaagctac
FigureS6D-SH-SY5Y-Rep1-TS12	Sample_R21037399-12a-3-cells-indel-37-31	TCN	gactaggacagttagcaaagtgg	1	cttgtgctagttcccagccattgccttgaaggggccctaaaagagtggctgtagaaaaatcggaggggtagggaagcagggaggagaggggtattcatttccctagctccagggacggctataccagtccctttccactttgctaactgtcctagtccgaaactgacagcccgttctcacagcccagaattactgcgtccaaacaggccgcaccctagacccaagtttgttctgcccttgtggtccaggcaagggaaactga
FigureS6D-SH-SY5Y-Rep1-TS13	Sample_R21037399-12a-3-cells-indel-37-31	TCN	ttggcctaggacctggcttctca	0	cctgacctaaatctggcgtggctgggtagtggccagcagtggtgatgcccagcctgttctgcctcctccttccccaccccaggagccctttccttggcctaggacctggcttctcagccactgaccggccccctgcttccagtgcgccacttaccccttccagcttcccagtggtctctggtctgggagaggcaggacaaaggtctttgtttgctggagaaaaggttgtctgcgataaataaggaaaaccacgaaagcctggttg
FigureS6D-SH-SY5Y-Rep1-TS14	Sample_R21037399-12a-3-cells-indel-37-31	TCN	taccccttccaaggccagggagc	1	gctgctaacaccgcaagttcctcagaccctggcacaaaggccttggctacaggcctccaagtagggaggagggggaggagtggctgcctggccacagtgtgaccttcagaggcccccagagaaggacacctggcccctgcctgcctagaaccgcccctcctgtgctccctggccttggaaggggtatgaaatttccgtcccctttcctccttggggcccaggaggagtggagggtcccgggagaata
FigureS6D-SH-SY5Y-Rep1-TS15	Sample_R21037399-12a-3-cells-indel-37-31	TCN	caggcaaactcctggcagttctac	0	ttgtcagtaatcaaatcagaccacgatttcccaggcaaactcctggcagttctacatttaggaatgactagctagagacatcctgaagaatgagttattcggggaggcgccagccacctcctctaacttcacctctatctgccctctgtgtgggtaccccttgctt
FigureS6D-SH-SY5Y-Rep1-TS16	Sample_R21037399-12a-3-cells-indel-37-31	TCN	ctgtgttagccaggatggtctcca	0	cgggttcacgccattcttctgcctcagcctcctgagtagctgggactacaggcgcccaccaccacgcctggctaattttttgtatttttagtagaggcggggtttcactgtgttagccaggatggtctccatctcctgacctcatgatccgcccacctcagccttccaaagtgctgggattacaggcgtgagccaccgtgcccggccctacagaatggtctttcctaaccacacagcaagtcaggaagtccctgcctagtgacacctac
FigureS6D-SH-SY5Y-Rep1-TS17	Sample_R21037399-12a-3-cells-indel-37-31	TCN	aatatcccagaatggacaggagc	1	ggcattgattgggcttgaccttgagagtgggaacagcccacatgatcaaatgataggaaatgggtccccagggaagagagaaagctgaggggtgacttgactgatatctccaggctcctgtccattctgggatatttgaaatctttgaagacaggacacgtattcacctgaaagtgtgcaggggcctggagccacagacttttccatttgcaggagtggtgaaaaagaagggatccagacctcgt
FigureS6D-SH-SY5Y-Rep1-TS18	Sample_R21037399-12a-3-cells-indel-37-31	TCN	cttgagaggggcttcctgtgacc	0	ttccgtcccctttcctccttggggcccaggaggagtggagggtcccgggagaatattgtcagggggaaggcagggggtgtcatgggaatgggtgagggggctgaggtgcagaatccagggggtccctgcaggagccgcagtggtaagctgtccagctggaagcctggtaactgttgttttctcttgagaggggcttcctgtgaccttggctgtctctgggagcagggctggggtacctgagtggggtgcatttggggtgtgtgggaaggagagggaa
FigureS6D-SH-SY5Y-Rep2-TS1	Sample_R21037399-12a-3-cells-indel-38-31	TTN	ctggggctagaggagctaggatg	0	cgtagagtcccatgtctgccggcttccagagcctgcactcctccaccttggcttggctttgctggggctagaggagctaggatgcacagcagctctgtgaccctttgtttgagaggaacaggaaaaccacccttctctctggcccactgtgtcctcttcctgccctgccatccccttctgtgaatgttagacccatgggagcagctggtcagaggggaccccggcctggggcccctaaccctatgtagcctcagtcttcccatcaggctctcagctcag
FigureS6D-SH-SY5Y-Rep2-TS2	Sample_R21037399-12a-3-cells-indel-38-31	TTN	tcatctgtgcccctccctccctg	0	ggggcccctaaccctatgtagcctcagtcttcccatcaggctctcagctcagcctgagtgttgaggccccagtggctgctctgggggcctcctgagtttctcatctgtgcccctccctccctggcccaggtgaaggtgtggttccagaaccggaggacaaagtacaaacggcagaagctggaggaggaagggcctgagtccgagcagaagaagaagggctcccatcacatcaaccggtg
FigureS6D-SH-SY5Y-Rep2-TS3	Sample_R21037399-12a-3-cells-indel-38-32	TTN	aggagtgttcagtctccgtgaac	0	gaatttggctcagcaggcacctgcctcagctgctcacttgagcctctgggtctagaaccctctggggaccgtttgaggagtgttcagtctccgtgaacgttcccttagcactctgccacttattgggtcagctgttaacatcagtacgttaatgtttcctgatggtccatgtctgttactcgcctgtcaagtggcgtgacaccgggcgtgttccccagagtgactt
FigureS6D-SH-SY5Y-Rep2-TS4	Sample_R21037399-12a-3-cells-indel-38-31	TTN	gtggagtccagcacggcgcgggcg	1	gcaccgtccgcttcgagcgcgccgccgagttcctggcggcctgtgcgggcggcgacctggacgaggcgcgtctgatgctgcgcgccgccgaccctggccccggcgccgagctcgaccccgccgcgccgccgcccgcccgcgccgtgctggactccaccaacgccgacggtatcagcgccctgcaccaggtcagcgccccccgcccggcgtctcccggggccaggtccaccctctgctgcgccacctggggcatcctccttc
FigureS6D-SH-SY5Y-Rep2-TS5	Sample_R21037399-12a-3-cells-indel-38-31	TTN	ccattccccttcgacctactctct	0	gaccaccccacttccgaattggagccgcttcaactggccctgggcttagccactctgtgctgaccactctgccccaggcctccttaccattccccttcgacctactctcttccgcattggagtcgctttaactggccctggctttggcagcctgtgctgacccatgcagtcctccttaccatccctccctcgacttcccctcttccgatg
FigureS6D-SH-SY5Y-Rep2-TS6	Sample_R21037399-12a-3-cells-indel-38-31	TTN	gccacctctccatcctcttgcttt	1	ttaggatggccttctccgacggatgtctcccttgcgtcccgcctccccttcttgtaggcctgcatcatcaccgtttttctggacaaccccaaagtaccccgtctccctggctttagccacctctccatcctcttgctttctttgcctggacaccccgttctcctgtggattcgggtcacctctcactc
FigureS6D-SH-SY5Y-Rep2-TS7	Sample_R21037399-12a-3-cells-indel-38-31	TTN	ccccagactccccatgtcccctca	0	acctggccgatgaggaagtactgagcctgttggaggaactggcccggaaacaggaggacgtgagtgtcagggctgaggggcttaccccagactccccatgtcccctcagctcctcagaggagggtgcagagggggaacccccccgacttctgacacccaccaccccagcgacctgctatttccctc
FigureS6D-SH-SY5Y-Rep2-TS8	Sample_R21037399-12a-3-cells-indel-38-31	CCN	tacggcggacgaattccccgggg	1	ctcaggccgctagaatggaccccggcagcggcgaggaagcggaactctctgcggctccctctccgcagtgcgccggcaaggtccaggtcccagcctccccaccgccgcccgcgccctcctaggcctcggagcggcgcctttctgcggcctcgaaggtggggtgggaaagtttggggagtcccggctctcacagcctgtcgtgagaactgcccccggggaattcgtccgccgtacggaaaaactggccggagcagagtcgtccgcggttc
FigureS6D-SH-SY5Y-Rep2-TS9	Sample_R21037399-12a-3-cells-indel-38-31	CCN	tgacctaaatctggcgtggctgg	0	tcctcccatttctctggggacaccctggctctccccaccactgactgtggcctgtgctctccacctctggggagggaaggccctggggtcttccttcccgcgagtttccctgacctaaatctggcgtggctgggtagtggccagcagtggtgatgcccagcctgttctgcctcctccttccccaccccaggagccctttccttggcctaggacctggcttctcagccactgaccggccccctgcttccagtgcgccacttaccccttccagcttccc
FigureS6D-SH-SY5Y-Rep2-TS10	Sample_R21037399-12a-3-cells-indel-38-31	CCN	tgcctggaccacaagggcagaac	1	ttgccttgaaggggccctaaaagagtggctgtagaaaaatcggaggggtagggaagcagggaggagaggggtattcatttccctagctccagggacggctataccagtccctttccactttgctaactgtcctagtccgaaactgacagcccgttctcacagcccagaattactgcgtccaaacaggccgcaccctagacccaagtttgttctgcccttgtggtccaggcaagggaaactgaacccctggtagggg
FigureS6D-SH-SY5Y-Rep2-TS11	Sample_R21037399-12a-3-cells-indel-38-31	CTN	aagagataggatcgccctatgtt	0	accccgcagtctgtagttagcacccaggctgggaacaacagcctgtgttcctctccctttccttggtaccttctcttcttgttcctttatttttttctgaagagataggatcgccctatgttgtccaggctggactcgaactcctgcccacaagccatcctcccaccacagcctcctgagtagctggggttacaggcacgcagcaccgcggcactgcaccggctattgttcttttatttttttccctctttgtccctgaaagagtcaagctac
FigureS6D-SH-SY5Y-Rep2-TS12	Sample_R21037399-12a-3-cells-indel-38-31	TCN	gactaggacagttagcaaagtgg	1	cttgtgctagttcccagccattgccttgaaggggccctaaaagagtggctgtagaaaaatcggaggggtagggaagcagggaggagaggggtattcatttccctagctccagggacggctataccagtccctttccactttgctaactgtcctagtccgaaactgacagcccgttctcacagcccagaattactgcgtccaaacaggccgcaccctagacccaagtttgttctgcccttgtggtccaggcaagggaaactga
FigureS6D-SH-SY5Y-Rep2-TS13	Sample_R21037399-12a-3-cells-indel-38-31	TCN	ttggcctaggacctggcttctca	0	cctgacctaaatctggcgtggctgggtagtggccagcagtggtgatgcccagcctgttctgcctcctccttccccaccccaggagccctttccttggcctaggacctggcttctcagccactgaccggccccctgcttccagtgcgccacttaccccttccagcttcccagtggtctctggtctgggagaggcaggacaaaggtctttgtttgctggagaaaaggttgtctgcgataaataaggaaaaccacgaaagcctggttg
FigureS6D-SH-SY5Y-Rep2-TS14	Sample_R21037399-12a-3-cells-indel-38-31	TCN	taccccttccaaggccagggagc	1	gctgctaacaccgcaagttcctcagaccctggcacaaaggccttggctacaggcctccaagtagggaggagggggaggagtggctgcctggccacagtgtgaccttcagaggcccccagagaaggacacctggcccctgcctgcctagaaccgcccctcctgtgctccctggccttggaaggggtatgaaatttccgtcccctttcctccttggggcccaggaggagtggagggtcccgggagaata
FigureS6D-SH-SY5Y-Rep2-TS15	Sample_R21037399-12a-3-cells-indel-38-31	TCN	caggcaaactcctggcagttctac	0	ttgtcagtaatcaaatcagaccacgatttcccaggcaaactcctggcagttctacatttaggaatgactagctagagacatcctgaagaatgagttattcggggaggcgccagccacctcctctaacttcacctctatctgccctctgtgtgggtaccccttgctt
FigureS6D-SH-SY5Y-Rep2-TS16	Sample_R21037399-12a-3-cells-indel-38-31	TCN	ctgtgttagccaggatggtctcca	0	cgggttcacgccattcttctgcctcagcctcctgagtagctgggactacaggcgcccaccaccacgcctggctaattttttgtatttttagtagaggcggggtttcactgtgttagccaggatggtctccatctcctgacctcatgatccgcccacctcagccttccaaagtgctgggattacaggcgtgagccaccgtgcccggccctacagaatggtctttcctaaccacacagcaagtcaggaagtccctgcctagtgacacctac
FigureS6D-SH-SY5Y-Rep2-TS17	Sample_R21037399-12a-3-cells-indel-38-31	TCN	aatatcccagaatggacaggagc	1	ggcattgattgggcttgaccttgagagtgggaacagcccacatgatcaaatgataggaaatgggtccccagggaagagagaaagctgaggggtgacttgactgatatctccaggctcctgtccattctgggatatttgaaatctttgaagacaggacacgtattcacctgaaagtgtgcaggggcctggagccacagacttttccatttgcaggagtggtgaaaaagaagggatccagacctcgt
FigureS6D-SH-SY5Y-Rep2-TS18	Sample_R21037399-12a-3-cells-indel-38-31	TCN	cttgagaggggcttcctgtgacc	0	ttccgtcccctttcctccttggggcccaggaggagtggagggtcccgggagaatattgtcagggggaaggcagggggtgtcatgggaatgggtgagggggctgaggtgcagaatccagggggtccctgcaggagccgcagtggtaagctgtccagctggaagcctggtaactgttgttttctcttgagaggggcttcctgtgaccttggctgtctctgggagcagggctggggtacctgagtggggtgcatttggggtgtgtgggaaggagagggaa
FigureS6D-SH-SY5Y-Rep3-TS1	Sample_R21037399-12a-3-cells-indel-39-31	TTN	ctggggctagaggagctaggatg	0	cgtagagtcccatgtctgccggcttccagagcctgcactcctccaccttggcttggctttgctggggctagaggagctaggatgcacagcagctctgtgaccctttgtttgagaggaacaggaaaaccacccttctctctggcccactgtgtcctcttcctgccctgccatccccttctgtgaatgttagacccatgggagcagctggtcagaggggaccccggcctggggcccctaaccctatgtagcctcagtcttcccatcaggctctcagctcag
FigureS6D-SH-SY5Y-Rep3-TS2	Sample_R21037399-12a-3-cells-indel-39-31	TTN	tcatctgtgcccctccctccctg	0	ggggcccctaaccctatgtagcctcagtcttcccatcaggctctcagctcagcctgagtgttgaggccccagtggctgctctgggggcctcctgagtttctcatctgtgcccctccctccctggcccaggtgaaggtgtggttccagaaccggaggacaaagtacaaacggcagaagctggaggaggaagggcctgagtccgagcagaagaagaagggctcccatcacatcaaccggtg
FigureS6D-SH-SY5Y-Rep3-TS3	Sample_R21037399-12a-3-cells-indel-39-32	TTN	aggagtgttcagtctccgtgaac	0	gaatttggctcagcaggcacctgcctcagctgctcacttgagcctctgggtctagaaccctctggggaccgtttgaggagtgttcagtctccgtgaacgttcccttagcactctgccacttattgggtcagctgttaacatcagtacgttaatgtttcctgatggtccatgtctgttactcgcctgtcaagtggcgtgacaccgggcgtgttccccagagtgactt
FigureS6D-SH-SY5Y-Rep3-TS4	Sample_R21037399-12a-3-cells-indel-39-31	TTN	gtggagtccagcacggcgcgggcg	1	gcaccgtccgcttcgagcgcgccgccgagttcctggcggcctgtgcgggcggcgacctggacgaggcgcgtctgatgctgcgcgccgccgaccctggccccggcgccgagctcgaccccgccgcgccgccgcccgcccgcgccgtgctggactccaccaacgccgacggtatcagcgccctgcaccaggtcagcgccccccgcccggcgtctcccggggccaggtccaccctctgctgcgccacctggggcatcctccttc
FigureS6D-SH-SY5Y-Rep3-TS5	Sample_R21037399-12a-3-cells-indel-39-31	TTN	ccattccccttcgacctactctct	0	gaccaccccacttccgaattggagccgcttcaactggccctgggcttagccactctgtgctgaccactctgccccaggcctccttaccattccccttcgacctactctcttccgcattggagtcgctttaactggccctggctttggcagcctgtgctgacccatgcagtcctccttaccatccctccctcgacttcccctcttccgatg
FigureS6D-SH-SY5Y-Rep3-TS6	Sample_R21037399-12a-3-cells-indel-39-31	TTN	gccacctctccatcctcttgcttt	1	ttaggatggccttctccgacggatgtctcccttgcgtcccgcctccccttcttgtaggcctgcatcatcaccgtttttctggacaaccccaaagtaccccgtctccctggctttagccacctctccatcctcttgctttctttgcctggacaccccgttctcctgtggattcgggtcacctctcactc
FigureS6D-SH-SY5Y-Rep3-TS7	Sample_R21037399-12a-3-cells-indel-39-31	TTN	ccccagactccccatgtcccctca	0	acctggccgatgaggaagtactgagcctgttggaggaactggcccggaaacaggaggacgtgagtgtcagggctgaggggcttaccccagactccccatgtcccctcagctcctcagaggagggtgcagagggggaacccccccgacttctgacacccaccaccccagcgacctgctatttccctc
FigureS6D-SH-SY5Y-Rep3-TS8	Sample_R21037399-12a-3-cells-indel-39-31	CCN	tacggcggacgaattccccgggg	1	ctcaggccgctagaatggaccccggcagcggcgaggaagcggaactctctgcggctccctctccgcagtgcgccggcaaggtccaggtcccagcctccccaccgccgcccgcgccctcctaggcctcggagcggcgcctttctgcggcctcgaaggtggggtgggaaagtttggggagtcccggctctcacagcctgtcgtgagaactgcccccggggaattcgtccgccgtacggaaaaactggccggagcagagtcgtccgcggttc
FigureS6D-SH-SY5Y-Rep3-TS9	Sample_R21037399-12a-3-cells-indel-39-31	CCN	tgacctaaatctggcgtggctgg	0	tcctcccatttctctggggacaccctggctctccccaccactgactgtggcctgtgctctccacctctggggagggaaggccctggggtcttccttcccgcgagtttccctgacctaaatctggcgtggctgggtagtggccagcagtggtgatgcccagcctgttctgcctcctccttccccaccccaggagccctttccttggcctaggacctggcttctcagccactgaccggccccctgcttccagtgcgccacttaccccttccagcttccc
FigureS6D-SH-SY5Y-Rep3-TS10	Sample_R21037399-12a-3-cells-indel-39-31	CCN	tgcctggaccacaagggcagaac	1	ttgccttgaaggggccctaaaagagtggctgtagaaaaatcggaggggtagggaagcagggaggagaggggtattcatttccctagctccagggacggctataccagtccctttccactttgctaactgtcctagtccgaaactgacagcccgttctcacagcccagaattactgcgtccaaacaggccgcaccctagacccaagtttgttctgcccttgtggtccaggcaagggaaactgaacccctggtagggg
FigureS6D-SH-SY5Y-Rep3-TS11	Sample_R21037399-12a-3-cells-indel-39-31	CTN	aagagataggatcgccctatgtt	0	accccgcagtctgtagttagcacccaggctgggaacaacagcctgtgttcctctccctttccttggtaccttctcttcttgttcctttatttttttctgaagagataggatcgccctatgttgtccaggctggactcgaactcctgcccacaagccatcctcccaccacagcctcctgagtagctggggttacaggcacgcagcaccgcggcactgcaccggctattgttcttttatttttttccctctttgtccctgaaagagtcaagctac
FigureS6D-SH-SY5Y-Rep3-TS12	Sample_R21037399-12a-3-cells-indel-39-31	TCN	gactaggacagttagcaaagtgg	1	cttgtgctagttcccagccattgccttgaaggggccctaaaagagtggctgtagaaaaatcggaggggtagggaagcagggaggagaggggtattcatttccctagctccagggacggctataccagtccctttccactttgctaactgtcctagtccgaaactgacagcccgttctcacagcccagaattactgcgtccaaacaggccgcaccctagacccaagtttgttctgcccttgtggtccaggcaagggaaactga
FigureS6D-SH-SY5Y-Rep3-TS13	Sample_R21037399-12a-3-cells-indel-39-31	TCN	ttggcctaggacctggcttctca	0	cctgacctaaatctggcgtggctgggtagtggccagcagtggtgatgcccagcctgttctgcctcctccttccccaccccaggagccctttccttggcctaggacctggcttctcagccactgaccggccccctgcttccagtgcgccacttaccccttccagcttcccagtggtctctggtctgggagaggcaggacaaaggtctttgtttgctggagaaaaggttgtctgcgataaataaggaaaaccacgaaagcctggttg
FigureS6D-SH-SY5Y-Rep3-TS14	Sample_R21037399-12a-3-cells-indel-39-31	TCN	taccccttccaaggccagggagc	1	gctgctaacaccgcaagttcctcagaccctggcacaaaggccttggctacaggcctccaagtagggaggagggggaggagtggctgcctggccacagtgtgaccttcagaggcccccagagaaggacacctggcccctgcctgcctagaaccgcccctcctgtgctccctggccttggaaggggtatgaaatttccgtcccctttcctccttggggcccaggaggagtggagggtcccgggagaata
FigureS6D-SH-SY5Y-Rep3-TS15	Sample_R21037399-12a-3-cells-indel-39-31	TCN	caggcaaactcctggcagttctac	0	ttgtcagtaatcaaatcagaccacgatttcccaggcaaactcctggcagttctacatttaggaatgactagctagagacatcctgaagaatgagttattcggggaggcgccagccacctcctctaacttcacctctatctgccctctgtgtgggtaccccttgctt
FigureS6D-SH-SY5Y-Rep3-TS16	Sample_R21037399-12a-3-cells-indel-39-31	TCN	ctgtgttagccaggatggtctcca	0	cgggttcacgccattcttctgcctcagcctcctgagtagctgggactacaggcgcccaccaccacgcctggctaattttttgtatttttagtagaggcggggtttcactgtgttagccaggatggtctccatctcctgacctcatgatccgcccacctcagccttccaaagtgctgggattacaggcgtgagccaccgtgcccggccctacagaatggtctttcctaaccacacagcaagtcaggaagtccctgcctagtgacacctac
FigureS6D-SH-SY5Y-Rep3-TS17	Sample_R21037399-12a-3-cells-indel-39-31	TCN	aatatcccagaatggacaggagc	1	ggcattgattgggcttgaccttgagagtgggaacagcccacatgatcaaatgataggaaatgggtccccagggaagagagaaagctgaggggtgacttgactgatatctccaggctcctgtccattctgggatatttgaaatctttgaagacaggacacgtattcacctgaaagtgtgcaggggcctggagccacagacttttccatttgcaggagtggtgaaaaagaagggatccagacctcgt
FigureS6D-SH-SY5Y-Rep3-TS18	Sample_R21037399-12a-3-cells-indel-39-31	TCN	cttgagaggggcttcctgtgacc	0	ttccgtcccctttcctccttggggcccaggaggagtggagggtcccgggagaatattgtcagggggaaggcagggggtgtcatgggaatgggtgagggggctgaggtgcagaatccagggggtccctgcaggagccgcagtggtaagctgtccagctggaagcctggtaactgttgttttctcttgagaggggcttcctgtgaccttggctgtctctgggagcagggctggggtacctgagtggggtgcatttggggtgtgtgggaaggagagggaa

## Sheet: Figure S6E N2a
Site	Filename	PAM	sgRNA	Reverse1	amplicon_seq
FigureS6E-N2a-Rep1-mR1	Sample_R21048323-12ab-indel-0506-44-34	TTN	ggacctggcaccggggtgggctcg	0	gagcgctgggagaacttagccctgggcttgctcgcggggcccggaggtcggcgccgtgggggcggggaggggcgctccgggccgacagctctcctttgggacctggcaccggggtgggctcgggatcccctctcggccccacattcctggagagccgccgcctgccccggagtatctgttgccgcctccgcgagccacgggctcaccctggaggcggtgttgggggagggggcgactccgtgggttcgagctgcttcgcgttttga
FigureS6E-N2a-Rep1-mR4	Sample_R21048323-12ab-indel-0506-44-35	TTN	cagcacttgagaggcagaggaagt	0	ttggccacataggttccaggatagctaagaatggcaacccagcagcatgtctgtagatgacagtgtcttgtcacagtgtcagctggatgtggtggcacctgactttaattccagcacttgagaggcagaggaagtttccgagttctaggccagcttggaactacatagagacccaaccccacccgtcatcccccaacatactccccctaaaggttgaacactctggacctgattctgtgagtcttcggtatttcctctgtgggtgtgtgg
FigureS6E-N2a-Rep1-mR5	Sample_R21048323-12ab-indel-0506-44-34	TTN	actgggacttaatacattgctaaa	1	ctctgaagagaggagtcagatttgccaggtctggagagatggagagcgttggtttcagtttgattcccagacccgcaaggtgggtggctcacatcaaggtgtagctccaatcctagcagatgtggtgccctcttctggcttcggtgggcactgcatgcaggcggtacacagactgtttagcaatgtattaagtcccagtaaagactcagaggttaagaccatttcagaagtcctgagttcagttcccatcgactacgtggtggttc
FigureS6E-N2a-Rep1-mTh1	Sample_R21048323-12ab-indel-0506-44-34	TTN	tctagccttgcctgtcatagagtg	0	atgcttctgttgggtcctgctggactccgagagggacagccaggacctgtttcactgtgccaggcttctgtgggtcctattttgtgaagtaagggaaaatcccccctgggtggtcttgggagagagccccatgatccaagtccccccagtagccctccctactcatctgctcccttgggttctctagccttgcctgtcatagagtgtggtgttcctgtaatacacacttctgagcacacctggtcagcaaatggctggtctgcctgat
FigureS6E-N2a-Rep1-mTh2	Sample_R21048323-12ab-indel-0506-44-34	TTN	atgtcttggtagcatctcccctt	1	ggcccaggttctaccatacctcttcagccccccaaactctgggaaaatctctgtgtctcctttttcccttctcaccttccaccagtctgcttcggtgttccctaagagtaggacttaggaagccacagggaccaaggggagatgctaccaagacatcaaacagtcccttttgtcgggggcagggggagaatcagctcat
FigureS6E-N2a-Rep1-mTh3	Sample_R21048323-12ab-indel-0506-44-34	TTN	actctcagtccccaaggttcattg	0	tcctccactcctacatggcacccagtggtttgaccagagccctggaggcgggatcagcagaggcagcagcatggagatacaggcatgtctcttgactctcagtccccaaggttcattggacggcggcagagtctcatcgaggatgcccgcaaggagcgggaggcagcagcagctgcagcagcggctgcggtagcctccgcggaacctgggaacccattgga
FigureS6E-N2a-Rep1-mTh5	Sample_R21048323-12ab-indel-0506-44-34	TTN	cctgcttccaccatcctcctgaa	1	atgtcgctatcggccctttcccagcctctgggttccctcaaaccacaggaatgccctatgtattgatgggggcccacagttcaggaggatggtggaagcaggcaaagcgtccatggggtggtcatggggagaagaaccccagcagctagtaattccctaagcccctgtggcctacaggaaggaggtatacgccacgctgaag
FigureS6E-N2a-Rep1-mTh6	Sample_R21048323-12ab-indel-0506-44-34	TTN	gctgacttggcgtgtggtgaagtg	0	ttttgtggggtttgatgccacctgctggtaattctgggaactgcaggccctgagctcttggctgacttggcgtgtggtgaagtgtatgttgcagggtcccctggagaagtagcatccagtgcccttgcctcaagcacaatgtcagagcagcgtcttttca
FigureS6E-N2a-Rep1-mRO1	Sample_R21048323-12ab-indel-0506-44-34	TTN	tagaagatgggcgggagtcttctg	0	aggggagtgttgcaatacctttctgggagttctctgctgcctcctggcttctgaggaccgccctgggcctgggagaatcccttccccctcttccctcgtgatctgcaactccagtctttctagaagatgggcgggagtcttctgggcaggcttaaaggctaacctggtgtgtgggcgttgtcctgcaggggaattgaacaggtgtaaaattggagggacaagacttcccac
FigureS6E-N2a-Rep2-mR1	Sample_R21048323-12ab-indel-0506-44-36	TTN	ggacctggcaccggggtgggctcg	0	gagcgctgggagaacttagccctgggcttgctcgcggggcccggaggtcggcgccgtgggggcggggaggggcgctccgggccgacagctctcctttgggacctggcaccggggtgggctcgggatcccctctcggccccacattcctggagagccgccgcctgccccggagtatctgttgccgcctccgcgagccacgggctcaccctggaggcggtgttgggggagggggcgactccgtgggttcgagctgcttcgcgttttga
FigureS6E-N2a-Rep2-mR4	Sample_R21048323-12ab-indel-0506-44-33	TTN	cagcacttgagaggcagaggaagt	0	ttggccacataggttccaggatagctaagaatggcaacccagcagcatgtctgtagatgacagtgtcttgtcacagtgtcagctggatgtggtggcacctgactttaattccagcacttgagaggcagaggaagtttccgagttctaggccagcttggaactacatagagacccaaccccacccgtcatcccccaacatactccccctaaaggttgaacactctggacctgattctgtgagtcttcggtatttcctctgtgggtgtgtgg
FigureS6E-N2a-Rep2-mR5	Sample_R21048323-12ab-indel-0506-44-36	TTN	actgggacttaatacattgctaaa	1	ctctgaagagaggagtcagatttgccaggtctggagagatggagagcgttggtttcagtttgattcccagacccgcaaggtgggtggctcacatcaaggtgtagctccaatcctagcagatgtggtgccctcttctggcttcggtgggcactgcatgcaggcggtacacagactgtttagcaatgtattaagtcccagtaaagactcagaggttaagaccatttcagaagtcctgagttcagttcccatcgactacgtggtggttc
FigureS6E-N2a-Rep2-mTh1	Sample_R21048323-12ab-indel-0506-44-36	TTN	tctagccttgcctgtcatagagtg	0	atgcttctgttgggtcctgctggactccgagagggacagccaggacctgtttcactgtgccaggcttctgtgggtcctattttgtgaagtaagggaaaatcccccctgggtggtcttgggagagagccccatgatccaagtccccccagtagccctccctactcatctgctcccttgggttctctagccttgcctgtcatagagtgtggtgttcctgtaatacacacttctgagcacacctggtcagcaaatggctggtctgcctgat
FigureS6E-N2a-Rep2-mTh2	Sample_R21048323-12ab-indel-0506-44-36	TTN	atgtcttggtagcatctcccctt	1	ggcccaggttctaccatacctcttcagccccccaaactctgggaaaatctctgtgtctcctttttcccttctcaccttccaccagtctgcttcggtgttccctaagagtaggacttaggaagccacagggaccaaggggagatgctaccaagacatcaaacagtcccttttgtcgggggcagggggagaatcagctcat
FigureS6E-N2a-Rep2-mTh3	Sample_R21048323-12ab-indel-0506-44-36	TTN	actctcagtccccaaggttcattg	0	tcctccactcctacatggcacccagtggtttgaccagagccctggaggcgggatcagcagaggcagcagcatggagatacaggcatgtctcttgactctcagtccccaaggttcattggacggcggcagagtctcatcgaggatgcccgcaaggagcgggaggcagcagcagctgcagcagcggctgcggtagcctccgcggaacctgggaacccattgga
FigureS6E-N2a-Rep2-mTh5	Sample_R21048323-12ab-indel-0506-44-36	TTN	cctgcttccaccatcctcctgaa	1	atgtcgctatcggccctttcccagcctctgggttccctcaaaccacaggaatgccctatgtattgatgggggcccacagttcaggaggatggtggaagcaggcaaagcgtccatggggtggtcatggggagaagaaccccagcagctagtaattccctaagcccctgtggcctacaggaaggaggtatacgccacgctgaag
FigureS6E-N2a-Rep2-mTh6	Sample_R21048323-12ab-indel-0506-44-36	TTN	gctgacttggcgtgtggtgaagtg	0	ttttgtggggtttgatgccacctgctggtaattctgggaactgcaggccctgagctcttggctgacttggcgtgtggtgaagtgtatgttgcagggtcccctggagaagtagcatccagtgcccttgcctcaagcacaatgtcagagcagcgtcttttca
FigureS6E-N2a-Rep2-mRO1	Sample_R21048323-12ab-indel-0506-44-36	TTN	tagaagatgggcgggagtcttctg	0	aggggagtgttgcaatacctttctgggagttctctgctgcctcctggcttctgaggaccgccctgggcctgggagaatcccttccccctcttccctcgtgatctgcaactccagtctttctagaagatgggcgggagtcttctgggcaggcttaaaggctaacctggtgtgtgggcgttgtcctgcaggggaattgaacaggtgtaaaattggagggacaagacttcccac
FigureS6E-N2a-Rep3-mR1	Sample_R21048323-12ab-indel-0506-44-47	TTN	ggacctggcaccggggtgggctcg	0	gagcgctgggagaacttagccctgggcttgctcgcggggcccggaggtcggcgccgtgggggcggggaggggcgctccgggccgacagctctcctttgggacctggcaccggggtgggctcgggatcccctctcggccccacattcctggagagccgccgcctgccccggagtatctgttgccgcctccgcgagccacgggctcaccctggaggcggtgttgggggagggggcgactccgtgggttcgagctgcttcgcgttttga
FigureS6E-N2a-Rep3-mR4	Sample_R21048323-12ab-indel-0506-44-48	TTN	cagcacttgagaggcagaggaagt	0	ttggccacataggttccaggatagctaagaatggcaacccagcagcatgtctgtagatgacagtgtcttgtcacagtgtcagctggatgtggtggcacctgactttaattccagcacttgagaggcagaggaagtttccgagttctaggccagcttggaactacatagagacccaaccccacccgtcatcccccaacatactccccctaaaggttgaacactctggacctgattctgtgagtcttcggtatttcctctgtgggtgtgtgg
FigureS6E-N2a-Rep3-mR5	Sample_R21048323-12ab-indel-0506-44-47	TTN	actgggacttaatacattgctaaa	1	ctctgaagagaggagtcagatttgccaggtctggagagatggagagcgttggtttcagtttgattcccagacccgcaaggtgggtggctcacatcaaggtgtagctccaatcctagcagatgtggtgccctcttctggcttcggtgggcactgcatgcaggcggtacacagactgtttagcaatgtattaagtcccagtaaagactcagaggttaagaccatttcagaagtcctgagttcagttcccatcgactacgtggtggttc
FigureS6E-N2a-Rep3-mTh1	Sample_R21048323-12ab-indel-0506-44-47	TTN	tctagccttgcctgtcatagagtg	0	atgcttctgttgggtcctgctggactccgagagggacagccaggacctgtttcactgtgccaggcttctgtgggtcctattttgtgaagtaagggaaaatcccccctgggtggtcttgggagagagccccatgatccaagtccccccagtagccctccctactcatctgctcccttgggttctctagccttgcctgtcatagagtgtggtgttcctgtaatacacacttctgagcacacctggtcagcaaatggctggtctgcctgat
FigureS6E-N2a-Rep3-mTh2	Sample_R21048323-12ab-indel-0506-44-47	TTN	atgtcttggtagcatctcccctt	1	ggcccaggttctaccatacctcttcagccccccaaactctgggaaaatctctgtgtctcctttttcccttctcaccttccaccagtctgcttcggtgttccctaagagtaggacttaggaagccacagggaccaaggggagatgctaccaagacatcaaacagtcccttttgtcgggggcagggggagaatcagctcat
FigureS6E-N2a-Rep3-mTh3	Sample_R21048323-12ab-indel-0506-44-47	TTN	actctcagtccccaaggttcattg	0	tcctccactcctacatggcacccagtggtttgaccagagccctggaggcgggatcagcagaggcagcagcatggagatacaggcatgtctcttgactctcagtccccaaggttcattggacggcggcagagtctcatcgaggatgcccgcaaggagcgggaggcagcagcagctgcagcagcggctgcggtagcctccgcggaacctgggaacccattgga
FigureS6E-N2a-Rep3-mTh5	Sample_R21048323-12ab-indel-0506-44-47	TTN	cctgcttccaccatcctcctgaa	1	atgtcgctatcggccctttcccagcctctgggttccctcaaaccacaggaatgccctatgtattgatgggggcccacagttcaggaggatggtggaagcaggcaaagcgtccatggggtggtcatggggagaagaaccccagcagctagtaattccctaagcccctgtggcctacaggaaggaggtatacgccacgctgaag
FigureS6E-N2a-Rep3-mTh6	Sample_R21048323-12ab-indel-0506-44-47	TTN	gctgacttggcgtgtggtgaagtg	0	ttttgtggggtttgatgccacctgctggtaattctgggaactgcaggccctgagctcttggctgacttggcgtgtggtgaagtgtatgttgcagggtcccctggagaagtagcatccagtgcccttgcctcaagcacaatgtcagagcagcgtcttttca
FigureS6E-N2a-Rep3-mRO1	Sample_R21048323-12ab-indel-0506-44-47	TTN	tagaagatgggcgggagtcttctg	0	aggggagtgttgcaatacctttctgggagttctctgctgcctcctggcttctgaggaccgccctgggcctgggagaatcccttccccctcttccctcgtgatctgcaactccagtctttctagaagatgggcgggagtcttctgggcaggcttaaaggctaacctggtgtgtgggcgttgtcctgcaggggaattgaacaggtgtaaaattggagggacaagacttcccac

## Sheet: Figure 2B-2C
Site	Cas12a name	Filename
Figure 2B and 2C	BgCas12a_PAM	Sample_R20054454-1026-PAM-15-12a-6-P1-8
Figure 2B and 2C	Mb5Cas12a_PAM	Sample_R20054454-1026-PAM-15-12a-1-P1-5
Figure 2B and 2C	MoCas12a_PAM	Sample_R20054454-1026-PAM-15-12a-2-P2-7
Figure 2B and 2C	Mb4Cas12a_PAM	Sample_R20054454-1026-PAM-15-12a-3-P2-11
Figure 2B and 2C	Fn3Cas12a_PAM	Sample_R20063117-1125-PAM-24-12a-4-P1
Figure 2B and 2C	PiCas12a_PAM	Sample_R20063117-1125-PAM-24-12a-7-P1
Figure 2B and 2C	Ml2Cas12a_PAM	Sample_R20054454-1026-PAM-15-12a-11-P2-14
Figure 2B and 2C	MeCas12a_PAM	Sample_R20054454-1026-PAM-15-12a-10-P1-10
Figure 2B and 2C	LbCas12a_PAM	Sample_R20054454-1026-PAM-15-Lb12a-P1-6
Figure 2B and 2C	HoCas12a_PAM	Sample_R21017870-0222-8PAM-1-17

[truncated: 2 more sheets: Figure 3C-Sanger sequencing, Figure 6 and S10]
